# Supplementary material for: Regulation of plant phototropic growth by NPH3/RPT2-like substrate phosphorylation and 14-3-3 binding
Source: Nat Commun. 2021 Oct 21;12:6129. doi: 10.1038/s41467-021-26333-5 (PMC8531357; doi:10.1038/s41467-021-26333-5)
Supplement: Supplementary file 4 — Supplementary Data 1 [file 41467_2021_26333_MOESM4_ESM.xlsx]

## Sheet: Analysis Summary-rep1
General Information
Protein data obtained from MQ version 1.6.0.16.
This data is subject to a 1% False Discovery Rate (FDR) at the Protein level & Peptide Spectrum Match (PSM) level and is unfiltered.
Single peptide identifications should be taken with caution and further investigation (intensity, Q-value, score columns) will be required to determine if the identification is truly valid.
Protein Summary:	A condensed view of the Protein Groups data with non-essential columns removed.
Protein Groups:	The unedited information as MQ outputs it.

## Sheet: Protein Summary-rep1
Protein IDs	Fasta headers	Peptides	Razor + unique peptides	Unique peptides	Sequence coverage [%]	Mol. weight [kDa]	Q-value	Intensity GFP-NPH3-Dark	Intensity GFP-NPH3-Light	Intensity WT-Dark	Intensity WT-Light	LFQ intensity GFP-NPH3-Dark	LFQ intensity WT-Dark	LFQ intensity GFP-NPH3-Light	LFQ intensity WT-Light
sp|O04310|JAL34_ARATHJacalin-relatedlectin34OS=ArabidopsisthalianaGN=JAL34PE=1SV=1;tr|A0A178VA31|A0A178VA31_ARATHJAL34OS=ArabidopsisthalianaGN=AXX17_At3g17320PE=4SV=1	sp|O04310|JAL34_ARATH Jacalin-related lectin 34 OS=Arabidopsis thaliana GN=JAL34 PE=1 SV=1;tr|A0A178VA31|A0A178VA31_ARATH JAL34 OS=Arabidopsis thaliana GN=AXX17_At3g17320 PE=4 SV=1	21	21	21	39.7	72.473	0	96673000	83196000	2229600	3960700	37722000	37407000	114760000	15795000
tr|A0A178UIP8|A0A178UIP8_ARATHRPT3OS=ArabidopsisthalianaGN=AXX17_At5g63930PE=3SV=1;sp|Q9FMF5|RPT3_ARATHRootphototropismprotein3OS=ArabidopsisthalianaGN=RPT3PE=1SV=2;sp|Q9FMF5-2|RPT3_ARATHIsoform2ofRootphototropismprotein3OS=ArabidopsisthalianaGN=RPT3;tr|A0A1P8BBW9|A0A1P8BBW9_ARATHPhototropic-responsiveNPH3familyproteinOS=ArabidopsisthalianaGN=NPH3PE=1SV=1	tr|A0A178UIP8|A0A178UIP8_ARATH RPT3 OS=Arabidopsis thaliana GN=AXX17_At5g63930 PE=3 SV=1;sp|Q9FMF5|RPT3_ARATH Root phototropism protein 3 OS=Arabidopsis thaliana GN=RPT3 PE=1 SV=2;sp|Q9FMF5-2|RPT3_ARATH Isoform 2 of Root phototropism protein 3 OS=Arabidops	29	29	29	48.4	81.872	0	50200000	58293000	0	0	44530000	0	66136000	0
tr|A0A178UA73|A0A178UA73_ARATHOLEO2OS=ArabidopsisthalianaGN=AXX17_At5g38150PE=4SV=1;sp|Q39165|OLEO2_ARATHOleosin21.2kDaOS=ArabidopsisthalianaGN=At5g40420PE=2SV=1;tr|Q56ZR4|Q56ZR4_ARATHOleosin(Fragment)OS=ArabidopsisthalianaGN=At5g40420PE=2SV=1	tr|A0A178UA73|A0A178UA73_ARATH OLEO2 OS=Arabidopsis thaliana GN=AXX17_At5g38150 PE=4 SV=1;sp|Q39165|OLEO2_ARATH Oleosin 21.2 kDa OS=Arabidopsis thaliana GN=At5g40420 PE=2 SV=1	6	6	6	32.2	21.279	0	65363000	55251000	82101	289690	59816000	0	52561000	0
sp|O04314|JAL30_ARATHPYK10-bindingprotein1OS=ArabidopsisthalianaGN=PBP1PE=1SV=1;sp|O04314-2|JAL30_ARATHIsoform2ofPYK10-bindingprotein1OS=ArabidopsisthalianaGN=PBP1;tr|A0A178V9Y9|A0A178V9Y9_ARATHPBPIOS=ArabidopsisthalianaGN=AXX17_At3g17280PE=4SV=1;tr|C0Z3F0|C0Z3F0_ARATHAT3G16420proteinOS=ArabidopsisthalianaGN=At3g16420PE=2SV=1	sp|O04314|JAL30_ARATH PYK10-binding protein 1 OS=Arabidopsis thaliana GN=PBP1 PE=1 SV=1;sp|O04314-2|JAL30_ARATH Isoform 2 of PYK10-binding protein 1 OS=Arabidopsis thaliana GN=PBP1;tr|A0A178V9Y9|A0A178V9Y9_ARATH PBPI OS=Arabidopsis thaliana GN=AXX17_At3g17	16	16	11	54.7	32.158	0	51212000	47944000	1268800	7621300	16420000	27908000	49549000	33473000
tr|A0A178VCN3|A0A178VCN3_ARATHPYK10OS=ArabidopsisthalianaGN=AXX17_At3g08880PE=3SV=1;sp|Q9SR37|BGL23_ARATHBeta-glucosidase23OS=ArabidopsisthalianaGN=BGLU23PE=1SV=1;tr|A0A178VE57|A0A178VE57_ARATHPYK10OS=ArabidopsisthalianaGN=AXX17_At3g08880PE=3SV=1;tr|A0A178VET8|A0A178VET8_ARATHPYK10OS=ArabidopsisthalianaGN=AXX17_At3g08880PE=3SV=1;tr|Q42249|Q42249_ARATHGlucosidase-beta(Fragment)OS=Arabidopsisthalia…	tr|A0A178VCN3|A0A178VCN3_ARATH PYK10 OS=Arabidopsis thaliana GN=AXX17_At3g08880 PE=3 SV=1;sp|Q9SR37|BGL23_ARATH Beta-glucosidase 23 OS=Arabidopsis thaliana GN=BGLU23 PE=1 SV=1;tr|A0A178VE57|A0A178VE57_ARATH PYK10 OS=Arabidopsis thaliana GN=AXX17_At3g08880	13	13	9	21	59.72	0	25297000	34457000	792140	779030	6469800	13021000	47396000	3830300
sp|Q96318|CRU3_ARATH12SseedstorageproteinCRCOS=ArabidopsisthalianaGN=CRCPE=1SV=1;tr|A0A178V3Z1|A0A178V3Z1_ARATHCRU3OS=ArabidopsisthalianaGN=AXX17_At4g32840PE=3SV=1;tr|F4JLA9|F4JLA9_ARATHCruciferin3OS=ArabidopsisthalianaGN=CRU3PE=1SV=1;sp|Q96318-4|CRU3_ARATHIsoform4of12SseedstorageproteinCRCOS=ArabidopsisthalianaGN=CRC;sp|Q96318-3|CRU3_ARATHIsoform3of12SseedstorageproteinCRCOS=ArabidopsisthalianaG…	sp|Q96318|CRU3_ARATH 12S seed storage protein CRC OS=Arabidopsis thaliana GN=CRC PE=1 SV=1;tr|A0A178V3Z1|A0A178V3Z1_ARATH CRU3 OS=Arabidopsis thaliana GN=AXX17_At4g32840 PE=3 SV=1;tr|F4JLA9|F4JLA9_ARATH Cruciferin 3 OS=Arabidopsis thaliana GN=CRU3 PE=1 SV=	17	17	17	51.1	58.235	0	58463000	52688000	102060	261260	39083000	1011600	47225000	1080900
sp|P15455-2|CRU1_ARATHIsoform2of12SseedstorageproteinCRA1OS=ArabidopsisthalianaGN=CRA1;tr|A0A178ULS9|A0A178ULS9_ARATHUncharacterizedproteinOS=ArabidopsisthalianaGN=AXX17_At5g42250PE=3SV=1;tr|A0A178UG52|A0A178UG52_ARATHCRU1OS=ArabidopsisthalianaGN=AXX17_At5g42240PE=3SV=1;sp|P15455|CRU1_ARATH12SseedstorageproteinCRA1OS=ArabidopsisthalianaGN=CRA1PE=1SV=2;tr|F4K8S2|F4K8S2_ARATHRmlC-likecupinssuperfam…	sp|P15455-2|CRU1_ARATH Isoform 2 of 12S seed storage protein CRA1 OS=Arabidopsis thaliana GN=CRA1;tr|A0A178ULS9|A0A178ULS9_ARATH Uncharacterized protein OS=Arabidopsis thaliana GN=AXX17_At5g42250 PE=3 SV=1;tr|A0A178UG52|A0A178UG52_ARATH CRU1 OS=Arabidopsis	9	9	9	33.4	41.031	0	33988000	21478000	0	232220	16006000	0	37042000	0
tr|A0A178V6F1|A0A178V6F1_ARATHOleosinOS=ArabidopsisthalianaGN=AXX17_At3g30190PE=3SV=1;sp|Q42431|OLEO4_ARATHOleosin20.3kDaOS=ArabidopsisthalianaGN=OL2PE=2SV=1;tr|A0A178V7U7|A0A178V7U7_ARATHOleosinOS=ArabidopsisthalianaGN=AXX17_At3g30190PE=3SV=1	tr|A0A178V6F1|A0A178V6F1_ARATH Oleosin OS=Arabidopsis thaliana GN=AXX17_At3g30190 PE=3 SV=1;sp|Q42431|OLEO4_ARATH Oleosin 20.3 kDa OS=Arabidopsis thaliana GN=OL2 PE=2 SV=1;tr|A0A178V7U7|A0A178V7U7_ARATH Oleosin OS=Arabidopsis thaliana GN=AXX17_At3g30190 PE	6	6	6	38.2	20.313	0	44987000	44341000	88628	328230	52868000	1066500	33992000	0
tr|A0A178VDK3|A0A178VDK3_ARATHOleosinOS=ArabidopsisthalianaGN=AXX17_At3g00700PE=3SV=1;sp|Q9SS98|OLEO5_ARATHOleosin5OS=ArabidopsisthalianaGN=At3g01570PE=2SV=1	tr|A0A178VDK3|A0A178VDK3_ARATH Oleosin OS=Arabidopsis thaliana GN=AXX17_At3g00700 PE=3 SV=1;sp|Q9SS98|OLEO5_ARATH Oleosin 5 OS=Arabidopsis thaliana GN=At3g01570 PE=2 SV=1	3	3	3	18	19.754	0	14766000	26914000	0	41940	5154400	0	32383000	0
tr|O65449|O65449_ARATHAt4g22010OS=ArabidopsisthalianaGN=sks4PE=1SV=1;tr|A0A178USM7|A0A178USM7_ARATHSks4OS=ArabidopsisthalianaGN=AXX17_At4g25540PE=4SV=1;tr|C0Z2W8|C0Z2W8_ARATHAT4G38420proteinOS=ArabidopsisthalianaGN=At4g38420PE=2SV=1;tr|Q9SUD0|Q9SUD0_ARATHMulti-copperoxidasetypeIfamilyproteinOS=ArabidopsisthalianaGN=SKU5similar10PE=2SV=1;tr|A0A178UTU1|A0A178UTU1_ARATHSks10OS=ArabidopsisthalianaGN=…	tr|O65449|O65449_ARATH At4g22010 OS=Arabidopsis thaliana GN=sks4 PE=1 SV=1;tr|A0A178USM7|A0A178USM7_ARATH Sks4 OS=Arabidopsis thaliana GN=AXX17_At4g25540 PE=4 SV=1	13	13	13	29.2	60.455	0	29967000	25271000	54464	68927	24066000	502260	22942000	0
tr|A0A178US17|A0A178US17_ARATHUncharacterizedproteinOS=ArabidopsisthalianaGN=AXX17_At5g49510PE=3SV=1;sp|P0DKC6|HSD1B_ARATH11-beta-hydroxysteroiddehydrogenase1BOS=ArabidopsisthalianaGN=HSD1PE=1SV=1;sp|P0DKC5|HSD1A_ARATH11-beta-hydroxysteroiddehydrogenase1AOS=ArabidopsisthalianaGN=HSD1PE=1SV=1;tr|Q0WLN5|Q0WLN5_ARATH11-beta-hydroxysteroiddehydrogenase-like(Fragment)OS=ArabidopsisthalianaGN=At5g50700…	tr|A0A178US17|A0A178US17_ARATH Uncharacterized protein OS=Arabidopsis thaliana GN=AXX17_At5g49510 PE=3 SV=1;sp|P0DKC6|HSD1B_ARATH 11-beta-hydroxysteroid dehydrogenase 1B OS=Arabidopsis thaliana GN=HSD1 PE=1 SV=1;sp|P0DKC5|HSD1A_ARATH 11-beta-hydroxysteroid	12	12	12	42.7	39.086	0	26533000	21357000	68288	0	26459000	0	22633000	0
tr|O81493|O81493_ARATHF9D12.8proteinOS=ArabidopsisthalianaGN=F9D12.8PE=2SV=1	tr|O81493|O81493_ARATH F9D12.8 protein OS=Arabidopsis thaliana GN=F9D12.8 PE=2 SV=1	13	13	2	37.3	39.826	0	15104000	15616000	457290	291660	7008800	6544100	21620000	1482300
sp|Q8W4H8|GDL19_ARATHInactiveGDSLesterase/lipase-likeprotein23OS=ArabidopsisthalianaGN=GLL23PE=1SV=1	sp|Q8W4H8|GDL19_ARATH Inactive GDSL esterase/lipase-like protein 23 OS=Arabidopsis thaliana GN=GLL23 PE=1 SV=1	12	12	1	37	43.143	0	18722000	20500000	368510	635500	17655000	3874300	19076000	2167400
sp|Q1H583|GDL18_ARATHGDSLesterase/lipase22OS=ArabidopsisthalianaGN=GLL22PE=1SV=1;tr|A0A178WH04|A0A178WH04_ARATHGLL22OS=ArabidopsisthalianaGN=AXX17_At1g48420PE=3SV=1	sp|Q1H583|GDL18_ARATH GDSL esterase/lipase 22 OS=Arabidopsis thaliana GN=GLL22 PE=1 SV=1;tr|A0A178WH04|A0A178WH04_ARATH GLL22 OS=Arabidopsis thaliana GN=AXX17_At1g48420 PE=3 SV=1	9	8	8	34.8	43.194	0	6246700	11040000	290130	117150	6747400	2882400	10245000	0
sp|O04311|JAL33_ARATHJacalin-relatedlectin33OS=ArabidopsisthalianaGN=JAL33PE=1SV=1;tr|Q8LAM1|Q8LAM1_ARATHPutativelectinOS=ArabidopsisthalianaPE=2SV=1;tr|A0A178VIU9|A0A178VIU9_ARATHJAL33OS=ArabidopsisthalianaGN=AXX17_At3g17310PE=4SV=1	sp|O04311|JAL33_ARATH Jacalin-related lectin 33 OS=Arabidopsis thaliana GN=JAL33 PE=1 SV=1;tr|Q8LAM1|Q8LAM1_ARATH Putative lectin OS=Arabidopsis thaliana PE=2 SV=1;tr|A0A178VIU9|A0A178VIU9_ARATH JAL33 OS=Arabidopsis thaliana GN=AXX17_At3g17310 PE=4 SV=1	9	9	9	40.3	32.022	0	4071600	10770000	0	0	3195100	0	9622600	0
tr|A0A178V904|A0A178V904_ARATHClathrinheavychainOS=ArabidopsisthalianaGN=AXX17_At3g11020PE=3SV=1;sp|Q0WNJ6|CLAH1_ARATHClathrinheavychain1OS=ArabidopsisthalianaGN=CHC1PE=1SV=1	tr|A0A178V904|A0A178V904_ARATH Clathrin heavy chain OS=Arabidopsis thaliana GN=AXX17_At3g11020 PE=3 SV=1;sp|Q0WNJ6|CLAH1_ARATH Clathrin heavy chain 1 OS=Arabidopsis thaliana GN=CHC1 PE=1 SV=1	22	22	3	14.3	193.24	0	11169000	6493800	52351	0	8922400	0	9068000	0
tr|A0A178V1V3|A0A178V1V3_ARATHOleosinOS=ArabidopsisthalianaGN=AXX17_At4g29040PE=3SV=1;sp|P29525|OLEO1_ARATHOleosin18.5kDaOS=ArabidopsisthalianaGN=At4g25140PE=2SV=1	tr|A0A178V1V3|A0A178V1V3_ARATH Oleosin OS=Arabidopsis thaliana GN=AXX17_At4g29040 PE=3 SV=1;sp|P29525|OLEO1_ARATH Oleosin 18.5 kDa OS=Arabidopsis thaliana GN=At4g25140 PE=2 SV=1	5	5	5	29.5	18.569	0	2402200	9253700	0	0	2664000	0	8456700	0
tr|Q93Z83|Q93Z83_ARATHAT5g26280/T19G15_130OS=ArabidopsisthalianaGN=At5g26280PE=2SV=1;tr|A0A1P8BA53|A0A1P8BA53_ARATHTRAF-likefamilyproteinOS=ArabidopsisthalianaGN=At5g26280PE=4SV=1;tr|A8MR02|A8MR02_ARATHTRAF-likefamilyproteinOS=ArabidopsisthalianaGN=At5g26280PE=4SV=1;tr|O81494|O81494_ARATHF9D12.7proteinOS=ArabidopsisthalianaGN=F9D12.7PE=4SV=1	tr|Q93Z83|Q93Z83_ARATH AT5g26280/T19G15_130 OS=Arabidopsis thaliana GN=At5g26280 PE=2 SV=1;tr|A0A1P8BA53|A0A1P8BA53_ARATH TRAF-like family protein OS=Arabidopsis thaliana GN=At5g26280 PE=4 SV=1;tr|A8MR02|A8MR02_ARATH TRAF-like family protein OS=Arabidopsis	10	7	1	26.9	39.445	0	3570200	9310900	73835	116630	5039700	0	8137500	0
tr|A0A178WJC9|A0A178WJC9_ARATHElongationfactor1-alphaOS=ArabidopsisthalianaGN=AXX17_At1g07650PE=3SV=1;sp|Q8W4H7|EF1A2_ARATHElongationfactor1-alpha2OS=ArabidopsisthalianaGN=A2PE=1SV=2;sp|Q8GTY0|EF1A4_ARATHElongationfactor1-alpha4OS=ArabidopsisthalianaGN=A4PE=1SV=2;sp|Q0WL56|EF1A3_ARATHElongationfactor1-alpha3OS=ArabidopsisthalianaGN=A3PE=1SV=2;sp|P0DH99|EF1A1_ARATHElongationfactor1-alpha1OS=Arabid…	tr|A0A178WJC9|A0A178WJC9_ARATH Elongation factor 1-alpha OS=Arabidopsis thaliana GN=AXX17_At1g07650 PE=3 SV=1;sp|Q8W4H7|EF1A2_ARATH Elongation factor 1-alpha 2 OS=Arabidopsis thaliana GN=A2 PE=1 SV=2;sp|Q8GTY0|EF1A4_ARATH Elongation factor 1-alpha 4 OS=Ara	8	8	7	21.2	49.502	0	8064000	7764900	86763	47210	7508500	873260	8089800	0
tr|A0A178WH69|A0A178WH69_ARATHUncharacterizedproteinOS=ArabidopsisthalianaGN=AXX17_At1g00340PE=3SV=1;sp|Q9LNJ3|APF2_ARATHAspartylproteasefamilyprotein2OS=ArabidopsisthalianaGN=APF2PE=2SV=1;tr|Q0WLZ1|Q0WLZ1_ARATHChloroplastnucleoidDNAbindingproteinlike(Fragment)OS=ArabidopsisthalianaGN=At1g01300PE=2SV=1	tr|A0A178WH69|A0A178WH69_ARATH Uncharacterized protein OS=Arabidopsis thaliana GN=AXX17_At1g00340 PE=3 SV=1;sp|Q9LNJ3|APF2_ARATH Aspartyl protease family protein 2 OS=Arabidopsis thaliana GN=APF2 PE=2 SV=1	9	9	8	21.7	51.987	0	5651000	4749100	0	0	3486900	0	6549200	0
tr|A0A178VBH7|A0A178VBH7_ARATHUncharacterizedproteinOS=ArabidopsisthalianaGN=AXX17_At3g05130PE=4SV=1;sp|Q9M9W1|RL222_ARATH60SribosomalproteinL22-2OS=ArabidopsisthalianaGN=RPL22BPE=2SV=1	tr|A0A178VBH7|A0A178VBH7_ARATH Uncharacterized protein OS=Arabidopsis thaliana GN=AXX17_At3g05130 PE=4 SV=1;sp|Q9M9W1|RL222_ARATH 60S ribosomal protein L22-2 OS=Arabidopsis thaliana GN=RPL22B PE=2 SV=1	4	4	2	36.3	14.018	0	14984000	5956000	903980	1594300	14734000	7156900	6463800	0
tr|Q0WVD8|Q0WVD8_ARATHAdenylatetranslocatorOS=ArabidopsisthalianaGN=At3g08580PE=2SV=1;tr|A0A178V544|A0A178V544_ARATHAAC1OS=ArabidopsisthalianaGN=AXX17_At3g08150PE=3SV=1;sp|P31167|ADT1_ARATHADP,ATPcarrierprotein1,mitochondrialOS=ArabidopsisthalianaGN=AAC1PE=1SV=2;tr|B9DI48|B9DI48_ARATHAT3G08580protein(Fragment)OS=ArabidopsisthalianaGN=At3g08580PE=2SV=1;tr|Q56ZI7|Q56ZI7_ARATHAdenylatetranslocator(F…	tr|Q0WVD8|Q0WVD8_ARATH Adenylate translocator OS=Arabidopsis thaliana GN=At3g08580 PE=2 SV=1;tr|A0A178V544|A0A178V544_ARATH AAC1 OS=Arabidopsis thaliana GN=AXX17_At3g08150 PE=3 SV=1;sp|P31167|ADT1_ARATH ADP,ATP carrier protein 1, mitochondrial OS=Arabidops	9	9	7	19.2	41.475	0	6977600	5369400	56296	0	6704200	0	5977200	0
tr|Q9LT39|Q9LT39_ARATHLeucine-richrepeat(LRR)familyproteinOS=ArabidopsisthalianaGN=At3g20820PE=2SV=1;tr|A0A178VBP7|A0A178VBP7_ARATHUncharacterizedproteinOS=ArabidopsisthalianaGN=At3g20820PE=4SV=1	tr|Q9LT39|Q9LT39_ARATH Leucine-rich repeat (LRR) family protein OS=Arabidopsis thaliana GN=At3g20820 PE=2 SV=1;tr|A0A178VBP7|A0A178VBP7_ARATH Uncharacterized protein OS=Arabidopsis thaliana GN=At3g20820 PE=4 SV=1	8	8	8	27.9	39.862	0	5497900	4868000	31004	0	4496300	0	5791500	0
tr|A0A178W561|A0A178W561_ARATHEndoglucanaseOS=ArabidopsisthalianaGN=AXX17_At1g64890PE=3SV=1;sp|Q9CAC1|GUN8_ARATHEndoglucanase8OS=ArabidopsisthalianaGN=CEL1PE=2SV=1	tr|A0A178W561|A0A178W561_ARATH Endoglucanase OS=Arabidopsis thaliana GN=AXX17_At1g64890 PE=3 SV=1;sp|Q9CAC1|GUN8_ARATH Endoglucanase 8 OS=Arabidopsis thaliana GN=CEL1 PE=2 SV=1	5	5	5	13	54.61	0	5521800	4292100	0	0	4411300	0	5669900	0
tr|A0A178WBB3|A0A178WBB3_ARATHDRP2AOS=ArabidopsisthalianaGN=AXX17_At1g10360PE=3SV=1;sp|Q9SE83|DRP2A_ARATHDynamin-2AOS=ArabidopsisthalianaGN=DRP2APE=1SV=2;tr|C0Z3G3|C0Z3G3_ARATHAT1G10290proteinOS=ArabidopsisthalianaGN=At1g10290PE=2SV=1	tr|A0A178WBB3|A0A178WBB3_ARATH DRP2A OS=Arabidopsis thaliana GN=AXX17_At1g10360 PE=3 SV=1;sp|Q9SE83|DRP2A_ARATH Dynamin-2A OS=Arabidopsis thaliana GN=DRP2A PE=1 SV=2	24	24	11	31.6	99.165	0	11043000	5316700	5579.7	475920	10686000	0	5397000	1736900
tr|A0A178VI76|A0A178VI76_ARATHUncharacterizedproteinOS=ArabidopsisthalianaGN=AXX17_At3g09090PE=1SV=1;sp|O65719|HSP7C_ARATHHeatshock70kDaprotein3OS=ArabidopsisthalianaGN=HSP70-3PE=1SV=1;tr|Q6LAE0|Q6LAE0_ARATHHeatshockcognate70kDprotein(Fragment)OS=ArabidopsisthalianaPE=2SV=1	tr|A0A178VI76|A0A178VI76_ARATH Uncharacterized protein OS=Arabidopsis thaliana GN=AXX17_At3g09090 PE=1 SV=1;sp|O65719|HSP7C_ARATH Heat shock 70 kDa protein 3 OS=Arabidopsis thaliana GN=HSP70-3 PE=1 SV=1	11	11	2	21.3	71.147	0	3449000	4817700	32377	0	2962400	0	5367300	0
tr|A0A178W4Q5|A0A178W4Q5_ARATHGlyceraldehyde-3-phosphatedehydrogenaseOS=ArabidopsisthalianaGN=AXX17_At1g13910PE=3SV=1;sp|Q9FX54|G3PC2_ARATHGlyceraldehyde-3-phosphatedehydrogenaseGAPC2,cytosolicOS=ArabidopsisthalianaGN=GAPC2PE=1SV=1;sp|P25858|G3PC1_ARATHGlyceraldehyde-3-phosphatedehydrogenaseGAPC1,cytosolicOS=ArabidopsisthalianaGN=GAPC1PE=1SV=2;tr|F4HQT1|F4HQT1_ARATHGlyceraldehyde-3-phosphatedehyd…	tr|A0A178W4Q5|A0A178W4Q5_ARATH Glyceraldehyde-3-phosphate dehydrogenase OS=Arabidopsis thaliana GN=AXX17_At1g13910 PE=3 SV=1;sp|Q9FX54|G3PC2_ARATH Glyceraldehyde-3-phosphate dehydrogenase GAPC2, cytosolic OS=Arabidopsis thaliana GN=GAPC2 PE=1 SV=1;sp|P2585	9	9	9	34.3	36.913	0	4274500	3703900	16622	0	3170600	0	4783600	0
tr|A0A178UT03|A0A178UT03_ARATHRH3OS=ArabidopsisthalianaGN=AXX17_At5g26440PE=4SV=1;sp|Q8L7S8|RH3_ARATHDEAD-boxATP-dependentRNAhelicase3,chloroplasticOS=ArabidopsisthalianaGN=RH3PE=1SV=2;tr|F4K180|F4K180_ARATHDEADboxRNAhelicase(RH3)OS=ArabidopsisthalianaGN=emb1138PE=1SV=1;tr|A0A178URN6|A0A178URN6_ARATHRH3OS=ArabidopsisthalianaGN=AXX17_At5g26440PE=4SV=1;sp|Q8L7S8-2|RH3_ARATHIsoform2ofDEAD-boxATP-dep…	tr|A0A178UT03|A0A178UT03_ARATH RH3 OS=Arabidopsis thaliana GN=AXX17_At5g26440 PE=4 SV=1;sp|Q8L7S8|RH3_ARATH DEAD-box ATP-dependent RNA helicase 3, chloroplastic OS=Arabidopsis thaliana GN=RH3 PE=1 SV=2;tr|F4K180|F4K180_ARATH DEAD box RNA helicase (RH3) OS=	14	14	14	20.9	81.155	0	7119800	3437200	0	0	6039600	0	4717300	0
tr|A0A178W5K4|A0A178W5K4_ARATHCRU2OS=ArabidopsisthalianaGN=AXX17_At1g03150PE=3SV=1;sp|P15456|CRU2_ARATH12SseedstorageproteinCRBOS=ArabidopsisthalianaGN=CRBPE=1SV=2	tr|A0A178W5K4|A0A178W5K4_ARATH CRU2 OS=Arabidopsis thaliana GN=AXX17_At1g03150 PE=3 SV=1;sp|P15456|CRU2_ARATH 12S seed storage protein CRB OS=Arabidopsis thaliana GN=CRB PE=1 SV=2	5	5	5	18.5	50.558	0	7924600	3559400	0	52394	7318200	0	4068000	0
tr|A0A178UUE6|A0A178UUE6_ARATHSESA3OS=ArabidopsisthalianaGN=AXX17_At4g31310PE=4SV=1;sp|P15459|2SS3_ARATH2Sseedstorageprotein3OS=ArabidopsisthalianaGN=AT2S3PE=1SV=1	tr|A0A178UUE6|A0A178UUE6_ARATH SESA3 OS=Arabidopsis thaliana GN=AXX17_At4g31310 PE=4 SV=1;sp|P15459|2SS3_ARATH 2S seed storage protein 3 OS=Arabidopsis thaliana GN=AT2S3 PE=1 SV=1	4	4	2	31.7	18.762	0	4727900	4532600	0	0	3136200	0	3945500	0
sp|Q9C525-2|BGL21_ARATHIsoform2ofBeta-glucosidase21OS=ArabidopsisthalianaGN=BGLU21;tr|A0A178WA93|A0A178WA93_ARATHBGLU21OS=ArabidopsisthalianaGN=AXX17_At1g59990PE=3SV=1;sp|Q9C525|BGL21_ARATHBeta-glucosidase21OS=ArabidopsisthalianaGN=BGLU21PE=1SV=1;tr|B0LYE9|B0LYE9_ARATHBeta-glucosidase1(Fragment)OS=ArabidopsisthalianaGN=BGL1PE=4SV=1;tr|B0LYE4|B0LYE4_ARATHBeta-glucosidase1(Fragment)OS=Arabidopsisth…	sp|Q9C525-2|BGL21_ARATH Isoform 2 of Beta-glucosidase 21 OS=Arabidopsis thaliana GN=BGLU21;tr|A0A178WA93|A0A178WA93_ARATH BGLU21 OS=Arabidopsis thaliana GN=AXX17_At1g59990 PE=3 SV=1;sp|Q9C525|BGL21_ARATH Beta-glucosidase 21 OS=Arabidopsis thaliana GN=BGLU2	10	6	5	22	59.493	0	5375900	5714200	40014	377380	4497300	0	3805500	4161600
tr|Q6KFR8|Q6KFR8_ARATHPutativepolyubiquitin(Fragment)OS=ArabidopsisthalianaGN=UBQ13PE=4SV=1	tr|Q6KFR8|Q6KFR8_ARATH Putative polyubiquitin (Fragment) OS=Arabidopsis thaliana GN=UBQ13 PE=4 SV=1	3	3	1	18.8	28.176	0	8002200	3642500	0	0	8069100	0	3802400	0
tr|A0A178VUP5|A0A178VUP5_ARATHXyloglucanendotransglucosylase/hydrolaseOS=ArabidopsisthalianaGN=AXX17_At2g05630PE=3SV=1;sp|Q39099|XTH4_ARATHXyloglucanendotransglucosylase/hydrolaseprotein4OS=ArabidopsisthalianaGN=XTH4PE=1SV=1;tr|B9DI24|B9DI24_ARATHAT2G06850protein(Fragment)OS=ArabidopsisthalianaGN=At2g06850PE=2SV=1;tr|A0A1P8B288|A0A1P8B288_ARATHXyloglucanendotransglucosylase/hydrolaseOS=Arabidopsi…	tr|A0A178VUP5|A0A178VUP5_ARATH Xyloglucan endotransglucosylase/hydrolase OS=Arabidopsis thaliana GN=AXX17_At2g05630 PE=3 SV=1;sp|Q39099|XTH4_ARATH Xyloglucan endotransglucosylase/hydrolase protein 4 OS=Arabidopsis thaliana GN=XTH4 PE=1 SV=1;tr|B9DI24|B9DI2	8	8	8	33.1	34.291	0	2052000	2721700	0	0	1179600	0	3763700	0
sp|Q01525|14332_ARATH14-3-3-likeproteinGF14omegaOS=ArabidopsisthalianaGN=GRF2PE=2SV=2;tr|A0A178WBI7|A0A178WBI7_ARATHGRF2OS=ArabidopsisthalianaGN=AXX17_At1g72930PE=3SV=1	sp|Q01525|14332_ARATH 14-3-3-like protein GF14 omega OS=Arabidopsis thaliana GN=GRF2 PE=2 SV=2;tr|A0A178WBI7|A0A178WBI7_ARATH GRF2 OS=Arabidopsis thaliana GN=AXX17_At1g72930 PE=3 SV=1	8	8	7	44.8	29.161	0	186470	3371700	0	0	298010	0	3470100	0
tr|A0A178V1F3|A0A178V1F3_ARATHGRF1OS=ArabidopsisthalianaGN=AXX17_At4g10320PE=3SV=1;tr|A0A178UZ53|A0A178UZ53_ARATHGRF1OS=ArabidopsisthalianaGN=AXX17_At4g10320PE=3SV=1;sp|P42643|14331_ARATH14-3-3-likeproteinGF14chiOS=ArabidopsisthalianaGN=GRF1PE=1SV=3;tr|F4JJ94|F4JJ94_ARATHGeneralregulatoryfactor1OS=ArabidopsisthalianaGN=GRF1PE=1SV=1;tr|Q42020|Q42020_ARATHPROTEINKINASECINHIBITORHOMOLOGUE(Fragment)O…	tr|A0A178V1F3|A0A178V1F3_ARATH GRF1 OS=Arabidopsis thaliana GN=AXX17_At4g10320 PE=3 SV=1;tr|A0A178UZ53|A0A178UZ53_ARATH GRF1 OS=Arabidopsis thaliana GN=AXX17_At4g10320 PE=3 SV=1;sp|P42643|14331_ARATH 14-3-3-like protein GF14 chi OS=Arabidopsis thaliana GN=	8	7	6	44.4	29.007	0	139870	3278700	0	0	157070	0	3465700	0
tr|A0A178VH17|A0A178VH17_ARATHUncharacterizedproteinOS=ArabidopsisthalianaGN=AXX17_At3g53050PE=4SV=1;sp|Q8LA13|RH11_ARATHDEAD-boxATP-dependentRNAhelicase11OS=ArabidopsisthalianaGN=RH11PE=1SV=1	tr|A0A178VH17|A0A178VH17_ARATH Uncharacterized protein OS=Arabidopsis thaliana GN=AXX17_At3g53050 PE=4 SV=1;sp|Q8LA13|RH11_ARATH DEAD-box ATP-dependent RNA helicase 11 OS=Arabidopsis thaliana GN=RH11 PE=1 SV=1	12	12	8	24.7	66.025	0	6099800	2604300	0	0	5448000	0	3418200	0
tr|F4K015|F4K015_ARATHDynamin-likeproteinOS=ArabidopsisthalianaGN=DL1PE=1SV=1;tr|A0A178UEJ4|A0A178UEJ4_ARATHRSW9OS=ArabidopsisthalianaGN=AXX17_At5g39890PE=3SV=1;sp|P42697|DRP1A_ARATHDynamin-relatedprotein1AOS=ArabidopsisthalianaGN=DRP1APE=1SV=3;sp|P42697-2|DRP1A_ARATHIsoform2ofDynamin-relatedprotein1AOS=ArabidopsisthalianaGN=DRP1A;tr|A0A1I9LMW6|A0A1I9LMW6_ARATHDYNAMIN-like1BOS=Arabidopsisthaliana…	tr|F4K015|F4K015_ARATH Dynamin-like protein OS=Arabidopsis thaliana GN=DL1 PE=1 SV=1;tr|A0A178UEJ4|A0A178UEJ4_ARATH RSW9 OS=Arabidopsis thaliana GN=AXX17_At5g39890 PE=3 SV=1;sp|P42697|DRP1A_ARATH Dynamin-related protein 1A OS=Arabidopsis thaliana GN=DRP1A	18	18	17	31.3	67.51	0	6252200	2861600	112110	79022	5394800	1283700	3382400	0
tr|A0A178V1E1|A0A178V1E1_ARATHCLO1OS=ArabidopsisthalianaGN=AXX17_At4g30890PE=4SV=1;sp|O81270|PXG1_ARATHPeroxygenase1OS=ArabidopsisthalianaGN=PXG1PE=1SV=1	tr|A0A178V1E1|A0A178V1E1_ARATH CLO1 OS=Arabidopsis thaliana GN=AXX17_At4g30890 PE=4 SV=1;sp|O81270|PXG1_ARATH Peroxygenase 1 OS=Arabidopsis thaliana GN=PXG1 PE=1 SV=1	5	4	4	20	28.038	0	3522500	2619800	0	0	2815400	0	3341100	0
tr|A0A178WB34|A0A178WB34_ARATHPeroxidaseOS=ArabidopsisthalianaGN=AXX17_At1g65790PE=3SV=1;sp|Q96520|PER12_ARATHPeroxidase12OS=ArabidopsisthalianaGN=PER12PE=1SV=1;tr|Q570F0|Q570F0_ARATHPeroxidase(Fragment)OS=ArabidopsisthalianaGN=At1g71695PE=2SV=1	tr|A0A178WB34|A0A178WB34_ARATH Peroxidase OS=Arabidopsis thaliana GN=AXX17_At1g65790 PE=3 SV=1;sp|Q96520|PER12_ARATH Peroxidase 12 OS=Arabidopsis thaliana GN=PER12 PE=1 SV=1;tr|Q570F0|Q570F0_ARATH Peroxidase (Fragment) OS=Arabidopsis thaliana GN=At1g71695	6	6	6	21.5	39.559	0	572400	3294500	343760	0	347480	3642500	3153600	0
tr|B9DHU0|B9DHU0_ARATHAT1G20620protein(Fragment)OS=ArabidopsisthalianaGN=At1g20620PE=2SV=1;tr|B9DG18|B9DG18_ARATHAT1G20620proteinOS=ArabidopsisthalianaGN=CAT3PE=1SV=1;tr|A0A178WQI0|A0A178WQI0_ARATHSEN2OS=ArabidopsisthalianaGN=AXX17_At1g21600PE=4SV=1;sp|Q42547|CATA3_ARATHCatalase-3OS=ArabidopsisthalianaGN=CAT3PE=1SV=3;tr|C0Z2I6|C0Z2I6_ARATHAT1G20620proteinOS=ArabidopsisthalianaGN=At1g20620PE=2SV=1…	tr|B9DHU0|B9DHU0_ARATH AT1G20620 protein (Fragment) OS=Arabidopsis thaliana GN=At1g20620 PE=2 SV=1;tr|B9DG18|B9DG18_ARATH AT1G20620 protein OS=Arabidopsis thaliana GN=CAT3 PE=1 SV=1;tr|A0A178WQI0|A0A178WQI0_ARATH SEN2 OS=Arabidopsis thaliana GN=AXX17_At1g2	8	8	6	19.2	53.015	0	3062900	3538300	40637	0	3768700	0	3052800	0
tr|A0A178W4V6|A0A178W4V6_ARATHDRP1COS=ArabidopsisthalianaGN=AXX17_At1g15510PE=3SV=1;sp|Q8LF21|DRP1C_ARATHDynamin-relatedprotein1COS=ArabidopsisthalianaGN=DRP1CPE=1SV=2	tr|A0A178W4V6|A0A178W4V6_ARATH DRP1C OS=Arabidopsis thaliana GN=AXX17_At1g15510 PE=3 SV=1;sp|Q8LF21|DRP1C_ARATH Dynamin-related protein 1C OS=Arabidopsis thaliana GN=DRP1C PE=1 SV=2	12	12	12	24.4	68.722	0	3339500	2921500	0	0	3568000	0	2874900	0
tr|Q1H5F7|Q1H5F7_ARATHHistoneH2BOS=ArabidopsisthalianaPE=2SV=1;tr|A0A178UDD3|A0A178UDD3_ARATHHistoneH2BOS=ArabidopsisthalianaGN=AXX17_At5g22390PE=3SV=1;sp|Q9FFC0|H2B10_ARATHHistoneH2B.10OS=ArabidopsisthalianaGN=At5g22880PE=1SV=3;tr|Q1H5F9|Q1H5F9_ARATHHistoneH2BOS=ArabidopsisthalianaPE=2SV=1;tr|Q0WS75|Q0WS75_ARATHHistoneH2BOS=ArabidopsisthalianaGN=At5g22880PE=2SV=1;tr|A0A178VGU6|A0A178VGU6_ARATHHi…	tr|Q1H5F7|Q1H5F7_ARATH Histone H2B OS=Arabidopsis thaliana PE=2 SV=1;tr|A0A178UDD3|A0A178UDD3_ARATH Histone H2B OS=Arabidopsis thaliana GN=AXX17_At5g22390 PE=3 SV=1;sp|Q9FFC0|H2B10_ARATH Histone H2B.10 OS=Arabidopsis thaliana GN=At5g22880 PE=1 SV=3;tr|Q1H5	3	3	2	20.7	15.732	0	2045500	2948700	0	295200	2399000	0	2778900	0
tr|A0A178UV39|A0A178UV39_ARATHPlasmamembraneATPaseOS=ArabidopsisthalianaGN=AXX17_At4g34620PE=3SV=1;sp|P19456|PMA2_ARATHATPase2,plasmamembrane-typeOS=ArabidopsisthalianaGN=AHA2PE=1SV=2;tr|F4JPJ7|F4JPJ7_ARATHPlasmamembraneATPaseOS=ArabidopsisthalianaGN=HA2PE=1SV=1;tr|C0Z2R2|C0Z2R2_ARATHPlasmamembraneATPaseOS=ArabidopsisthalianaGN=At4g30190PE=2SV=1;tr|A0A178VSN5|A0A178VSN5_ARATHPlasmamembraneATPaseO…	tr|A0A178UV39|A0A178UV39_ARATH Plasma membrane ATPase OS=Arabidopsis thaliana GN=AXX17_At4g34620 PE=3 SV=1;sp|P19456|PMA2_ARATH ATPase 2, plasma membrane-type OS=Arabidopsis thaliana GN=AHA2 PE=1 SV=2;tr|F4JPJ7|F4JPJ7_ARATH Plasma membrane ATPase OS=Arabid	11	11	8	13.6	104.4	0	1594700	2303600	0	326240	1276200	0	2765600	0
tr|B9DFR1|B9DFR1_ARATHAT1G22300proteinOS=ArabidopsisthalianaGN=At1g22300PE=2SV=1;tr|A0A178W0Z4|A0A178W0Z4_ARATHGRF10OS=ArabidopsisthalianaGN=AXX17_At1g23390PE=3SV=1;sp|P48347-2|14310_ARATHIsoform2of14-3-3-likeproteinGF14epsilonOS=ArabidopsisthalianaGN=GRF10;sp|P48347|14310_ARATH14-3-3-likeproteinGF14epsilonOS=ArabidopsisthalianaGN=GRF10PE=1SV=1;tr|F4I1C1|F4I1C1_ARATHGeneralregulatoryfactor10OS=Ar…	tr|B9DFR1|B9DFR1_ARATH AT1G22300 protein OS=Arabidopsis thaliana GN=At1g22300 PE=2 SV=1;tr|A0A178W0Z4|A0A178W0Z4_ARATH GRF10 OS=Arabidopsis thaliana GN=AXX17_At1g23390 PE=3 SV=1;sp|P48347-2|14310_ARATH Isoform 2 of 14-3-3-like protein GF14 epsilon OS=Arabi	7	7	7	37.4	28.9	0	197580	2580900	4225.8	0	174340	0	2764900	0
tr|Q8LCC2|Q8LCC2_ARATHRibosomalproteinL9,putativeOS=ArabidopsisthalianaPE=2SV=1;tr|A0A178W8D1|A0A178W8D1_ARATHUncharacterizedproteinOS=ArabidopsisthalianaGN=AXX17_At1g33850PE=4SV=1;sp|P49209|RL91_ARATH60SribosomalproteinL9-1OS=ArabidopsisthalianaGN=RPL9BPE=1SV=3;tr|A0A178WEG1|A0A178WEG1_ARATHUncharacterizedproteinOS=ArabidopsisthalianaGN=AXX17_At1g33870PE=4SV=1;tr|A0A178V0L6|A0A178V0L6_ARATHUncha…	tr|Q8LCC2|Q8LCC2_ARATH Ribosomal protein L9, putative OS=Arabidopsis thaliana PE=2 SV=1;tr|A0A178W8D1|A0A178W8D1_ARATH Uncharacterized protein OS=Arabidopsis thaliana GN=AXX17_At1g33850 PE=4 SV=1;sp|P49209|RL91_ARATH 60S ribosomal protein L9-1 OS=Arabidops	4	4	4	22.2	21.93	0	2686400	1481800	0	0	1552200	0	2708200	0
tr|A0A178UA42|A0A178UA42_ARATHRCI1OS=ArabidopsisthalianaGN=AXX17_At5g35800PE=3SV=1;sp|P42644|14333_ARATH14-3-3-likeproteinGF14psiOS=ArabidopsisthalianaGN=GRF3PE=1SV=2;sp|P42644-2|14333_ARATHIsoform2of14-3-3-likeproteinGF14psiOS=ArabidopsisthalianaGN=GRF3;tr|Q42053|Q42053_ARATHProteinkinaseinhibitor(Fragment)OS=ArabidopsisthalianaPE=2SV=1	tr|A0A178UA42|A0A178UA42_ARATH RCI1 OS=Arabidopsis thaliana GN=AXX17_At5g35800 PE=3 SV=1;sp|P42644|14333_ARATH 14-3-3-like protein GF14 psi OS=Arabidopsis thaliana GN=GRF3 PE=1 SV=2;sp|P42644-2|14333_ARATH Isoform 2 of 14-3-3-like protein GF14 psi OS=Arabi	6	5	3	33.7	28.606	0	301470	2499500	0	0	317780	0	2638800	0
tr|Q1H555|Q1H555_ARATHAt3g11510OS=ArabidopsisthalianaPE=2SV=1;tr|A0A178VD75|A0A178VD75_ARATHUncharacterizedproteinOS=ArabidopsisthalianaGN=AXX17_At3g11430PE=3SV=1;sp|Q9CAX6|RS142_ARATH40SribosomalproteinS14-2OS=ArabidopsisthalianaGN=RPS14BPE=1SV=1	tr|Q1H555|Q1H555_ARATH At3g11510 OS=Arabidopsis thaliana PE=2 SV=1;tr|A0A178VD75|A0A178VD75_ARATH Uncharacterized protein OS=Arabidopsis thaliana GN=AXX17_At3g11430 PE=3 SV=1;sp|Q9CAX6|RS142_ARATH 40S ribosomal protein S14-2 OS=Arabidopsis thaliana GN=RPS1	5	5	1	39.3	16.273	0	7652800	2050100	0	40204	7212600	0	2567200	0
tr|A0A178UKL7|A0A178UKL7_ARATHMalatesynthaseOS=ArabidopsisthalianaGN=AXX17_At5g03190PE=3SV=1;sp|Q9LZC3|MASY_ARATHMalatesynthaseOS=ArabidopsisthalianaGN=MLSPE=1SV=1;tr|B0LQB5|B0LQB5_ARATHMalatesynthase(Fragment)OS=ArabidopsisthalianaPE=3SV=1;tr|B0LQB3|B0LQB3_ARATHMalatesynthase(Fragment)OS=ArabidopsisthalianaPE=3SV=1;tr|B0LQA9|B0LQA9_ARATHMalatesynthase(Fragment)OS=ArabidopsisthalianaPE=3SV=1;tr|Q…	tr|A0A178UKL7|A0A178UKL7_ARATH Malate synthase OS=Arabidopsis thaliana GN=AXX17_At5g03190 PE=3 SV=1;sp|Q9LZC3|MASY_ARATH Malate synthase OS=Arabidopsis thaliana GN=MLS PE=1 SV=1;tr|B0LQB5|B0LQB5_ARATH Malate synthase (Fragment) OS=Arabidopsis thaliana PE=3	9	9	9	20.8	63.886	0	1199200	2416400	53233	0	805220	849300	2538300	0
tr|A0A178VIZ0|A0A178VIZ0_ARATHPIP1AOS=ArabidopsisthalianaGN=AXX17_At3g55710PE=3SV=1;sp|P61837|PIP11_ARATHAquaporinPIP1-1OS=ArabidopsisthalianaGN=PIP1-1PE=1SV=1;tr|Q42039|Q42039_ARATHTonoplastintrinsicprotein(Fragment)OS=ArabidopsisthalianaPE=2SV=1;tr|Q42035|Q42035_ARATHTonoplastintrinsicprotein(Fragment)OS=ArabidopsisthalianaPE=2SV=2;tr|A0A178USZ7|A0A178USZ7_ARATHTMP-COS=ArabidopsisthalianaGN=AXX…	tr|A0A178VIZ0|A0A178VIZ0_ARATH PIP1A OS=Arabidopsis thaliana GN=AXX17_At3g55710 PE=3 SV=1;sp|P61837|PIP11_ARATH Aquaporin PIP1-1 OS=Arabidopsis thaliana GN=PIP1-1 PE=1 SV=1;tr|Q42039|Q42039_ARATH Tonoplast intrinsic protein (Fragment) OS=Arabidopsis thalia	6	6	1	21	30.688	0	1639600	4142600	162890	2425800	842610	4754000	2390500	7855500
tr|A0A178W518|A0A178W518_ARATHUncharacterizedproteinOS=ArabidopsisthalianaGN=AXX17_At1g34470PE=4SV=1;sp|Q9LQ31|JAL4_ARATHJacalin-relatedlectin4OS=ArabidopsisthalianaGN=JAL4PE=2SV=1;tr|A0A1P8ASF2|A0A1P8ASF2_ARATHJacalinlectinfamilyproteinOS=ArabidopsisthalianaGN=At1g33790PE=4SV=1;tr|A0A1P8AS93|A0A1P8AS93_ARATHJacalinlectinfamilyproteinOS=ArabidopsisthalianaGN=At1g33790PE=4SV=1;tr|A0A1P8AS89|A0A1P8…	tr|A0A178W518|A0A178W518_ARATH Uncharacterized protein OS=Arabidopsis thaliana GN=AXX17_At1g34470 PE=4 SV=1;sp|Q9LQ31|JAL4_ARATH Jacalin-related lectin 4 OS=Arabidopsis thaliana GN=JAL4 PE=2 SV=1;tr|A0A1P8ASF2|A0A1P8ASF2_ARATH Jacalin lectin family protein	8	8	8	16.6	81.904	0	1404600	2380300	0	0	932070	0	2294800	0
tr|Q94F20|Q94F20_ARATHAt5g25460OS=ArabidopsisthalianaGN=DGR2PE=2SV=1;tr|Q940Q9|Q940Q9_ARATHAT5g25460/F18G18_200OS=ArabidopsisthalianaPE=2SV=1;tr|Q8LEX7|Q8LEX7_ARATHUncharacterizedproteinOS=ArabidopsisthalianaPE=2SV=1;tr|A0A178UH27|A0A178UH27_ARATHDGR2OS=ArabidopsisthalianaGN=At5g25460PE=4SV=1;tr|C0Z328|C0Z328_ARATHAT5G25460proteinOS=ArabidopsisthalianaGN=At5g25460PE=2SV=1;tr|Q56XA8|Q56XA8_ARATHUn…	tr|Q94F20|Q94F20_ARATH At5g25460 OS=Arabidopsis thaliana GN=DGR2 PE=2 SV=1;tr|Q940Q9|Q940Q9_ARATH AT5g25460/F18G18_200 OS=Arabidopsis thaliana PE=2 SV=1;tr|Q8LEX7|Q8LEX7_ARATH Uncharacterized protein OS=Arabidopsis thaliana PE=2 SV=1;tr|A0A178UH27|A0A178UH	9	9	5	26.8	39.978	0	3013600	5113700	372690	1054900	976120	7683800	2202500	3825600
tr|A8MQL8|A8MQL8_ARATHGAST1proteinhomolog4OS=ArabidopsisthalianaGN=GASA4PE=4SV=1;sp|P46690|GASA4_ARATHGibberellin-regulatedprotein4OS=ArabidopsisthalianaGN=GASA4PE=1SV=2	tr|A8MQL8|A8MQL8_ARATH GAST1 protein homolog 4 OS=Arabidopsis thaliana GN=GASA4 PE=4 SV=1;sp|P46690|GASA4_ARATH Gibberellin-regulated protein 4 OS=Arabidopsis thaliana GN=GASA4 PE=1 SV=2	3	3	3	36.1	9.4099	0	4244500	2385900	0	82966	3510400	0	2173800	0
tr|A0A178V8X8|A0A178V8X8_ARATHTTN8OS=ArabidopsisthalianaGN=AXX17_At3g49160PE=4SV=1;tr|A0A178VBK0|A0A178VBK0_ARATHStructuralmaintenanceofchromosomesproteinOS=ArabidopsisthalianaGN=AXX17_At3g49160PE=3SV=1;tr|A0A097PJ95|A0A097PJ95_ARATHStructuralmaintenanceofchromosomesprotein1(Fragment)OS=ArabidopsisthalianaPE=2SV=1;sp|Q6Q1P4|SMC1_ARATHStructuralmaintenanceofchromosomesprotein1OS=Arabidopsisthalian…	tr|A0A178V8X8|A0A178V8X8_ARATH TTN8 OS=Arabidopsis thaliana GN=AXX17_At3g49160 PE=4 SV=1;tr|A0A178VBK0|A0A178VBK0_ARATH Structural maintenance of chromosomes protein OS=Arabidopsis thaliana GN=AXX17_At3g49160 PE=3 SV=1;tr|A0A097PJ95|A0A097PJ95_ARATH Struct	2	2	2	2.5	131.13	0	0	2010900	0	0	0	0	2136100	0
tr|A0A178U6W0|A0A178U6W0_ARATHBXL1OS=ArabidopsisthalianaGN=AXX17_At5g48140PE=4SV=1;sp|Q9FGY1|BXL1_ARATHBeta-D-xylosidase1OS=ArabidopsisthalianaGN=BXL1PE=1SV=1;tr|Q0WQK4|Q0WQK4_ARATHXylosidaseOS=ArabidopsisthalianaGN=At5g49360PE=2SV=1;tr|Q0WL73|Q0WL73_ARATHXylosidaseOS=ArabidopsisthalianaGN=At5g49360PE=2SV=1	tr|A0A178U6W0|A0A178U6W0_ARATH BXL1 OS=Arabidopsis thaliana GN=AXX17_At5g48140 PE=4 SV=1;sp|Q9FGY1|BXL1_ARATH Beta-D-xylosidase 1 OS=Arabidopsis thaliana GN=BXL1 PE=1 SV=1	7	7	7	11.6	83.407	0	2953900	1355900	0	42935	2282500	0	2111800	0
tr|A0A178VWD0|A0A178VWD0_ARATHEMB2761OS=ArabidopsisthalianaGN=AXX17_At2g03990PE=3SV=1;sp|F4IFC5|SYTM2_ARATHThreonine--tRNAligase,chloroplastic/mitochondrial2OS=ArabidopsisthalianaGN=EMB2761PE=2SV=1	tr|A0A178VWD0|A0A178VWD0_ARATH EMB2761 OS=Arabidopsis thaliana GN=AXX17_At2g03990 PE=3 SV=1;sp|F4IFC5|SYTM2_ARATH Threonine--tRNA ligase, chloroplastic/mitochondrial 2 OS=Arabidopsis thaliana GN=EMB2761 PE=2 SV=1	1	1	1	1.4	74.818	0.0092272	0	1951000	0	0	0	0	2072500	0
tr|C0SVL5|C0SVL5_ARATHUncharacterizedproteinAt4g35100(Fragment)OS=ArabidopsisthalianaGN=At4g35100PE=2SV=1;tr|A0A178V5D2|A0A178V5D2_ARATHSIMIPOS=ArabidopsisthalianaGN=AXX17_At4g40080PE=3SV=1;sp|P93004|PIP27_ARATHAquaporinPIP2-7OS=ArabidopsisthalianaGN=PIP2-7PE=1SV=2;tr|O23830|O23830_ARATHmRNA(Fragment)OS=ArabidopsisthalianaPE=2SV=1	tr|C0SVL5|C0SVL5_ARATH Uncharacterized protein At4g35100 (Fragment) OS=Arabidopsis thaliana GN=At4g35100 PE=2 SV=1;tr|A0A178V5D2|A0A178V5D2_ARATH SIMIP OS=Arabidopsis thaliana GN=AXX17_At4g40080 PE=3 SV=1;sp|P93004|PIP27_ARATH Aquaporin PIP2-7 OS=Arabidops	2	2	2	12.9	29.742	0	923800	1965800	132770	0	946460	0	2065600	0
tr|Q53YQ5|Q53YQ5_ARATHPeroxidaseOS=ArabidopsisthalianaPE=3SV=1;tr|A0A178UPC1|A0A178UPC1_ARATHPeroxidaseOS=ArabidopsisthalianaGN=AXX17_At5g17530PE=3SV=1;sp|Q43729|PER57_ARATHPeroxidase57OS=ArabidopsisthalianaGN=PER57PE=1SV=1;tr|A0A1P8BGP6|A0A1P8BGP6_ARATHPeroxidaseOS=ArabidopsisthalianaGN=MVA3.170PE=3SV=1	tr|Q53YQ5|Q53YQ5_ARATH Peroxidase OS=Arabidopsis thaliana PE=3 SV=1;tr|A0A178UPC1|A0A178UPC1_ARATH Peroxidase OS=Arabidopsis thaliana GN=AXX17_At5g17530 PE=3 SV=1;sp|Q43729|PER57_ARATH Peroxidase 57 OS=Arabidopsis thaliana GN=PER57 PE=1 SV=1;tr|A0A1P8BGP6|	9	9	9	38.7	34.098	0	1743900	1861100	0	0	1660300	0	2060700	0
tr|Q8W112|Q8W112_ARATHBeta-D-glucanexohydrolase-likeproteinOS=ArabidopsisthalianaGN=At5g20950PE=1SV=1;tr|A0A178ULA6|A0A178ULA6_ARATHUncharacterizedproteinOS=ArabidopsisthalianaGN=AXX17_At5g20910PE=4SV=1;tr|A0A1P8BG25|A0A1P8BG25_ARATHGlycosylhydrolasefamilyproteinOS=ArabidopsisthalianaGN=At5g20950PE=1SV=1;tr|F4JAB9|F4JAB9_ARATHGlycosylhydrolasefamilyproteinOS=ArabidopsisthalianaGN=At3g47050PE=4SV=…	tr|Q8W112|Q8W112_ARATH Beta-D-glucan exohydrolase-like protein OS=Arabidopsis thaliana GN=At5g20950 PE=1 SV=1;tr|A0A178ULA6|A0A178ULA6_ARATH Uncharacterized protein OS=Arabidopsis thaliana GN=AXX17_At5g20910 PE=4 SV=1;tr|A0A1P8BG25|A0A1P8BG25_ARATH Glycosy	5	5	5	11.1	67.926	0	1158000	1975500	149430	0	1065500	1559000	1998500	0
tr|A0A178VAY0|A0A178VAY0_ARATHUncharacterizedproteinOS=ArabidopsisthalianaGN=AXX17_At3g04550PE=4SV=1;sp|Q9MAB3|NOP5B_ARATHProbablenucleolarprotein5-2OS=ArabidopsisthalianaGN=NOP5-2PE=1SV=1	tr|A0A178VAY0|A0A178VAY0_ARATH Uncharacterized protein OS=Arabidopsis thaliana GN=AXX17_At3g04550 PE=4 SV=1;sp|Q9MAB3|NOP5B_ARATH Probable nucleolar protein 5-2 OS=Arabidopsis thaliana GN=NOP5-2 PE=1 SV=1	9	9	7	21	59.002	0	3642500	2429200	62653	429760	2752700	0	1967700	2537900
tr|A0A1P8AU89|A0A1P8AU89_ARATHAThookmotifDNA-bindingfamilyproteinOS=ArabidopsisthalianaGN=AHL12PE=4SV=1;tr|A0A178WFI5|A0A178WFI5_ARATHUncharacterizedproteinOS=ArabidopsisthalianaGN=AXX17_At1g56940PE=4SV=1;tr|A0A178WDU3|A0A178WDU3_ARATHUncharacterizedproteinOS=ArabidopsisthalianaGN=AXX17_At1g56940PE=4SV=1;sp|Q8LPN5|AHL12_ARATHAT-hookmotifnuclear-localizedprotein12OS=ArabidopsisthalianaGN=AHL12PE=1…	tr|A0A1P8AU89|A0A1P8AU89_ARATH AT hook motif DNA-binding family protein OS=Arabidopsis thaliana GN=AHL12 PE=4 SV=1;tr|A0A178WFI5|A0A178WFI5_ARATH Uncharacterized protein OS=Arabidopsis thaliana GN=AXX17_At1g56940 PE=4 SV=1;tr|A0A178WDU3|A0A178WDU3_ARATH Un	1	1	1	3.1	37.652	0.003861	271180	2096800	0	0	0	0	1893500	0
tr|A0A178UG45|A0A178UG45_ARATHPIP2FOS=ArabidopsisthalianaGN=AXX17_At5g60120PE=3SV=1;sp|Q9FF53|PIP24_ARATHProbableaquaporinPIP2-4OS=ArabidopsisthalianaGN=PIP2-4PE=1SV=1	tr|A0A178UG45|A0A178UG45_ARATH PIP2F OS=Arabidopsis thaliana GN=AXX17_At5g60120 PE=3 SV=1;sp|Q9FF53|PIP24_ARATH Probable aquaporin PIP2-4 OS=Arabidopsis thaliana GN=PIP2-4 PE=1 SV=1	4	4	3	13.1	30.952	0	1673200	1772500	0	91920	1695800	0	1860200	0
tr|A0A178VLL2|A0A178VLL2_ARATHJR1OS=ArabidopsisthalianaGN=AXX17_At3g17330PE=4SV=1;sp|O04309|JAL35_ARATHJacalin-relatedlectin35OS=ArabidopsisthalianaGN=JAL35PE=1SV=1;tr|A0A1I9LQM9|A0A1I9LQM9_ARATHMannose-bindinglectinsuperfamilyproteinOS=ArabidopsisthalianaGN=JR1PE=4SV=1;sp|O04309-2|JAL35_ARATHIsoform2ofJacalin-relatedlectin35OS=ArabidopsisthalianaGN=JAL35;tr|Q8LBW1|Q8LBW1_ARATHPutativelectinOS=Ar…	tr|A0A178VLL2|A0A178VLL2_ARATH JR1 OS=Arabidopsis thaliana GN=AXX17_At3g17330 PE=4 SV=1;sp|O04309|JAL35_ARATH Jacalin-related lectin 35 OS=Arabidopsis thaliana GN=JAL35 PE=1 SV=1;tr|A0A1I9LQM9|A0A1I9LQM9_ARATH Mannose-binding lectin superfamily protein OS=	7	7	7	29.7	48.52	0	1211600	1715000	39588	0	1327400	0	1706100	0
tr|A0A1I9LNS4|A0A1I9LNS4_ARATHClassIIaaRSandbiotinsynthetasessuperfamilyproteinOS=ArabidopsisthalianaGN=At3g62120PE=1SV=1;tr|A0A178V838|A0A178V838_ARATHUncharacterizedproteinOS=ArabidopsisthalianaGN=AXX17_At3g56410PE=3SV=1;sp|Q9M1R2|SYPC_ARATHProline--tRNAligase,cytoplasmicOS=ArabidopsisthalianaGN=At3g62120PE=1SV=1	tr|A0A1I9LNS4|A0A1I9LNS4_ARATH Class II aaRS and biotin synthetases superfamily protein OS=Arabidopsis thaliana GN=At3g62120 PE=1 SV=1;tr|A0A178V838|A0A178V838_ARATH Uncharacterized protein OS=Arabidopsis thaliana GN=AXX17_At3g56410 PE=3 SV=1;sp|Q9M1R2|SYP	7	7	7	19.5	59.173	0	346780	1624600	161620	245570	404580	0	1668000	0
tr|O23129|O23129_ARATHT-complexprotein11OS=ArabidopsisthalianaGN=At1g22930PE=2SV=1;tr|A0A178W3S5|A0A178W3S5_ARATHUncharacterizedproteinOS=ArabidopsisthalianaGN=AXX17_At1g24080PE=4SV=1	tr|O23129|O23129_ARATH T-complex protein 11 OS=Arabidopsis thaliana GN=At1g22930 PE=2 SV=1;tr|A0A178W3S5|A0A178W3S5_ARATH Uncharacterized protein OS=Arabidopsis thaliana GN=AXX17_At1g24080 PE=4 SV=1	1	1	1	1	127.62	0.0027778	23756	1563000	0	0	0	0	1660300	0
tr|Q9SUU6|Q9SUU6_ARATHUncharacterizedproteinAT4g32460OS=ArabidopsisthalianaGN=At4g32460PE=4SV=1;tr|Q8LAR0|Q8LAR0_ARATHAt4g32460OS=ArabidopsisthalianaGN=At4g32460PE=2SV=1;tr|Q0WWU1|Q0WWU1_ARATHUncharacterizedproteinAt4g32460OS=ArabidopsisthalianaGN=At4g32460PE=2SV=1;tr|A0A178V5J0|A0A178V5J0_ARATHUncharacterizedproteinOS=ArabidopsisthalianaGN=At4g32460PE=4SV=1	tr|Q9SUU6|Q9SUU6_ARATH Uncharacterized protein AT4g32460 OS=Arabidopsis thaliana GN=At4g32460 PE=4 SV=1;tr|Q8LAR0|Q8LAR0_ARATH At4g32460 OS=Arabidopsis thaliana GN=At4g32460 PE=2 SV=1;tr|Q0WWU1|Q0WWU1_ARATH Uncharacterized protein At4g32460 OS=Arabidopsis	5	3	3	16.6	35.293	0	1053000	1158900	303570	49645	640910	0	1551000	0
tr|A0A178W7G9|A0A178W7G9_ARATHBGLU22OS=ArabidopsisthalianaGN=AXX17_At1g60000PE=3SV=1;sp|Q9C8Y9|BGL22_ARATHBeta-glucosidase22OS=ArabidopsisthalianaGN=BGLU22PE=1SV=1;tr|A0A178W9G2|A0A178W9G2_ARATHBGLU22OS=ArabidopsisthalianaGN=AXX17_At1g60000PE=3SV=1;sp|Q9C8Y9-2|BGL22_ARATHIsoform2ofBeta-glucosidase22OS=ArabidopsisthalianaGN=BGLU22;tr|A0A178WBI3|A0A178WBI3_ARATHBGLU22OS=ArabidopsisthalianaGN=AXX17_…	tr|A0A178W7G9|A0A178W7G9_ARATH BGLU22 OS=Arabidopsis thaliana GN=AXX17_At1g60000 PE=3 SV=1;sp|Q9C8Y9|BGL22_ARATH Beta-glucosidase 22 OS=Arabidopsis thaliana GN=BGLU22 PE=1 SV=1;tr|A0A178W9G2|A0A178W9G2_ARATH BGLU22 OS=Arabidopsis thaliana GN=AXX17_At1g6000	9	5	5	17.9	59.794	0	2133400	2379800	0	0	2353600	0	1474500	0
tr|A0A178WA01|A0A178WA01_ARATHDRP2BOS=ArabidopsisthalianaGN=AXX17_At1g52690PE=3SV=1;tr|G1JSJ5|G1JSJ5_ARATHAt1g59610OS=ArabidopsisthalianaGN=At1g59610PE=3SV=1;sp|Q9LQ55|DRP2B_ARATHDynamin-2BOS=ArabidopsisthalianaGN=DRP2BPE=1SV=2	tr|A0A178WA01|A0A178WA01_ARATH DRP2B OS=Arabidopsis thaliana GN=AXX17_At1g52690 PE=3 SV=1;tr|G1JSJ5|G1JSJ5_ARATH At1g59610 OS=Arabidopsis thaliana GN=At1g59610 PE=3 SV=1;sp|Q9LQ55|DRP2B_ARATH Dynamin-2B OS=Arabidopsis thaliana GN=DRP2B PE=1 SV=2	23	10	10	28.4	99.97	0	3552800	1930800	12023	151690	3326600	0	1450100	917150
tr|A0A178UU13|A0A178UU13_ARATHSESA4OS=ArabidopsisthalianaGN=AXX17_At4g31320PE=4SV=1;sp|P15460|2SS4_ARATH2Sseedstorageprotein4OS=ArabidopsisthalianaGN=AT2S4PE=2SV=1	tr|A0A178UU13|A0A178UU13_ARATH SESA4 OS=Arabidopsis thaliana GN=AXX17_At4g31320 PE=4 SV=1;sp|P15460|2SS4_ARATH 2S seed storage protein 4 OS=Arabidopsis thaliana GN=AT2S4 PE=2 SV=1	3	2	2	18.1	19.183	0	2848600	1690400	0	0	0	0	1424700	0
tr|A0A178V719|A0A178V719_ARATHUncharacterizedproteinOS=ArabidopsisthalianaGN=AXX17_At4g41800PE=4SV=1;sp|F4JQG6|VCL43_ARATHVicilin-likeseedstorageproteinAt4g36700OS=ArabidopsisthalianaGN=At4g36700PE=3SV=1	tr|A0A178V719|A0A178V719_ARATH Uncharacterized protein OS=Arabidopsis thaliana GN=AXX17_At4g41800 PE=4 SV=1;sp|F4JQG6|VCL43_ARATH Vicilin-like seed storage protein At4g36700 OS=Arabidopsis thaliana GN=At4g36700 PE=3 SV=1	3	3	3	8.3	58.699	0	1417700	1334200	135680	0	1410600	0	1402700	0
tr|Q9LXU5|Q9LXU5_ARATHLeucine-richrepeat(LRR)familyproteinOS=ArabidopsisthalianaGN=At5g12940PE=2SV=1;tr|Q94BN7|Q94BN7_ARATHUncharacterizedproteinAt5g12940OS=ArabidopsisthalianaGN=At5g12940PE=2SV=1;tr|Q8LA03|Q8LA03_ARATHLeucinerichrepeatprotein,putativeOS=ArabidopsisthalianaPE=2SV=1;tr|A0A178UEW3|A0A178UEW3_ARATHUncharacterizedproteinOS=ArabidopsisthalianaGN=AXX17_At5g12370PE=4SV=1	tr|Q9LXU5|Q9LXU5_ARATH Leucine-rich repeat (LRR) family protein OS=Arabidopsis thaliana GN=At5g12940 PE=2 SV=1;tr|Q94BN7|Q94BN7_ARATH Uncharacterized protein At5g12940 OS=Arabidopsis thaliana GN=At5g12940 PE=2 SV=1;tr|Q8LA03|Q8LA03_ARATH Leucine rich repea	7	7	7	21.8	39.952	0	2087300	1638000	0	0	2445000	0	1382300	0
tr|Q0WWE9|Q0WWE9_ARATHIsocitratelyaseOS=ArabidopsisthalianaGN=At3g21720PE=2SV=1;tr|A0A178VFU1|A0A178VFU1_ARATHIsocitratelyaseOS=ArabidopsisthalianaGN=AXX17_At3g23300PE=3SV=1;sp|P28297|ACEA_ARATHIsocitratelyaseOS=ArabidopsisthalianaGN=ICLPE=1SV=2	tr|Q0WWE9|Q0WWE9_ARATH Isocitrate lyase OS=Arabidopsis thaliana GN=At3g21720 PE=2 SV=1;tr|A0A178VFU1|A0A178VFU1_ARATH Isocitrate lyase OS=Arabidopsis thaliana GN=AXX17_At3g23300 PE=3 SV=1;sp|P28297|ACEA_ARATH Isocitrate lyase OS=Arabidopsis thaliana GN=ICL	6	6	6	12	64.244	0	568250	1221700	0	36037	484370	0	1381600	0
tr|A0A178V8Y8|A0A178V8Y8_ARATHIBR3OS=ArabidopsisthalianaGN=AXX17_At3g06690PE=4SV=1;sp|Q8RWZ3|IBR3_ARATHProbableacyl-CoAdehydrogenaseIBR3OS=ArabidopsisthalianaGN=IBR3PE=1SV=1	tr|A0A178V8Y8|A0A178V8Y8_ARATH IBR3 OS=Arabidopsis thaliana GN=AXX17_At3g06690 PE=4 SV=1;sp|Q8RWZ3|IBR3_ARATH Probable acyl-CoA dehydrogenase IBR3 OS=Arabidopsis thaliana GN=IBR3 PE=1 SV=1	6	6	6	9.8	91.726	0	1978300	1405100	0	0	2094200	0	1376700	0
tr|A0A178VAS8|A0A178VAS8_ARATHPIP2AOS=ArabidopsisthalianaGN=AXX17_At3g47810PE=3SV=1;tr|A0A178V8P4|A0A178V8P4_ARATHPIP2AOS=ArabidopsisthalianaGN=AXX17_At3g47810PE=3SV=1;sp|P43286|PIP21_ARATHAquaporinPIP2-1OS=ArabidopsisthalianaGN=PIP2-1PE=1SV=1;tr|Q42277|Q42277_ARATHTonoplastintrinsicprotein(Fragment)OS=ArabidopsisthalianaPE=2SV=1	tr|A0A178VAS8|A0A178VAS8_ARATH PIP2A OS=Arabidopsis thaliana GN=AXX17_At3g47810 PE=3 SV=1;tr|A0A178V8P4|A0A178V8P4_ARATH PIP2A OS=Arabidopsis thaliana GN=AXX17_At3g47810 PE=3 SV=1;sp|P43286|PIP21_ARATH Aquaporin PIP2-1 OS=Arabidopsis thaliana GN=PIP2-1 PE=	4	3	2	19.1	28.656	0	331240	1249100	53335	0	319100	0	1339000	0
tr|F4J7U9|F4J7U9_ARATHEukaryoticaspartylproteasefamilyproteinOS=ArabidopsisthalianaGN=At3g30770PE=4SV=1	tr|F4J7U9|F4J7U9_ARATH Eukaryotic aspartyl protease family protein OS=Arabidopsis thaliana GN=At3g30770 PE=4 SV=1	1	1	1	2.2	68.608	0.003886	0	1229200	0	0	0	0	1305700	0
tr|Q8L7C1|Q8L7C1_ARATHExpressedproteinOS=ArabidopsisthalianaGN=At1g58270PE=2SV=1;tr|Q84WH6|Q84WH6_ARATHExpressedproteinOS=ArabidopsisthalianaGN=At1g58270PE=2SV=1;tr|Q9SLV3|Q9SLV3_ARATHAt1g58270/F19C14_8OS=ArabidopsisthalianaGN=ZW9PE=2SV=1	tr|Q8L7C1|Q8L7C1_ARATH Expressed protein OS=Arabidopsis thaliana GN=At1g58270 PE=2 SV=1;tr|Q84WH6|Q84WH6_ARATH Expressed protein OS=Arabidopsis thaliana GN=At1g58270 PE=2 SV=1;tr|Q9SLV3|Q9SLV3_ARATH At1g58270/F19C14_8 OS=Arabidopsis thaliana GN=ZW9 PE=2 SV	4	4	4	14.8	33.191	0	1831800	1430300	0	0	2050300	0	1300900	0
tr|B9DHI0|B9DHI0_ARATHAT1G56110protein(Fragment)OS=ArabidopsisthalianaGN=At1g56110PE=2SV=1;tr|Q9SGT7|Q9SGT7_ARATHAt1g56110/T6H22_9OS=ArabidopsisthalianaGN=NOP56PE=2SV=1;tr|A0A178WNA8|A0A178WNA8_ARATHNOP56OS=ArabidopsisthalianaGN=At1g56110PE=4SV=1;tr|Q0WVV7|Q0WVV7_ARATHPutativenucleolarprotein(Fragment)OS=ArabidopsisthalianaGN=At3g12860PE=2SV=1;tr|Q9LTV0|Q9LTV0_ARATHNOP56-likepreRNAprocessingribon…	tr|B9DHI0|B9DHI0_ARATH AT1G56110 protein (Fragment) OS=Arabidopsis thaliana GN=At1g56110 PE=2 SV=1;tr|Q9SGT7|Q9SGT7_ARATH At1g56110/T6H22_9 OS=Arabidopsis thaliana GN=NOP56 PE=2 SV=1;tr|A0A178WNA8|A0A178WNA8_ARATH NOP56 OS=Arabidopsis thaliana GN=At1g56110	6	6	6	15.5	48.464	0	1503800	1203600	0	0	1518700	0	1263700	0
tr|A0A075M556|A0A075M556_ARATHRibulosebisphosphatecarboxylaselargechain(Fragment)OS=ArabidopsisthalianaGN=rbcLPE=3SV=1;tr|A0A142I795|A0A142I795_ARATHRibulosebisphosphatecarboxylaselargechain(Fragment)OS=ArabidopsisthalianaGN=rbcLPE=3SV=1;tr|A0A1B1W4U8|A0A1B1W4U8_ARATHRibulosebisphosphatecarboxylaselargechainOS=ArabidopsisthalianaGN=rbcLPE=3SV=1;sp|O03042|RBL_ARATHRibulosebisphosphatecarboxylasela…	tr|A0A075M556|A0A075M556_ARATH Ribulose bisphosphate carboxylase large chain (Fragment) OS=Arabidopsis thaliana GN=rbcL PE=3 SV=1;tr|A0A142I795|A0A142I795_ARATH Ribulose bisphosphate carboxylase large chain (Fragment) OS=Arabidopsis thaliana GN=rbcL PE=3 S	4	4	4	9.5	51.381	0	475420	1238500	0	0	544600	0	1246400	0
sp|Q9FLN9|PXG2_ARATHPeroxygenase2OS=ArabidopsisthalianaGN=PXG2PE=1SV=1;tr|A0A178USE6|A0A178USE6_ARATHATPXG2OS=ArabidopsisthalianaGN=AXX17_At5g54370PE=4SV=1	sp|Q9FLN9|PXG2_ARATH Peroxygenase 2 OS=Arabidopsis thaliana GN=PXG2 PE=1 SV=1;tr|A0A178USE6|A0A178USE6_ARATH ATPXG2 OS=Arabidopsis thaliana GN=AXX17_At5g54370 PE=4 SV=1	6	6	5	28	27.875	0	1924000	1376900	0	0	1750400	0	1245800	0
tr|F4IDS7|F4IDS7_ARATHZincionbindingproteinOS=ArabidopsisthalianaGN=At1g12470PE=4SV=1;tr|A0A178W925|A0A178W925_ARATHUncharacterizedproteinOS=ArabidopsisthalianaGN=AXX17_At1g12880PE=4SV=1;tr|Q9LN91|Q9LN91_ARATHT12C24.2OS=ArabidopsisthalianaPE=4SV=1;tr|Q9LN97|Q9LN97_ARATHF5O11.22OS=ArabidopsisthalianaPE=4SV=1	tr|F4IDS7|F4IDS7_ARATH Zinc ion binding protein OS=Arabidopsis thaliana GN=At1g12470 PE=4 SV=1;tr|A0A178W925|A0A178W925_ARATH Uncharacterized protein OS=Arabidopsis thaliana GN=AXX17_At1g12880 PE=4 SV=1;tr|Q9LN91|Q9LN91_ARATH T12C24.2 OS=Arabidopsis thalia	1	1	1	1.5	112.32	0.0059172	0	1118800	0	0	0	0	1188500	0
tr|Q93VA8|Q93VA8_ARATHAlbaDNA/RNA-bindingproteinOS=ArabidopsisthalianaGN=At1g76010PE=2SV=1;tr|A0A178WMY0|A0A178WMY0_ARATHUncharacterizedproteinOS=ArabidopsisthalianaGN=AXX17_At1g70450PE=4SV=1;tr|Q9LQR7|Q9LQR7_ARATHT4O12.22OS=ArabidopsisthalianaPE=4SV=1	tr|Q93VA8|Q93VA8_ARATH Alba DNA/RNA-binding protein OS=Arabidopsis thaliana GN=At1g76010 PE=2 SV=1;tr|A0A178WMY0|A0A178WMY0_ARATH Uncharacterized protein OS=Arabidopsis thaliana GN=AXX17_At1g70450 PE=4 SV=1;tr|Q9LQR7|Q9LQR7_ARATH T4O12.22 OS=Arabidopsis th	1	1	1	3.1	37.382	0	4395700	1117600	0	0	0	0	1187200	0
tr|A0A1I9LSL6|A0A1I9LSL6_ARATHPectatelyaseOS=ArabidopsisthalianaGN=At3g07010PE=3SV=1;tr|B9DHJ9|B9DHJ9_ARATHPectatelyaseOS=ArabidopsisthalianaGN=At3g07010PE=2SV=1;tr|A0A178VJT7|A0A178VJT7_ARATHPectatelyaseOS=ArabidopsisthalianaGN=AXX17_At3g06910PE=3SV=1;sp|Q9M8Z8|PLY8_ARATHProbablepectatelyase8OS=ArabidopsisthalianaGN=At3g07010PE=2SV=1;tr|Q0WMI8|Q0WMI8_ARATHPectatelyaseOS=ArabidopsisthalianaGN=At3…	tr|A0A1I9LSL6|A0A1I9LSL6_ARATH Pectate lyase OS=Arabidopsis thaliana GN=At3g07010 PE=3 SV=1;tr|B9DHJ9|B9DHJ9_ARATH Pectate lyase OS=Arabidopsis thaliana GN=At3g07010 PE=2 SV=1;tr|A0A178VJT7|A0A178VJT7_ARATH Pectate lyase OS=Arabidopsis thaliana GN=AXX17_At	3	3	3	12.8	42.802	0	825460	934420	0	0	634410	0	1183700	0
tr|A0A178UJ96|A0A178UJ96_ARATHEXL4OS=ArabidopsisthalianaGN=AXX17_At5g08970PE=4SV=1;sp|Q9FY71|EXOL4_ARATHProteinEXORDIUM-like4OS=ArabidopsisthalianaGN=EXL4PE=2SV=1	tr|A0A178UJ96|A0A178UJ96_ARATH EXL4 OS=Arabidopsis thaliana GN=AXX17_At5g08970 PE=4 SV=1;sp|Q9FY71|EXOL4_ARATH Protein EXORDIUM-like 4 OS=Arabidopsis thaliana GN=EXL4 PE=2 SV=1	5	5	4	19.8	29.474	0	1501600	1876400	138440	0	2073600	0	1165500	0
tr|A0A1P8AW84|A0A1P8AW84_ARATHGDSL-likeLipase/AcylhydrolasesuperfamilyproteinOS=ArabidopsisthalianaGN=MVP1PE=4SV=1;tr|A0A178W8Q3|A0A178W8Q3_ARATHMVP1OS=ArabidopsisthalianaGN=AXX17_At1g48450PE=3SV=1;sp|Q7XA74|GDL21_ARATHInactiveGDSLesterase/lipase-likeprotein25OS=ArabidopsisthalianaGN=MVP1PE=1SV=1	tr|A0A1P8AW84|A0A1P8AW84_ARATH GDSL-like Lipase/Acylhydrolase superfamily protein OS=Arabidopsis thaliana GN=MVP1 PE=4 SV=1;tr|A0A178W8Q3|A0A178W8Q3_ARATH MVP1 OS=Arabidopsis thaliana GN=AXX17_At1g48450 PE=3 SV=1;sp|Q7XA74|GDL21_ARATH Inactive GDSL esteras	4	4	4	17.3	34.748	0	870940	1125600	164050	335730	438290	1693100	1156500	0
tr|A0A178VPZ6|A0A178VPZ6_ARATH40SribosomalproteinS26OS=ArabidopsisthalianaGN=AXX17_At2g37700PE=3SV=1;sp|P49206|RS261_ARATH40SribosomalproteinS26-1OS=ArabidopsisthalianaGN=RPS26APE=2SV=2;tr|A0A178VFW7|A0A178VFW7_ARATH40SribosomalproteinS26OS=ArabidopsisthalianaGN=AXX17_At3g50970PE=3SV=1;sp|Q9LYK9|RS263_ARATH40SribosomalproteinS26-3OS=ArabidopsisthalianaGN=RPS26CPE=2SV=1	tr|A0A178VPZ6|A0A178VPZ6_ARATH 40S ribosomal protein S26 OS=Arabidopsis thaliana GN=AXX17_At2g37700 PE=3 SV=1;sp|P49206|RS261_ARATH 40S ribosomal protein S26-1 OS=Arabidopsis thaliana GN=RPS26A PE=2 SV=2;tr|A0A178VFW7|A0A178VFW7_ARATH 40S ribosomal protein	3	3	1	26.7	14.729	0	4973800	1251800	0	0	5170000	0	1133500	0
tr|Q682E1|Q682E1_ARATHMitochondrialATPsynthaseDchain-relatedproteinOS=ArabidopsisthalianaGN=At2g38580PE=2SV=1;tr|A0A178VTP0|A0A178VTP0_ARATHUncharacterizedproteinOS=ArabidopsisthalianaGN=AXX17_At2g35440PE=4SV=1;tr|A0A1P8B2V6|A0A1P8B2V6_ARATHMitochondrialATPsynthaseDchain-relatedproteinOS=ArabidopsisthalianaGN=At2g38580PE=4SV=1;tr|A0A1P8B2R9|A0A1P8B2R9_ARATHMitochondrialATPsynthaseDchain-relatedpr…	tr|Q682E1|Q682E1_ARATH Mitochondrial ATP synthase D chain-related protein OS=Arabidopsis thaliana GN=At2g38580 PE=2 SV=1;tr|A0A178VTP0|A0A178VTP0_ARATH Uncharacterized protein OS=Arabidopsis thaliana GN=AXX17_At2g35440 PE=4 SV=1;tr|A0A1P8B2V6|A0A1P8B2V6_AR	9	9	9	23.9	54.347	0	3238500	1739100	215330	0	1034700	4887100	1133300	0
tr|A0A1P8B1L4|A0A1P8B1L4_ARATHAnnexin4OS=ArabidopsisthalianaGN=ANNAT4PE=4SV=1;tr|A0A178VQU4|A0A178VQU4_ARATHANNAT4OS=ArabidopsisthalianaGN=AXX17_At2g35630PE=4SV=1;sp|Q9ZVJ6|ANXD4_ARATHAnnexinD4OS=ArabidopsisthalianaGN=ANN4PE=1SV=1;tr|C0Z2T1|C0Z2T1_ARATHAT2G38750proteinOS=ArabidopsisthalianaGN=At2g38750PE=2SV=1	tr|A0A1P8B1L4|A0A1P8B1L4_ARATH Annexin 4 OS=Arabidopsis thaliana GN=ANNAT4 PE=4 SV=1;tr|A0A178VQU4|A0A178VQU4_ARATH ANNAT4 OS=Arabidopsis thaliana GN=AXX17_At2g35630 PE=4 SV=1;sp|Q9ZVJ6|ANXD4_ARATH Annexin D4 OS=Arabidopsis thaliana GN=ANN4 PE=1 SV=1;tr|C0	4	4	4	16.2	34.494	0	3139000	1329100	0	0	3429700	0	1121100	0
tr|F4J3P1|F4J3P1_ARATHRibosomalproteinL14p/L23efamilyproteinOS=ArabidopsisthalianaGN=emb2171PE=3SV=1;tr|Q1H559|Q1H559_ARATHAt2g33370OS=ArabidopsisthalianaPE=2SV=1;tr|A0A178VEM4|A0A178VEM4_ARATHUncharacterizedproteinOS=ArabidopsisthalianaGN=AXX17_At1g03760PE=3SV=1;sp|P49690|RL23_ARATH60SribosomalproteinL23OS=ArabidopsisthalianaGN=RPL23APE=2SV=3;tr|O22686|O22686_ARATHF19P19.5proteinOS=Arabidopsisth…	tr|F4J3P1|F4J3P1_ARATH Ribosomal protein L14p/L23e family protein OS=Arabidopsis thaliana GN=emb2171 PE=3 SV=1;tr|Q1H559|Q1H559_ARATH At2g33370 OS=Arabidopsis thaliana PE=2 SV=1;tr|A0A178VEM4|A0A178VEM4_ARATH Uncharacterized protein OS=Arabidopsis thaliana	6	6	6	54.4	13.406	0	2932500	870660	0	0	2747900	0	1109500	0
tr|A0A1P8B606|A0A1P8B606_ARATHEndoglucanaseOS=ArabidopsisthalianaGN=GH9B13PE=3SV=1;tr|A0A178UVL7|A0A178UVL7_ARATHEndoglucanaseOS=ArabidopsisthalianaGN=AXX17_At4g02890PE=3SV=1;sp|O81416|GUN17_ARATHEndoglucanase17OS=ArabidopsisthalianaGN=At4g02290PE=2SV=1	tr|A0A1P8B606|A0A1P8B606_ARATH Endoglucanase OS=Arabidopsis thaliana GN=GH9B13 PE=3 SV=1;tr|A0A178UVL7|A0A178UVL7_ARATH Endoglucanase OS=Arabidopsis thaliana GN=AXX17_At4g02890 PE=3 SV=1;sp|O81416|GUN17_ARATH Endoglucanase 17 OS=Arabidopsis thaliana GN=At4	4	4	4	12.6	44.679	0	1364600	1057300	0	0	1378900	0	1108800	0
tr|Q5D6C5|Q5D6C5_ARATHAdenosylhomocysteinaseOS=ArabidopsisthalianaGN=HOG1PE=3SV=1;tr|Q5D6C3|Q5D6C3_ARATHAdenosylhomocysteinaseOS=ArabidopsisthalianaGN=HOG1PE=3SV=1;tr|A0A178UZR5|A0A178UZR5_ARATHAdenosylhomocysteinaseOS=ArabidopsisthalianaGN=AXX17_At4g15900PE=3SV=1;sp|O23255|SAHH1_ARATHAdenosylhomocysteinase1OS=ArabidopsisthalianaGN=SAHH1PE=1SV=1;tr|C0Z3F3|C0Z3F3_ARATHAT4G13940proteinOS=Arabidopsi…	tr|Q5D6C5|Q5D6C5_ARATH Adenosylhomocysteinase OS=Arabidopsis thaliana GN=HOG1 PE=3 SV=1;tr|Q5D6C3|Q5D6C3_ARATH Adenosylhomocysteinase OS=Arabidopsis thaliana GN=HOG1 PE=3 SV=1;tr|A0A178UZR5|A0A178UZR5_ARATH Adenosylhomocysteinase OS=Arabidopsis thaliana GN	5	5	5	9.3	53.39	0	536790	885010	0	0	370070	0	1106800	0
tr|A0A1P8AWF8|A0A1P8AWF8_ARATHMannose-bindinglectinsuperfamilyproteinOS=ArabidopsisthalianaGN=At1g52100PE=4SV=1;tr|A0A1P8AWL3|A0A1P8AWL3_ARATHMannose-bindinglectinsuperfamilyproteinOS=ArabidopsisthalianaGN=At1g52100PE=4SV=1;sp|Q5XF82-2|JAL11_ARATHIsoform2ofJacalin-relatedlectin11OS=ArabidopsisthalianaGN=JAL11;sp|Q5XF82|JAL11_ARATHJacalin-relatedlectin11OS=ArabidopsisthalianaGN=JAL11PE=2SV=1	tr|A0A1P8AWF8|A0A1P8AWF8_ARATH Mannose-binding lectin superfamily protein OS=Arabidopsis thaliana GN=At1g52100 PE=4 SV=1;tr|A0A1P8AWL3|A0A1P8AWL3_ARATH Mannose-binding lectin superfamily protein OS=Arabidopsis thaliana GN=At1g52100 PE=4 SV=1;sp|Q5XF82-2|JA	6	6	5	20.9	40.217	0	1159000	1097200	0	0	1239200	0	1085300	0
sp|Q8VWF1-3|SH3P2_ARATHIsoform3ofSH3domain-containingprotein2OS=ArabidopsisthalianaGN=SH3P2;tr|A0A178V6Q6|A0A178V6Q6_ARATHUncharacterizedproteinOS=ArabidopsisthalianaGN=AXX17_At4g39660PE=4SV=1;sp|Q8VWF1|SH3P2_ARATHSH3domain-containingprotein2OS=ArabidopsisthalianaGN=SH3P2PE=1SV=1;sp|Q8VWF1-2|SH3P2_ARATHIsoform2ofSH3domain-containingprotein2OS=ArabidopsisthalianaGN=SH3P2	sp|Q8VWF1-3|SH3P2_ARATH Isoform 3 of SH3 domain-containing protein 2 OS=Arabidopsis thaliana GN=SH3P2;tr|A0A178V6Q6|A0A178V6Q6_ARATH Uncharacterized protein OS=Arabidopsis thaliana GN=AXX17_At4g39660 PE=4 SV=1;sp|Q8VWF1|SH3P2_ARATH SH3 domain-containing pr	7	7	7	29.3	35.419	0	2698700	1159300	0	0	2851600	0	1078600	0
tr|F4IFG1|F4IFG1_ARATHDynaminrelatedproteinOS=ArabidopsisthalianaGN=DRP3BPE=1SV=1;sp|Q8LFT2|DRP3B_ARATHDynamin-relatedprotein3BOS=ArabidopsisthalianaGN=DRP3BPE=1SV=2;tr|A0A1P8AX46|A0A1P8AX46_ARATHDynaminrelatedproteinOS=ArabidopsisthalianaGN=DRP3BPE=1SV=1;tr|F4IFG2|F4IFG2_ARATHDynaminrelatedproteinOS=ArabidopsisthalianaGN=DRP3BPE=1SV=1;sp|Q8S944-2|DRP3A_ARATHIsoform2ofDynamin-relatedprotein3AOS=A…	tr|F4IFG1|F4IFG1_ARATH Dynamin related protein OS=Arabidopsis thaliana GN=DRP3B PE=1 SV=1;sp|Q8LFT2|DRP3B_ARATH Dynamin-related protein 3B OS=Arabidopsis thaliana GN=DRP3B PE=1 SV=2;tr|A0A1P8AX46|A0A1P8AX46_ARATH Dynamin related protein OS=Arabidopsis thal	7	7	3	10.9	86.691	0	1149500	748450	0	0	894250	0	1050400	0
tr|A0A178WIA6|A0A178WIA6_ARATHTMP-BOS=ArabidopsisthalianaGN=AXX17_At1g00690PE=3SV=1;sp|Q08733|PIP13_ARATHAquaporinPIP1-3OS=ArabidopsisthalianaGN=PIP1-3PE=1SV=1;tr|Q42004|Q42004_ARATHUncharacterizedprotein(Fragment)OS=ArabidopsisthalianaPE=2SV=1;tr|A8MSF6|A8MSF6_ARATHPlasmamembraneintrinsicprotein1COS=ArabidopsisthalianaGN=PIP1CPE=3SV=1	tr|A0A178WIA6|A0A178WIA6_ARATH TMP-B OS=Arabidopsis thaliana GN=AXX17_At1g00690 PE=3 SV=1;sp|Q08733|PIP13_ARATH Aquaporin PIP1-3 OS=Arabidopsis thaliana GN=PIP1-3 PE=1 SV=1;tr|Q42004|Q42004_ARATH Uncharacterized protein (Fragment) OS=Arabidopsis thaliana P	6	3	3	22.7	30.632	0	612960	1410200	0	301610	601050	0	1050200	1300900
tr|A0A178WA14|A0A178WA14_ARATHVHP1OS=ArabidopsisthalianaGN=AXX17_At1g16450PE=3SV=1;sp|P31414|AVP1_ARATHPyrophosphate-energizedvacuolarmembraneprotonpump1OS=ArabidopsisthalianaGN=AVP1PE=1SV=1;tr|A8MQH1|A8MQH1_ARATHInorganicHpyrophosphatasefamilyproteinOS=ArabidopsisthalianaGN=AVP1PE=1SV=1;tr|Q0WWI1|Q0WWI1_ARATHUncharacterizedproteinAt1g15690(Fragment)OS=ArabidopsisthalianaGN=At1g15690PE=2SV=1	tr|A0A178WA14|A0A178WA14_ARATH VHP1 OS=Arabidopsis thaliana GN=AXX17_At1g16450 PE=3 SV=1;sp|P31414|AVP1_ARATH Pyrophosphate-energized vacuolar membrane proton pump 1 OS=Arabidopsis thaliana GN=AVP1 PE=1 SV=1;tr|A8MQH1|A8MQH1_ARATH Inorganic H pyrophosphata	6	6	6	11.3	80.819	0	539300	929180	0	51753	476790	0	1010400	0
tr|Q0WLF6|Q0WLF6_ARATHAT1G78900proteinOS=ArabidopsisthalianaGN=At1g78900PE=2SV=1;tr|A0A178W720|A0A178W720_ARATHVHA-AOS=ArabidopsisthalianaGN=AXX17_At1g73590PE=3SV=1;sp|O23654|VATA_ARATHV-typeprotonATPasecatalyticsubunitAOS=ArabidopsisthalianaGN=VHA-APE=1SV=1;tr|B9DHY6|B9DHY6_ARATHAT1G78900protein(Fragment)OS=ArabidopsisthalianaGN=At1g78900PE=2SV=1;tr|Q56X25|Q56X25_ARATHVacuolar-typeH+-ATPasesubun…	tr|Q0WLF6|Q0WLF6_ARATH AT1G78900 protein OS=Arabidopsis thaliana GN=At1g78900 PE=2 SV=1;tr|A0A178W720|A0A178W720_ARATH VHA-A OS=Arabidopsis thaliana GN=AXX17_At1g73590 PE=3 SV=1;sp|O23654|VATA_ARATH V-type proton ATPase catalytic subunit A OS=Arabidopsis t	8	8	8	16.9	68.812	0	327980	1030900	0	0	418430	0	1004600	0
tr|B9DI04|B9DI04_ARATHAT1G07770proteinOS=ArabidopsisthalianaGN=At1g07770PE=2SV=1;tr|A0A178W5N5|A0A178W5N5_ARATHUncharacterizedproteinOS=ArabidopsisthalianaGN=AXX17_At1g07460PE=3SV=1;sp|P42798|R15A1_ARATH40SribosomalproteinS15a-1OS=ArabidopsisthalianaGN=RPS15AAPE=2SV=2;tr|A0A178VIE3|A0A178VIE3_ARATHRPS15ADOS=ArabidopsisthalianaGN=AXX17_At3g39900PE=3SV=1;sp|Q9LX88|R15A4_ARATH40SribosomalproteinS15a…	tr|B9DI04|B9DI04_ARATH AT1G07770 protein OS=Arabidopsis thaliana GN=At1g07770 PE=2 SV=1;tr|A0A178W5N5|A0A178W5N5_ARATH Uncharacterized protein OS=Arabidopsis thaliana GN=AXX17_At1g07460 PE=3 SV=1;sp|P42798|R15A1_ARATH 40S ribosomal protein S15a-1 OS=Arabid	3	3	3	19.2	14.804	0	916030	1002800	0	0	982250	0	999000	0
tr|A0A178U798|A0A178U798_ARATHPeroxidaseOS=ArabidopsisthalianaGN=AXX17_At5g63690PE=3SV=1;sp|Q96511|PER69_ARATHPeroxidase69OS=ArabidopsisthalianaGN=PER69PE=1SV=1;tr|Q84M88|Q84M88_ARATHAt5g64100OS=ArabidopsisthalianaPE=2SV=1	tr|A0A178U798|A0A178U798_ARATH Peroxidase OS=Arabidopsis thaliana GN=AXX17_At5g63690 PE=3 SV=1;sp|Q96511|PER69_ARATH Peroxidase 69 OS=Arabidopsis thaliana GN=PER69 PE=1 SV=1;tr|Q84M88|Q84M88_ARATH At5g64100 OS=Arabidopsis thaliana PE=2 SV=1	5	5	5	17.5	35.678	0	910170	749490	0	0	751680	0	954660	0
tr|A0A178UTQ9|A0A178UTQ9_ARATHTubulinalphachainOS=ArabidopsisthalianaGN=AXX17_At5g19690PE=3SV=1;tr|A0A178UGA1|A0A178UGA1_ARATHTubulinalphachainOS=ArabidopsisthalianaGN=AXX17_At5g19700PE=3SV=1;sp|Q56WH1|TBA3_ARATHTubulinalpha-3chainOS=ArabidopsisthalianaGN=TUBA3PE=1SV=2;sp|B9DHQ0|TBA5_ARATHTubulinalpha-5chainOS=ArabidopsisthalianaGN=TUBA5PE=1SV=2	tr|A0A178UTQ9|A0A178UTQ9_ARATH Tubulin alpha chain OS=Arabidopsis thaliana GN=AXX17_At5g19690 PE=3 SV=1;tr|A0A178UGA1|A0A178UGA1_ARATH Tubulin alpha chain OS=Arabidopsis thaliana GN=AXX17_At5g19700 PE=3 SV=1;sp|Q56WH1|TBA3_ARATH Tubulin alpha-3 chain OS=Ar	6	6	2	18.2	49.654	0	1055900	1093600	20204	145410	1287200	0	930420	0
tr|A0A178UA89|A0A178UA89_ARATHSKIP7OS=ArabidopsisthalianaGN=AXX17_At5g51350PE=3SV=1;sp|Q9FEF8|MD36B_ARATHProbablemediatorofRNApolymeraseIItranscriptionsubunit36bOS=ArabidopsisthalianaGN=MED36BPE=1SV=1	tr|A0A178UA89|A0A178UA89_ARATH SKIP7 OS=Arabidopsis thaliana GN=AXX17_At5g51350 PE=3 SV=1;sp|Q9FEF8|MD36B_ARATH Probable mediator of RNA polymerase II transcription subunit 36b OS=Arabidopsis thaliana GN=MED36B PE=1 SV=1	4	4	1	16.2	32.799	0	1950800	794070	0	330700	1870800	0	923560	0
tr|Q9FZG9|Q9FZG9_ARATHPutativepectinesteraseOS=ArabidopsisthalianaGN=F5A13.5PE=4SV=1;tr|Q93YR0|Q93YR0_ARATHUncharacterizedproteinAt1g41830OS=ArabidopsisthalianaGN=At1g41830PE=2SV=1;tr|F4I7X1|F4I7X1_ARATHSKU5-similar6OS=ArabidopsisthalianaGN=SKS6PE=4SV=1;tr|A0A178W7S3|A0A178W7S3_ARATHSKS6OS=ArabidopsisthalianaGN=At1g41830PE=4SV=1;tr|B9DHN1|B9DHN1_ARATHAT1G41830protein(Fragment)OS=Arabidopsisthalia…	tr|Q9FZG9|Q9FZG9_ARATH Putative pectinesterase OS=Arabidopsis thaliana GN=F5A13.5 PE=4 SV=1;tr|Q93YR0|Q93YR0_ARATH Uncharacterized protein At1g41830 OS=Arabidopsis thaliana GN=At1g41830 PE=2 SV=1;tr|F4I7X1|F4I7X1_ARATH SKU5-similar 6 OS=Arabidopsis thalian	8	8	5	16.8	60.446	0	135030	1345000	255120	239330	140080	2828200	914910	0
tr|A0A178UG43|A0A178UG43_ARATHBIP2OS=ArabidopsisthalianaGN=AXX17_At5g39840PE=3SV=1;sp|Q39043|MD37F_ARATHMediatorofRNApolymeraseIItranscriptionsubunit37fOS=ArabidopsisthalianaGN=MED37FPE=1SV=2;tr|A0A1P8BF32|A0A1P8BF32_ARATHHeatshockprotein70(Hsp70)familyproteinOS=ArabidopsisthalianaGN=BIP2PE=1SV=1;tr|F4K007|F4K007_ARATHHeatshockprotein70(Hsp70)familyproteinOS=ArabidopsisthalianaGN=BIP2PE=1SV=1;tr|…	tr|A0A178UG43|A0A178UG43_ARATH BIP2 OS=Arabidopsis thaliana GN=AXX17_At5g39840 PE=3 SV=1;sp|Q39043|MD37F_ARATH Mediator of RNA polymerase II transcription subunit 37f OS=Arabidopsis thaliana GN=MED37F PE=1 SV=2;tr|A0A1P8BF32|A0A1P8BF32_ARATH Heat shock pro	9	8	1	16.9	73.56	0	520510	862150	0	113200	541290	0	895050	0
tr|A0A178U5Y7|A0A178U5Y7_ARATHVacuolarproteinsorting-associatedprotein29(Fragment)OS=ArabidopsisthalianaGN=AXX17_ATUG04900PE=3SV=1	tr|A0A178U5Y7|A0A178U5Y7_ARATH Vacuolar protein sorting-associated protein 29 (Fragment) OS=Arabidopsis thaliana GN=AXX17_ATUG04900 PE=3 SV=1	1	1	1	0.2	576.24	0	605670	832590	0	0	0	0	884440	0
tr|A0A178W063|A0A178W063_ARATHNon-specificlipid-transferproteinOS=ArabidopsisthalianaGN=AXX17_At2g35390PE=3SV=1;sp|Q9S7I3|NLTP2_ARATHNon-specificlipid-transferprotein2OS=ArabidopsisthalianaGN=LTP2PE=3SV=1	tr|A0A178W063|A0A178W063_ARATH Non-specific lipid-transfer protein OS=Arabidopsis thaliana GN=AXX17_At2g35390 PE=3 SV=1;sp|Q9S7I3|NLTP2_ARATH Non-specific lipid-transfer protein 2 OS=Arabidopsis thaliana GN=LTP2 PE=3 SV=1	3	3	3	31.4	11.938	0	825210	968190	0	0	777830	0	882170	0
sp|Q8H136-2|RH14_ARATHIsoform2ofDEAD-boxATP-dependentRNAhelicase14OS=ArabidopsisthalianaGN=RH14;sp|Q8H136|RH14_ARATHDEAD-boxATP-dependentRNAhelicase14OS=ArabidopsisthalianaGN=RH14PE=1SV=2;tr|A0A178V5S3|A0A178V5S3_ARATHUncharacterizedproteinOS=ArabidopsisthalianaGN=AXX17_At3g00660PE=3SV=1;tr|A0A178V775|A0A178V775_ARATHUncharacterizedproteinOS=ArabidopsisthalianaGN=AXX17_At3g00660PE=3SV=1;tr|A0A1I9…	sp|Q8H136-2|RH14_ARATH Isoform 2 of DEAD-box ATP-dependent RNA helicase 14 OS=Arabidopsis thaliana GN=RH14;sp|Q8H136|RH14_ARATH DEAD-box ATP-dependent RNA helicase 14 OS=Arabidopsis thaliana GN=RH14 PE=1 SV=2;tr|A0A178V5S3|A0A178V5S3_ARATH Uncharacterized	7	7	7	15.2	67.64	0	1125500	873620	0	0	1171700	0	881870	0
tr|A0A178WAY4|A0A178WAY4_ARATHCoatomersubunitalphaOS=ArabidopsisthalianaGN=AXX17_At1g55270PE=4SV=1;sp|Q94A40|COPA1_ARATHCoatomersubunitalpha-1OS=ArabidopsisthalianaGN=At1g62020PE=2SV=2;tr|Q56XA1|Q56XA1_ARATHUncharacterizedproteinAt1g62020OS=ArabidopsisthalianaGN=At1g62020PE=2SV=1	tr|A0A178WAY4|A0A178WAY4_ARATH Coatomer subunit alpha OS=Arabidopsis thaliana GN=AXX17_At1g55270 PE=4 SV=1;sp|Q94A40|COPA1_ARATH Coatomer subunit alpha-1 OS=Arabidopsis thaliana GN=At1g62020 PE=2 SV=2	9	9	4	8	136.56	0	1230100	599490	0	0	876730	0	867040	0
tr|A0A178UR02|A0A178UR02_ARATHPORAOS=ArabidopsisthalianaGN=AXX17_At5g53240PE=4SV=1;sp|Q42536|PORA_ARATHProtochlorophyllidereductaseA,chloroplasticOS=ArabidopsisthalianaGN=PORAPE=1SV=2;sp|Q42536-2|PORA_ARATHIsoform2ofProtochlorophyllidereductaseA,chloroplasticOS=ArabidopsisthalianaGN=PORA	tr|A0A178UR02|A0A178UR02_ARATH PORA OS=Arabidopsis thaliana GN=AXX17_At5g53240 PE=4 SV=1;sp|Q42536|PORA_ARATH Protochlorophyllide reductase A, chloroplastic OS=Arabidopsis thaliana GN=PORA PE=1 SV=2;sp|Q42536-2|PORA_ARATH Isoform 2 of Protochlorophyllide r	4	4	2	13.6	43.862	0	636490	694810	0	0	512260	0	862310	0
tr|A0A178WJ05|A0A178WJ05_ARATHXYL1OS=ArabidopsisthalianaGN=AXX17_At1g62610PE=3SV=1;tr|A0A0K2S4Q7|A0A0K2S4Q7_ARATHAlpha-xylosidaseOS=ArabidopsisthalianaGN=TRG1PE=3SV=1;sp|Q9S7Y7|XYL1_ARATHAlpha-xylosidase1OS=ArabidopsisthalianaGN=XYL1PE=1SV=1;tr|A0A0K2S4S0|A0A0K2S4S0_ARATHAlpha-xylosidaseOS=ArabidopsisthalianaGN=TRG1PE=4SV=1	tr|A0A178WJ05|A0A178WJ05_ARATH XYL1 OS=Arabidopsis thaliana GN=AXX17_At1g62610 PE=3 SV=1;tr|A0A0K2S4Q7|A0A0K2S4Q7_ARATH Alpha-xylosidase OS=Arabidopsis thaliana GN=TRG1 PE=3 SV=1;sp|Q9S7Y7|XYL1_ARATH Alpha-xylosidase 1 OS=Arabidopsis thaliana GN=XYL1 PE=1	5	5	5	7	102.39	0	420180	1202400	110580	0	302730	1185200	861920	0
tr|Q8LEI7|Q8LEI7_ARATHRas-GTPase-activatingproteinSH3-domainbindingprotein-likeOS=ArabidopsisthalianaPE=2SV=1;tr|F4K1Y4|F4K1Y4_ARATHNucleartransportfactor2(NTF2)familyproteinwithRNAbinding(RRM-RBD-RNPmotifs)domain-containingproteinOS=ArabidopsisthalianaGN=MSL3.12PE=1SV=1;tr|Q9FME2|Q9FME2_ARATHAT5g60980/MSL3_100OS=ArabidopsisthalianaGN=MSL3.12PE=1SV=1;tr|A0A178U9D2|A0A178U9D2_ARATHUncharacterizedp…	tr|Q8LEI7|Q8LEI7_ARATH Ras-GTPase-activating protein SH3-domain binding protein-like OS=Arabidopsis thaliana PE=2 SV=1;tr|F4K1Y4|F4K1Y4_ARATH Nuclear transport factor 2 (NTF2) family protein with RNA binding (RRM-RBD-RNP motifs) domain-containing protein O	5	5	5	15.5	49.399	0	2485000	934040	0	113420	2264500	0	841130	0
sp|P48348-2|14338_ARATHIsoform2of14-3-3-likeproteinGF14kappaOS=ArabidopsisthalianaGN=GRF8;tr|A0A178UEJ8|A0A178UEJ8_ARATHGRF8OS=ArabidopsisthalianaGN=AXX17_At5g65250PE=3SV=1;sp|P48348|14338_ARATH14-3-3-likeproteinGF14kappaOS=ArabidopsisthalianaGN=GRF8PE=1SV=2;tr|F4KHY7|F4KHY7_ARATHGeneralregulatoryfactor8OS=ArabidopsisthalianaGN=GRF8PE=3SV=1;tr|Q94C13|Q94C13_ARATHAT5g10450/F12B17_200OS=Arabidopsis…	sp|P48348-2|14338_ARATH Isoform 2 of 14-3-3-like protein GF14 kappa OS=Arabidopsis thaliana GN=GRF8;tr|A0A178UEJ8|A0A178UEJ8_ARATH GRF8 OS=Arabidopsis thaliana GN=AXX17_At5g65250 PE=3 SV=1;sp|P48348|14338_ARATH 14-3-3-like protein GF14 kappa OS=Arabidopsis	4	4	3	22.4	27.771	0	0	893010	0	0	0	0	835680	0
tr|A0A178W9M8|A0A178W9M8_ARATHTubulinbetachainOS=ArabidopsisthalianaGN=AXX17_At1g20990PE=3SV=1;sp|P29513|TBB5_ARATHTubulinbeta-5chainOS=ArabidopsisthalianaGN=TUBB5PE=2SV=1	tr|A0A178W9M8|A0A178W9M8_ARATH Tubulin beta chain OS=Arabidopsis thaliana GN=AXX17_At1g20990 PE=3 SV=1;sp|P29513|TBB5_ARATH Tubulin beta-5 chain OS=Arabidopsis thaliana GN=TUBB5 PE=2 SV=1	6	6	2	15.1	50.342	0	673280	887520	0	0	796450	0	819620	0
tr|A0A178UZQ9|A0A178UZQ9_ARATHRPS13AOS=ArabidopsisthalianaGN=AXX17_At4g00120PE=3SV=1;sp|P59224|RS132_ARATH40SribosomalproteinS13-2OS=ArabidopsisthalianaGN=RPS13BPE=2SV=1	tr|A0A178UZQ9|A0A178UZQ9_ARATH RPS13A OS=Arabidopsis thaliana GN=AXX17_At4g00120 PE=3 SV=1;sp|P59224|RS132_ARATH 40S ribosomal protein S13-2 OS=Arabidopsis thaliana GN=RPS13B PE=2 SV=1	5	5	1	35.1	17.085	0	4136800	867990	0	155110	4247700	0	811150	0
tr|A0A178VXV5|A0A178VXV5_ARATHPIP2BOS=ArabidopsisthalianaGN=AXX17_At2g33960PE=3SV=1;sp|P43287|PIP22_ARATHAquaporinPIP2-2OS=ArabidopsisthalianaGN=PIP2-2PE=1SV=2;tr|A0A1P8AYA1|A0A1P8AYA1_ARATHPlasmamembraneintrinsicprotein2OS=ArabidopsisthalianaGN=PIP2BPE=3SV=1;tr|Q42114|Q42114_ARATHTonoplastintrinsicprotein(Fragment)OS=ArabidopsisthalianaPE=2SV=2;tr|Q56ZI3|Q56ZI3_ARATHPlasmamembraneintrinsicprotei…	tr|A0A178VXV5|A0A178VXV5_ARATH PIP2B OS=Arabidopsis thaliana GN=AXX17_At2g33960 PE=3 SV=1;sp|P43287|PIP22_ARATH Aquaporin PIP2-2 OS=Arabidopsis thaliana GN=PIP2-2 PE=1 SV=2;tr|A0A1P8AYA1|A0A1P8AYA1_ARATH Plasma membrane intrinsic protein 2 OS=Arabidopsis t	4	3	3	17.5	30.481	0	422560	749670	86626	0	416560	0	802360	0
sp|Q9FGC5|JAL41_ARATHJacalin-relatedlectin41OS=ArabidopsisthalianaGN=JAL41PE=1SV=1;tr|A0A178UE17|A0A178UE17_ARATHUncharacterizedproteinOS=ArabidopsisthalianaGN=AXX17_At5g33330PE=4SV=1	sp|Q9FGC5|JAL41_ARATH Jacalin-related lectin 41 OS=Arabidopsis thaliana GN=JAL41 PE=1 SV=1;tr|A0A178UE17|A0A178UE17_ARATH Uncharacterized protein OS=Arabidopsis thaliana GN=AXX17_At5g33330 PE=4 SV=1	6	6	4	21.6	48.514	0	322970	729270	0	0	308590	0	789070	0
sp|Q9LT84-3|U496M_ARATHIsoform3ofUPF0496proteinAt3g19330OS=ArabidopsisthalianaGN=At3g19330;sp|Q9LT84-2|U496M_ARATHIsoform2ofUPF0496proteinAt3g19330OS=ArabidopsisthalianaGN=At3g19330;tr|A0A178VK32|A0A178VK32_ARATHUncharacterizedproteinOS=ArabidopsisthalianaGN=AXX17_At3g20540PE=4SV=1;tr|A0A178VJJ7|A0A178VJJ7_ARATHUncharacterizedproteinOS=ArabidopsisthalianaGN=AXX17_At3g20540PE=4SV=1;sp|Q9LT84|U496M…	sp|Q9LT84-3|U496M_ARATH Isoform 3 of UPF0496 protein At3g19330 OS=Arabidopsis thaliana GN=At3g19330;sp|Q9LT84-2|U496M_ARATH Isoform 2 of UPF0496 protein At3g19330 OS=Arabidopsis thaliana GN=At3g19330;tr|A0A178VK32|A0A178VK32_ARATH Uncharacterized protein O	1	1	1	4.1	39.492	0	1529400	738740	0	0	0	0	784750	0
tr|Q9LYE7|Q9LYE7_ARATHUncharacterizedproteinAt5g11420OS=ArabidopsisthalianaGN=At5g11420PE=1SV=1;tr|Q8LCM9|Q8LCM9_ARATHUncharacterizedproteinOS=ArabidopsisthalianaPE=2SV=1;tr|A0A178UK33|A0A178UK33_ARATHUncharacterizedproteinOS=ArabidopsisthalianaGN=At5g11420PE=1SV=1;tr|Q8H168|Q8H168_ARATHUncharacterizedproteinAt5g11420OS=ArabidopsisthalianaGN=At5g11420PE=2SV=1	tr|Q9LYE7|Q9LYE7_ARATH Uncharacterized protein At5g11420 OS=Arabidopsis thaliana GN=At5g11420 PE=1 SV=1;tr|Q8LCM9|Q8LCM9_ARATH Uncharacterized protein OS=Arabidopsis thaliana PE=2 SV=1;tr|A0A178UK33|A0A178UK33_ARATH Uncharacterized protein OS=Arabidopsis t	6	2	1	18	39.64	0	646780	726980	0	79213	642840	0	776200	0
tr|A0A178V235|A0A178V235_ARATHSLP2OS=ArabidopsisthalianaGN=AXX17_At4g39960PE=4SV=1;sp|O49607|SBT16_ARATHSubtilisin-likeproteaseSBT1.6OS=ArabidopsisthalianaGN=SBT1.6PE=2SV=1	tr|A0A178V235|A0A178V235_ARATH SLP2 OS=Arabidopsis thaliana GN=AXX17_At4g39960 PE=4 SV=1;sp|O49607|SBT16_ARATH Subtilisin-like protease SBT1.6 OS=Arabidopsis thaliana GN=SBT1.6 PE=2 SV=1	4	4	4	5.8	81.045	0	843300	508650	0	0	610080	0	773560	0
tr|A0A178WJG7|A0A178WJG7_ARATHEndoglucanaseOS=ArabidopsisthalianaGN=AXX17_At1g57910PE=3SV=1;sp|Q42059|GUN6_ARATHEndoglucanase6OS=ArabidopsisthalianaGN=At1g64390PE=2SV=2;tr|A0A178V4J3|A0A178V4J3_ARATHEndoglucanaseOS=ArabidopsisthalianaGN=AXX17_At4g12430PE=3SV=1;tr|A0A178V3M2|A0A178V3M2_ARATHEndoglucanaseOS=ArabidopsisthalianaGN=AXX17_At4g12430PE=3SV=1;tr|A0A1P8B3K9|A0A1P8B3K9_ARATHEndoglucanaseOS=…	tr|A0A178WJG7|A0A178WJG7_ARATH Endoglucanase OS=Arabidopsis thaliana GN=AXX17_At1g57910 PE=3 SV=1;sp|Q42059|GUN6_ARATH Endoglucanase 6 OS=Arabidopsis thaliana GN=At1g64390 PE=2 SV=2;tr|A0A178V4J3|A0A178V4J3_ARATH Endoglucanase OS=Arabidopsis thaliana GN=AX	6	6	6	11	68.564	0	1772900	814530	0	0	1866200	0	772000	0
tr|A0A178ULD7|A0A178ULD7_ARATHBAG7OS=ArabidopsisthalianaGN=AXX17_At5g61920PE=4SV=1;sp|Q9LVA0|BAG7_ARATHBAGfamilymolecularchaperoneregulator7OS=ArabidopsisthalianaGN=BAG7PE=1SV=1	tr|A0A178ULD7|A0A178ULD7_ARATH BAG7 OS=Arabidopsis thaliana GN=AXX17_At5g61920 PE=4 SV=1;sp|Q9LVA0|BAG7_ARATH BAG family molecular chaperone regulator 7 OS=Arabidopsis thaliana GN=BAG7 PE=1 SV=1	4	4	4	11	51.467	0	1487100	782230	0	0	1547600	0	770450	0
tr|C0Z2Q9|C0Z2Q9_ARATHAT3G13920proteinOS=ArabidopsisthalianaGN=At3g13920PE=2SV=1;tr|F4JEL5|F4JEL5_ARATHEukaryotictranslationinitiationfactor4A1OS=ArabidopsisthalianaGN=EIF4A1PE=1SV=1;tr|A0A178V707|A0A178V707_ARATHUncharacterizedproteinOS=ArabidopsisthalianaGN=AXX17_At3g14410PE=3SV=1;sp|P41376|IF4A1_ARATHEukaryoticinitiationfactor4A-1OS=ArabidopsisthalianaGN=TIF4A-1PE=1SV=1;tr|F4JEL4|F4JEL4_ARATHE…	tr|C0Z2Q9|C0Z2Q9_ARATH AT3G13920 protein OS=Arabidopsis thaliana GN=At3g13920 PE=2 SV=1;tr|F4JEL5|F4JEL5_ARATH Eukaryotic translation initiation factor 4A1 OS=Arabidopsis thaliana GN=EIF4A1 PE=1 SV=1;tr|A0A178V707|A0A178V707_ARATH Uncharacterized protein O	6	6	2	15.8	44.979	0	1450000	576870	0	0	1300100	0	762720	0
tr|A0A178W900|A0A178W900_ARATHSBTI1.1OS=ArabidopsisthalianaGN=AXX17_At1g01000PE=3SV=1;sp|Q84WS0|SBT11_ARATHSubtilisin-likeproteaseSBT1.1OS=ArabidopsisthalianaGN=SBTI1.1PE=1SV=1	tr|A0A178W900|A0A178W900_ARATH SBTI1.1 OS=Arabidopsis thaliana GN=AXX17_At1g01000 PE=3 SV=1;sp|Q84WS0|SBT11_ARATH Subtilisin-like protease SBT1.1 OS=Arabidopsis thaliana GN=SBTI1.1 PE=1 SV=1	3	3	3	5.7	83.246	0	238380	613770	0	0	128300	0	762070	0
tr|A0A178U829|A0A178U829_ARATHPectatelyaseOS=ArabidopsisthalianaGN=AXX17_At5g47570PE=3SV=1;sp|Q93WF1|PLY20_ARATHProbablepectatelyase20OS=ArabidopsisthalianaGN=At5g48900PE=2SV=1	tr|A0A178U829|A0A178U829_ARATH Pectate lyase OS=Arabidopsis thaliana GN=AXX17_At5g47570 PE=3 SV=1;sp|Q93WF1|PLY20_ARATH Probable pectate lyase 20 OS=Arabidopsis thaliana GN=At5g48900 PE=2 SV=1	2	2	2	5.6	41.796	0	275790	659230	0	0	215550	0	760520	0
tr|A0A178UXT2|A0A178UXT2_ARATHRH8OS=ArabidopsisthalianaGN=AXX17_At4g00820PE=3SV=1;sp|Q8RXK6|RH8_ARATHDEAD-boxATP-dependentRNAhelicase8OS=ArabidopsisthalianaGN=RH8PE=2SV=1;tr|B9DFK9|B9DFK9_ARATHAT4G00660protein(Fragment)OS=ArabidopsisthalianaGN=At4g00660PE=2SV=1	tr|A0A178UXT2|A0A178UXT2_ARATH RH8 OS=Arabidopsis thaliana GN=AXX17_At4g00820 PE=3 SV=1;sp|Q8RXK6|RH8_ARATH DEAD-box ATP-dependent RNA helicase 8 OS=Arabidopsis thaliana GN=RH8 PE=2 SV=1	5	5	3	12.7	57.686	0	2408600	598920	0	0	2170200	0	757590	0
tr|A0A1P8B6C5|A0A1P8B6C5_ARATHProtonpumpinteractor1OS=ArabidopsisthalianaGN=PPI1PE=4SV=1;tr|A0A178UT56|A0A178UT56_ARATHPPI1OS=ArabidopsisthalianaGN=AXX17_At4g31630PE=4SV=1;sp|O23144|PPI1_ARATHProtonpump-interactor1OS=ArabidopsisthalianaGN=PPI1PE=1SV=2	tr|A0A1P8B6C5|A0A1P8B6C5_ARATH Proton pump interactor 1 OS=Arabidopsis thaliana GN=PPI1 PE=4 SV=1;tr|A0A178UT56|A0A178UT56_ARATH PPI1 OS=Arabidopsis thaliana GN=AXX17_At4g31630 PE=4 SV=1;sp|O23144|PPI1_ARATH Proton pump-interactor 1 OS=Arabidopsis thaliana	7	7	7	16.4	60.067	0	2046600	754440	0	0	2091100	0	756870	0
tr|A0A178UU22|A0A178UU22_ARATHXyloglucanendotransglucosylase/hydrolaseOS=ArabidopsisthalianaGN=AXX17_At4g34730PE=3SV=1;sp|Q9M0D1|XTH19_ARATHXyloglucanendotransglucosylase/hydrolaseprotein19OS=ArabidopsisthalianaGN=XTH19PE=1SV=1;tr|A2RVL7|A2RVL7_ARATHXyloglucanendotransglucosylase/hydrolaseOS=ArabidopsisthalianaPE=2SV=1;tr|A0A178W9Z0|A0A178W9Z0_ARATHXyloglucanendotransglucosylase/hydrolaseOS=Arabi…	tr|A0A178UU22|A0A178UU22_ARATH Xyloglucan endotransglucosylase/hydrolase OS=Arabidopsis thaliana GN=AXX17_At4g34730 PE=3 SV=1;sp|Q9M0D1|XTH19_ARATH Xyloglucan endotransglucosylase/hydrolase protein 19 OS=Arabidopsis thaliana GN=XTH19 PE=1 SV=1;tr|A2RVL7|A2	3	3	2	14.4	31.562	0	253010	724240	0	0	266370	0	756000	0
tr|A0A1P8ANU9|A0A1P8ANU9_ARATHInteralpha-trypsininhibitor,heavychain-likeproteinOS=ArabidopsisthalianaGN=At1g72500PE=4SV=1;tr|A0A1P8ANW8|A0A1P8ANW8_ARATHInteralpha-trypsininhibitor,heavychain-likeproteinOS=ArabidopsisthalianaGN=At1g72500PE=4SV=1;tr|A0A178WLS4|A0A178WLS4_ARATHUncharacterizedproteinOS=ArabidopsisthalianaGN=AXX17_At1g66670PE=4SV=1;tr|F4IDC8|F4IDC8_ARATHInteralpha-trypsininhibitor,he…	tr|A0A1P8ANU9|A0A1P8ANU9_ARATH Inter alpha-trypsin inhibitor, heavy chain-like protein OS=Arabidopsis thaliana GN=At1g72500 PE=4 SV=1;tr|A0A1P8ANW8|A0A1P8ANW8_ARATH Inter alpha-trypsin inhibitor, heavy chain-like protein OS=Arabidopsis thaliana GN=At1g7250	1	1	1	1.5	65.459	0	143550	704220	0	0	0	0	748070	0
tr|A0A178UBW1|A0A178UBW1_ARATHUncharacterizedproteinOS=ArabidopsisthalianaGN=AXX17_At5g26270PE=4SV=1;tr|Q56W20|Q56W20_ARATHUncharacterizedproteinAt2g04170(Fragment)OS=ArabidopsisthalianaGN=At2g04170PE=2SV=1;tr|F4IV56|F4IV56_ARATHTRAF-likefamilyproteinOS=ArabidopsisthalianaGN=At2g04170PE=4SV=1;tr|A0A1P8AYX3|A0A1P8AYX3_ARATHTRAF-likefamilyproteinOS=ArabidopsisthalianaGN=At2g04170PE=4SV=1;tr|F4JZS7|…	tr|A0A178UBW1|A0A178UBW1_ARATH Uncharacterized protein OS=Arabidopsis thaliana GN=AXX17_At5g26270 PE=4 SV=1	12	1	0	35.6	39.897	0.0091324	18457	703440	0	0	0	0	747240	0
sp|Q66GM8-2|PAE10_ARATHIsoform2ofPectinacetylesterase10OS=ArabidopsisthalianaGN=PAE10;tr|A0A178UFQ2|A0A178UFQ2_ARATHPectinacetylesteraseOS=ArabidopsisthalianaGN=AXX17_At5g26550PE=3SV=1;sp|Q66GM8|PAE10_ARATHPectinacetylesterase10OS=ArabidopsisthalianaGN=PAE10PE=2SV=1;tr|F4J9L0|F4J9L0_ARATHPectinacetylesteraseOS=ArabidopsisthalianaGN=At3g05910PE=3SV=1	sp|Q66GM8-2|PAE10_ARATH Isoform 2 of Pectin acetylesterase 10 OS=Arabidopsis thaliana GN=PAE10;tr|A0A178UFQ2|A0A178UFQ2_ARATH Pectin acetylesterase OS=Arabidopsis thaliana GN=AXX17_At5g26550 PE=3 SV=1;sp|Q66GM8|PAE10_ARATH Pectin acetylesterase 10 OS=Arabi	5	5	4	20.5	33.608	0	823830	457470	0	0	577190	0	732610	0
tr|A0A178VYW7|A0A178VYW7_ARATHGRF9OS=ArabidopsisthalianaGN=AXX17_At2g39970PE=3SV=1;sp|Q96299|14339_ARATH14-3-3-likeproteinGF14muOS=ArabidopsisthalianaGN=GRF9PE=1SV=2;tr|F4IP55|F4IP55_ARATHGeneralregulatoryfactor9OS=ArabidopsisthalianaGN=GRF9PE=1SV=1;tr|F4IP53|F4IP53_ARATHGeneralregulatoryfactor9OS=ArabidopsisthalianaGN=GRF9PE=3SV=1;tr|Q42106|Q42106_ARATHProteinkinaseinhibitor(Fragment)OS=Arabidop…	tr|A0A178VYW7|A0A178VYW7_ARATH GRF9 OS=Arabidopsis thaliana GN=AXX17_At2g39970 PE=3 SV=1;sp|Q96299|14339_ARATH 14-3-3-like protein GF14 mu OS=Arabidopsis thaliana GN=GRF9 PE=1 SV=2;tr|F4IP55|F4IP55_ARATH General regulatory factor 9 OS=Arabidopsis thaliana	3	3	3	15.2	29.52	0	59656	675670	0	0	54996	0	722410	0
tr|B9DFJ8|B9DFJ8_ARATHAT4G39260proteinOS=ArabidopsisthalianaGN=At4g39260PE=2SV=1;tr|A0A178UVJ6|A0A178UVJ6_ARATHGRP8OS=ArabidopsisthalianaGN=AXX17_At4g44660PE=4SV=1;sp|Q03251|RBG8_ARATHGlycine-richRNA-bindingprotein8OS=ArabidopsisthalianaGN=RBG8PE=1SV=1;tr|A0A178UVB6|A0A178UVB6_ARATHGRP8OS=ArabidopsisthalianaGN=AXX17_At4g44660PE=4SV=1;tr|F4JVC0|F4JVC0_ARATHCold,circadianrhythm,andRNAbinding1OS=Ara…	tr|B9DFJ8|B9DFJ8_ARATH AT4G39260 protein OS=Arabidopsis thaliana GN=At4g39260 PE=2 SV=1;tr|A0A178UVJ6|A0A178UVJ6_ARATH GRP8 OS=Arabidopsis thaliana GN=AXX17_At4g44660 PE=4 SV=1;sp|Q03251|RBG8_ARATH Glycine-rich RNA-binding protein 8 OS=Arabidopsis thaliana	4	4	4	39.6	16.578	0	1152700	815540	0	79144	1092300	0	722100	534980
tr|Q8H135|Q8H135_ARATHATPsynthasesubunitbeta(Fragment)OS=ArabidopsisthalianaGN=At5g08670PE=2SV=1;tr|A0A178UQU4|A0A178UQU4_ARATHATPsynthasesubunitbetaOS=ArabidopsisthalianaGN=AXX17_At5g08610PE=3SV=1;tr|A0A178UB86|A0A178UB86_ARATHATPsynthasesubunitbetaOS=ArabidopsisthalianaGN=AXX17_At5g08590PE=3SV=1;sp|P83484|ATPBN_ARATHATPsynthasesubunitbeta-2,mitochondrialOS=ArabidopsisthalianaGN=At5g08690PE=1SV=…	tr|Q8H135|Q8H135_ARATH ATP synthase subunit beta (Fragment) OS=Arabidopsis thaliana GN=At5g08670 PE=2 SV=1;tr|A0A178UQU4|A0A178UQU4_ARATH ATP synthase subunit beta OS=Arabidopsis thaliana GN=AXX17_At5g08610 PE=3 SV=1;tr|A0A178UB86|A0A178UB86_ARATH ATP synt	6	6	5	22.2	48.256	0	67922	683630	0	0	82921	0	711210	0
tr|A0A178WL87|A0A178WL87_ARATHICU9OS=ArabidopsisthalianaGN=AXX17_At1g42500PE=3SV=1;sp|O04379|AGO1_ARATHProteinargonaute1OS=ArabidopsisthalianaGN=AGO1PE=1SV=1;tr|A0A178WL72|A0A178WL72_ARATHICU9OS=ArabidopsisthalianaGN=AXX17_At1g42500PE=3SV=1;sp|O04379-2|AGO1_ARATHIsoform2ofProteinargonaute1OS=ArabidopsisthalianaGN=AGO1	tr|A0A178WL87|A0A178WL87_ARATH ICU9 OS=Arabidopsis thaliana GN=AXX17_At1g42500 PE=3 SV=1;sp|O04379|AGO1_ARATH Protein argonaute 1 OS=Arabidopsis thaliana GN=AGO1 PE=1 SV=1;tr|A0A178WL72|A0A178WL72_ARATH ICU9 OS=Arabidopsis thaliana GN=AXX17_At1g42500 PE=3	8	8	8	8.3	116.19	0	1126400	404940	0	0	787350	0	708950	0
sp|P42794-2|RL112_ARATHIsoform2of60SribosomalproteinL11-2OS=ArabidopsisthalianaGN=RPL11B;tr|Q0WQZ1|Q0WQZ1_ARATH60SribosomalproteinL11BOS=ArabidopsisthalianaGN=At2g42740PE=2SV=1;tr|A0A178VWL0|A0A178VWL0_ARATHRPL16AOS=ArabidopsisthalianaGN=AXX17_At2g40140PE=3SV=1;tr|A0A178UAV2|A0A178UAV2_ARATHUncharacterizedproteinOS=ArabidopsisthalianaGN=AXX17_At3g53250PE=3SV=1;sp|P42795|RL111_ARATH60Sribosomalpro…	sp|P42794-2|RL112_ARATH Isoform 2 of 60S ribosomal protein L11-2 OS=Arabidopsis thaliana GN=RPL11B;tr|Q0WQZ1|Q0WQZ1_ARATH 60S ribosomal protein L11B OS=Arabidopsis thaliana GN=At2g42740 PE=2 SV=1;tr|A0A178VWL0|A0A178VWL0_ARATH RPL16A OS=Arabidopsis thalian	4	4	4	23.3	19.775	0	1103100	792040	0	0	1241600	0	702910	0
tr|Q8LDY5|Q8LDY5_ARATH40SribosomalproteinS2OS=ArabidopsisthalianaPE=2SV=1;tr|A0A178VX88|A0A178VX88_ARATHUncharacterizedproteinOS=ArabidopsisthalianaGN=AXX17_At2g39130PE=3SV=1;sp|P49688|RS23_ARATH40SribosomalproteinS2-3OS=ArabidopsisthalianaGN=RPS2CPE=1SV=2	tr|Q8LDY5|Q8LDY5_ARATH 40S ribosomal protein S2 OS=Arabidopsis thaliana PE=2 SV=1;tr|A0A178VX88|A0A178VX88_ARATH Uncharacterized protein OS=Arabidopsis thaliana GN=AXX17_At2g39130 PE=3 SV=1;sp|P49688|RS23_ARATH 40S ribosomal protein S2-3 OS=Arabidopsis tha	4	4	2	15.1	30.902	0	2421000	680900	0	0	2442300	0	702010	0
tr|A0A178UNV4|A0A178UNV4_ARATHSESA5OS=ArabidopsisthalianaGN=AXX17_At5g53850PE=4SV=1;sp|Q9FH31|2SS5_ARATH2Sseedstorageprotein5OS=ArabidopsisthalianaGN=SESA5PE=1SV=1	tr|A0A178UNV4|A0A178UNV4_ARATH SESA5 OS=Arabidopsis thaliana GN=AXX17_At5g53850 PE=4 SV=1;sp|Q9FH31|2SS5_ARATH 2S seed storage protein 5 OS=Arabidopsis thaliana GN=SESA5 PE=1 SV=1	2	2	2	15.2	18.871	0	893260	657720	0	0	0	0	698680	0
tr|A0A1P8ASA0|A0A1P8ASA0_ARATHDNArepairmetallo-beta-lactamasefamilyproteinOS=ArabidopsisthalianaGN=At1g19025PE=4SV=1;tr|A0A1P8ASD8|A0A1P8ASD8_ARATHDNArepairmetallo-beta-lactamasefamilyproteinOS=ArabidopsisthalianaGN=At1g19025PE=4SV=1;tr|Q8LCG8|Q8LCG8_ARATHUncharacterizedproteinOS=ArabidopsisthalianaPE=2SV=1;tr|F4IDZ7|F4IDZ7_ARATHDNArepairmetallo-beta-lactamasefamilyproteinOS=ArabidopsisthalianaGN…	tr|A0A1P8ASA0|A0A1P8ASA0_ARATH DNA repair metallo-beta-lactamase family protein OS=Arabidopsis thaliana GN=At1g19025 PE=4 SV=1;tr|A0A1P8ASD8|A0A1P8ASD8_ARATH DNA repair metallo-beta-lactamase family protein OS=Arabidopsis thaliana GN=At1g19025 PE=4 SV=1;tr	1	1	1	3.2	46.1	0	0	652870	0	0	0	0	693530	0
tr|A0A178VLH7|A0A178VLH7_ARATHUncharacterizedproteinOS=ArabidopsisthalianaGN=AXX17_At3g48240PE=4SV=1;sp|Q9M339|RS32_ARATH40SribosomalproteinS3-2OS=ArabidopsisthalianaGN=RPS3BPE=1SV=1;tr|A0A178U7F3|A0A178U7F3_ARATHUncharacterizedproteinOS=ArabidopsisthalianaGN=AXX17_At5g32680PE=4SV=1;sp|Q9FJA6|RS33_ARATH40SribosomalproteinS3-3OS=ArabidopsisthalianaGN=RPS3CPE=1SV=1;tr|A0A178VT49|A0A178VT49_ARATHUnc…	tr|A0A178VLH7|A0A178VLH7_ARATH Uncharacterized protein OS=Arabidopsis thaliana GN=AXX17_At3g48240 PE=4 SV=1;sp|Q9M339|RS32_ARATH 40S ribosomal protein S3-2 OS=Arabidopsis thaliana GN=RPS3B PE=1 SV=1;tr|A0A178U7F3|A0A178U7F3_ARATH Uncharacterized protein OS	4	4	4	16.5	27.349	0	1373200	869170	0	0	1604100	0	692390	0
tr|A0A178UNW3|A0A178UNW3_ARATHATMS1OS=ArabidopsisthalianaGN=AXX17_At5g17640PE=3SV=1;sp|O50008|METE1_ARATH5-methyltetrahydropteroyltriglutamate--homocysteinemethyltransferase1OS=ArabidopsisthalianaGN=MS1PE=1SV=1;tr|Q0WP70|Q0WP70_ARATH5-methyltetrahydropteroyltriglutamate-homocysteineS-methyltransferase-likeprotein(Fragment)OS=ArabidopsisthalianaGN=At5g20980PE=2SV=1;tr|A0A178UH18|A0A178UH18_ARATHMS…	tr|A0A178UNW3|A0A178UNW3_ARATH ATMS1 OS=Arabidopsis thaliana GN=AXX17_At5g17640 PE=3 SV=1;sp|O50008|METE1_ARATH 5-methyltetrahydropteroyltriglutamate--homocysteine methyltransferase 1 OS=Arabidopsis thaliana GN=MS1 PE=1 SV=1;tr|Q0WP70|Q0WP70_ARATH 5-methyl	4	4	4	5.6	84.374	0	454300	732510	0	0	544620	0	687810	0
tr|Q494N8|Q494N8_ARATHOleosinOS=ArabidopsisthalianaGN=At2g25890PE=2SV=1;tr|A0A178VRV6|A0A178VRV6_ARATHOleosinOS=ArabidopsisthalianaGN=At2g25890PE=3SV=1	tr|Q494N8|Q494N8_ARATH Oleosin OS=Arabidopsis thaliana GN=At2g25890 PE=2 SV=1;tr|A0A178VRV6|A0A178VRV6_ARATH Oleosin OS=Arabidopsis thaliana GN=At2g25890 PE=3 SV=1	1	1	1	10.1	16.137	0	585110	1140800	0	0	0	0	682310	0
tr|A0A178V7W0|A0A178V7W0_ARATHUncharacterizedproteinOS=ArabidopsisthalianaGN=AXX17_At3g53110PE=4SV=1;sp|Q9M2F9|RH52_ARATHDEAD-boxATP-dependentRNAhelicase52OS=ArabidopsisthalianaGN=RH52PE=1SV=1	tr|A0A178V7W0|A0A178V7W0_ARATH Uncharacterized protein OS=Arabidopsis thaliana GN=AXX17_At3g53110 PE=4 SV=1;sp|Q9M2F9|RH52_ARATH DEAD-box ATP-dependent RNA helicase 52 OS=Arabidopsis thaliana GN=RH52 PE=1 SV=1	11	7	4	19.8	69.241	0	1338100	611800	0	0	1314500	0	673450	0
tr|A0A178W2K0|A0A178W2K0_ARATHPDIL2-3OS=ArabidopsisthalianaGN=AXX17_At2g29350PE=3SV=1;sp|O48773|PDI23_ARATHProteindisulfide-isomerase2-3OS=ArabidopsisthalianaGN=PDIL2-3PE=2SV=1	tr|A0A178W2K0|A0A178W2K0_ARATH PDIL2-3 OS=Arabidopsis thaliana GN=AXX17_At2g29350 PE=3 SV=1;sp|O48773|PDI23_ARATH Protein disulfide-isomerase 2-3 OS=Arabidopsis thaliana GN=PDIL2-3 PE=2 SV=1	4	4	4	12.3	47.754	0	437540	784270	0	0	602720	0	667920	0
tr|A0A178VX80|A0A178VX80_ARATHUncharacterizedproteinOS=ArabidopsisthalianaGN=AXX17_At2g38730PE=4SV=1;sp|Q681K2|ATS3A_ARATHEmbryo-specificproteinATS3AOS=ArabidopsisthalianaGN=ATS3APE=1SV=1;tr|Q67Y15|Q67Y15_ARATHUncharacterizedproteinAt2g41470OS=ArabidopsisthalianaGN=At2g41470PE=2SV=1	tr|A0A178VX80|A0A178VX80_ARATH Uncharacterized protein OS=Arabidopsis thaliana GN=AXX17_At2g38730 PE=4 SV=1;sp|Q681K2|ATS3A_ARATH Embryo-specific protein ATS3A OS=Arabidopsis thaliana GN=ATS3A PE=1 SV=1;tr|Q67Y15|Q67Y15_ARATH Uncharacterized protein At2g41	2	2	2	12.3	19.949	0	2712600	792730	0	0	2891100	0	663620	0
tr|Q9FL43|Q9FL43_ARATHAt5g07030OS=ArabidopsisthalianaPE=2SV=1;tr|F4K5B9|F4K5B9_ARATHEukaryoticaspartylproteasefamilyproteinOS=ArabidopsisthalianaGN=MOJ9.20PE=3SV=1;tr|A0A178UC28|A0A178UC28_ARATHUncharacterizedproteinOS=ArabidopsisthalianaGN=At5g07030PE=3SV=1	tr|Q9FL43|Q9FL43_ARATH At5g07030 OS=Arabidopsis thaliana PE=2 SV=1;tr|F4K5B9|F4K5B9_ARATH Eukaryotic aspartyl protease family protein OS=Arabidopsis thaliana GN=MOJ9.20 PE=3 SV=1;tr|A0A178UC28|A0A178UC28_ARATH Uncharacterized protein OS=Arabidopsis thalian	7	7	7	17.1	46.919	0	542170	1173200	0	484720	255750	0	658490	1979200
tr|A0A178W5Z5|A0A178W5Z5_ARATHPDIL2-2OS=ArabidopsisthalianaGN=AXX17_At1g04330PE=3SV=1;sp|Q9MAU6|PDI22_ARATHProteindisulfide-isomeraselike2-2OS=ArabidopsisthalianaGN=PDIL2-2PE=2SV=2	tr|A0A178W5Z5|A0A178W5Z5_ARATH PDIL2-2 OS=Arabidopsis thaliana GN=AXX17_At1g04330 PE=3 SV=1;sp|Q9MAU6|PDI22_ARATH Protein disulfide-isomerase like 2-2 OS=Arabidopsis thaliana GN=PDIL2-2 PE=2 SV=2	4	4	4	11.3	47.858	0	522000	504380	0	0	402750	0	655040	0
tr|A8MQR4|A8MQR4_ARATH60SacidicribosomalproteinP0OS=ArabidopsisthalianaGN=At3g09200PE=1SV=1;tr|A0A178VHF3|A0A178VHF3_ARATH60SacidicribosomalproteinP0OS=ArabidopsisthalianaGN=AXX17_At3g08820PE=3SV=1;sp|Q42112|RLA02_ARATH60SacidicribosomalproteinP0-2OS=ArabidopsisthalianaGN=RPP0BPE=1SV=2;tr|A0A178V4X3|A0A178V4X3_ARATH60SacidicribosomalproteinP0OS=ArabidopsisthalianaGN=AXX17_At3g11130PE=3SV=1;sp|P57…	tr|A8MQR4|A8MQR4_ARATH 60S acidic ribosomal protein P0 OS=Arabidopsis thaliana GN=At3g09200 PE=1 SV=1;tr|A0A178VHF3|A0A178VHF3_ARATH 60S acidic ribosomal protein P0 OS=Arabidopsis thaliana GN=AXX17_At3g08820 PE=3 SV=1;sp|Q42112|RLA02_ARATH 60S acidic ribos	4	4	4	17.4	30.618	0	358460	606680	0	0	354080	0	648840	0
tr|A0A178VCY2|A0A178VCY2_ARATHUncharacterizedproteinOS=ArabidopsisthalianaGN=AXX17_At3g16020PE=3SV=1;sp|Q9LJR2|LECT2_ARATHLectin-likeproteinLECOS=ArabidopsisthalianaGN=LECPE=1SV=1;tr|A0A178VKX6|A0A178VKX6_ARATHUncharacterizedproteinOS=ArabidopsisthalianaGN=AXX17_At3g17400PE=3SV=1;sp|Q9LK72|LECT5_ARATHLectin-likeproteinAt3g16530OS=ArabidopsisthalianaGN=At3g16530PE=1SV=1	tr|A0A178VCY2|A0A178VCY2_ARATH Uncharacterized protein OS=Arabidopsis thaliana GN=AXX17_At3g16020 PE=3 SV=1;sp|Q9LJR2|LECT2_ARATH Lectin-like protein LEC OS=Arabidopsis thaliana GN=LEC PE=1 SV=1;tr|A0A178VKX6|A0A178VKX6_ARATH Uncharacterized protein OS=Ara	2	2	2	7.4	29.749	0	1754800	614440	0	263640	1725300	0	640910	1141800
sp|Q9ZUF6|SBT18_ARATHSubtilisin-likeproteaseSBT1.8OS=ArabidopsisthalianaGN=SBT1.8PE=1SV=1;tr|A0A178VPX1|A0A178VPX1_ARATHUncharacterizedproteinOS=ArabidopsisthalianaGN=AXX17_At2g04970PE=4SV=1;tr|Q56WY6|Q56WY6_ARATHSerineproteaselikeproteinOS=ArabidopsisthalianaGN=At2g05920PE=2SV=1	sp|Q9ZUF6|SBT18_ARATH Subtilisin-like protease SBT1.8 OS=Arabidopsis thaliana GN=SBT1.8 PE=1 SV=1;tr|A0A178VPX1|A0A178VPX1_ARATH Uncharacterized protein OS=Arabidopsis thaliana GN=AXX17_At2g04970 PE=4 SV=1	3	3	3	6	80.014	0	1247200	623270	0	0	1272200	0	637130	0
tr|A0A178UEW4|A0A178UEW4_ARATHAtACT7OS=ArabidopsisthalianaGN=AXX17_At5g09370PE=3SV=1;sp|P53492|ACT7_ARATHActin-7OS=ArabidopsisthalianaGN=ACT7PE=1SV=1;tr|C0Z223|C0Z223_ARATHAT3G18780proteinOS=ArabidopsisthalianaGN=At3g18780PE=2SV=1;tr|A0A1P8AY15|A0A1P8AY15_ARATHActinfamilyproteinOS=ArabidopsisthalianaGN=At2g42170PE=3SV=1;tr|Q8GWA5|Q8GWA5_ARATHActinfamilyproteinOS=ArabidopsisthalianaGN=At2g42170PE=…	tr|A0A178UEW4|A0A178UEW4_ARATH AtACT7 OS=Arabidopsis thaliana GN=AXX17_At5g09370 PE=3 SV=1;sp|P53492|ACT7_ARATH Actin-7 OS=Arabidopsis thaliana GN=ACT7 PE=1 SV=1;tr|C0Z223|C0Z223_ARATH AT3G18780 protein OS=Arabidopsis thaliana GN=At3g18780 PE=2 SV=1	4	4	1	15.1	41.735	0	137260	1023800	0	0	588350	0	636450	0
tr|Q94BW0|Q94BW0_ARATHAt1g35160/T32G9_30OS=ArabidopsisthalianaPE=2SV=1;tr|A0A178W662|A0A178W662_ARATHGRF4OS=ArabidopsisthalianaGN=AXX17_At1g35830PE=3SV=1;sp|P46077|14334_ARATH14-3-3-likeproteinGF14phiOS=ArabidopsisthalianaGN=GRF4PE=1SV=2;tr|F4HWQ5|F4HWQ5_ARATHGF14proteinphichainOS=ArabidopsisthalianaGN=GF14PHIPE=1SV=1;tr|Q42083|Q42083_ARATHGeneGF14(Fragment)OS=ArabidopsisthalianaPE=2SV=1	tr|Q94BW0|Q94BW0_ARATH At1g35160/T32G9_30 OS=Arabidopsis thaliana PE=2 SV=1;tr|A0A178W662|A0A178W662_ARATH GRF4 OS=Arabidopsis thaliana GN=AXX17_At1g35830 PE=3 SV=1;sp|P46077|14334_ARATH 14-3-3-like protein GF14 phi OS=Arabidopsis thaliana GN=GRF4 PE=1 SV=	3	1	1	16.1	30.179	0	27577	587060	0	0	0	0	623620	0
tr|Q3EDG6|Q3EDG6_ARATHExpressedproteinOS=ArabidopsisthalianaGN=At1g07985PE=2SV=1;tr|A0A178WEN3|A0A178WEN3_ARATHUncharacterizedproteinOS=ArabidopsisthalianaGN=At1g07985PE=4SV=1;tr|Q9LN08|Q9LN08_ARATHT6D22.8OS=ArabidopsisthalianaPE=4SV=1	tr|Q3EDG6|Q3EDG6_ARATH Expressed protein OS=Arabidopsis thaliana GN=At1g07985 PE=2 SV=1;tr|A0A178WEN3|A0A178WEN3_ARATH Uncharacterized protein OS=Arabidopsis thaliana GN=At1g07985 PE=4 SV=1;tr|Q9LN08|Q9LN08_ARATH T6D22.8 OS=Arabidopsis thaliana PE=4 SV=1	2	2	2	16	16.461	0	707850	352650	0	0	461520	0	620940	0
tr|B9DG17|B9DG17_ARATH40SribosomalproteinSAOS=ArabidopsisthalianaGN=P40PE=1SV=1;tr|A0A178WNA1|A0A178WNA1_ARATH40SribosomalproteinSAOS=ArabidopsisthalianaGN=AXX17_At1g66550PE=3SV=1;sp|Q08682|RSSA1_ARATH40SribosomalproteinSa-1OS=ArabidopsisthalianaGN=RPSaAPE=1SV=3	tr|B9DG17|B9DG17_ARATH 40S ribosomal protein SA OS=Arabidopsis thaliana GN=P40 PE=1 SV=1;tr|A0A178WNA1|A0A178WNA1_ARATH 40S ribosomal protein SA OS=Arabidopsis thaliana GN=AXX17_At1g66550 PE=3 SV=1;sp|Q08682|RSSA1_ARATH 40S ribosomal protein Sa-1 OS=Arabid	3	3	2	11.9	31.981	0	304930	586490	102040	396810	198200	0	619070	0
tr|Q8L7M3|Q8L7M3_ARATHAt5g23590OS=ArabidopsisthalianaGN=MQM1.14PE=2SV=1;tr|A0A178UUG2|A0A178UUG2_ARATHUncharacterizedproteinOS=ArabidopsisthalianaGN=At5g23590PE=4SV=1;tr|Q9LT05|Q9LT05_ARATHDbj|BAA91724.1OS=ArabidopsisthalianaPE=4SV=1	tr|Q8L7M3|Q8L7M3_ARATH At5g23590 OS=Arabidopsis thaliana GN=MQM1.14 PE=2 SV=1;tr|A0A178UUG2|A0A178UUG2_ARATH Uncharacterized protein OS=Arabidopsis thaliana GN=At5g23590 PE=4 SV=1;tr|Q9LT05|Q9LT05_ARATH Dbj|BAA91724.1 OS=Arabidopsis thaliana PE=4 SV=1	1	1	1	4.7	33.49	0	27651	571010	0	0	0	0	606580	0
tr|F4I0N7|F4I0N7_ARATHGAST1proteinhomolog1OS=ArabidopsisthalianaGN=GASA1PE=4SV=1;tr|A0A178W4S5|A0A178W4S5_ARATHGASA1OS=ArabidopsisthalianaGN=AXX17_At1g70200PE=4SV=1;sp|P46689|GASA1_ARATHGibberellin-regulatedprotein1OS=ArabidopsisthalianaGN=GASA1PE=2SV=2;tr|A0A178W6H5|A0A178W6H5_ARATHGASA1OS=ArabidopsisthalianaGN=AXX17_At1g70200PE=4SV=1;tr|Q8L8X0|Q8L8X0_ARATHGAST1-likeproteinOS=Arabidopsisthaliana…	tr|F4I0N7|F4I0N7_ARATH GAST1 protein homolog 1 OS=Arabidopsis thaliana GN=GASA1 PE=4 SV=1;tr|A0A178W4S5|A0A178W4S5_ARATH GASA1 OS=Arabidopsis thaliana GN=AXX17_At1g70200 PE=4 SV=1;sp|P46689|GASA1_ARATH Gibberellin-regulated protein 1 OS=Arabidopsis thalian	3	3	3	25.8	10.645	0	1658300	557570	0	0	1487800	0	599620	0
sp|Q9ZPI5|MFP2_ARATHPeroxisomalfattyacidbeta-oxidationmultifunctionalproteinMFP2OS=ArabidopsisthalianaGN=MFP2PE=1SV=1;tr|A0A178V631|A0A178V631_ARATHMFP2OS=ArabidopsisthalianaGN=AXX17_At3g06740PE=3SV=1;tr|Q8W4D2|Q8W4D2_ARATHFattyacidmultifunctionalprotein(AtMFP2)OS=ArabidopsisthalianaGN=At3g06860/F17A9.1PE=2SV=1	sp|Q9ZPI5|MFP2_ARATH Peroxisomal fatty acid beta-oxidation multifunctional protein MFP2 OS=Arabidopsis thaliana GN=MFP2 PE=1 SV=1;tr|A0A178V631|A0A178V631_ARATH MFP2 OS=Arabidopsis thaliana GN=AXX17_At3g06740 PE=3 SV=1	7	7	7	10.1	78.839	0	374160	543240	0	0	354950	0	596290	0
tr|Q9SUL6|Q9SUL6_ARATHAt4g14980OS=ArabidopsisthalianaGN=dl3531cPE=2SV=1;tr|F4JIJ2|F4JIJ2_ARATHCysteine/Histidine-richC1domainfamilyproteinOS=ArabidopsisthalianaGN=At4g14980PE=4SV=1;tr|A0A178V0F2|A0A178V0F2_ARATHUncharacterizedproteinOS=ArabidopsisthalianaGN=AXX17_At4g17350PE=4SV=1	tr|Q9SUL6|Q9SUL6_ARATH At4g14980 OS=Arabidopsis thaliana GN=dl3531c PE=2 SV=1;tr|F4JIJ2|F4JIJ2_ARATH Cysteine/Histidine-rich C1 domain family protein OS=Arabidopsis thaliana GN=At4g14980 PE=4 SV=1;tr|A0A178V0F2|A0A178V0F2_ARATH Uncharacterized protein OS=A	1	1	1	3	53.831	0	17128	553570	0	0	0	0	588050	0
tr|A0A178VYF4|A0A178VYF4_ARATHUncharacterizedproteinOS=ArabidopsisthalianaGN=AXX17_At2g37360PE=4SV=1;sp|Q9SIZ2|IF2AH_ARATHEukaryotictranslationinitiationfactor2subunitalphahomologOS=ArabidopsisthalianaGN=At2g40290PE=1SV=2;tr|Q9XEF6|Q9XEF6_ARATHHypotheticalEIF-2-AlphaOS=ArabidopsisthalianaGN=T07M07.17PE=4SV=1;tr|A2RVK1|A2RVK1_ARATHAt2g40290OS=ArabidopsisthalianaGN=At2g40290PE=1SV=1	tr|A0A178VYF4|A0A178VYF4_ARATH Uncharacterized protein OS=Arabidopsis thaliana GN=AXX17_At2g37360 PE=4 SV=1;sp|Q9SIZ2|IF2AH_ARATH Eukaryotic translation initiation factor 2 subunit alpha homolog OS=Arabidopsis thaliana GN=At2g40290 PE=1 SV=2;tr|Q9XEF6|Q9XE	3	3	3	11.6	38.747	0	395190	670870	0	66652	525520	0	582310	0
tr|A0A178VAK1|A0A178VAK1_ARATHPMH2OS=ArabidopsisthalianaGN=AXX17_At3g24030PE=4SV=1;sp|Q9LUW5|RH53_ARATHDEAD-boxATP-dependentRNAhelicase53,mitochondrialOS=ArabidopsisthalianaGN=RH53PE=1SV=1	tr|A0A178VAK1|A0A178VAK1_ARATH PMH2 OS=Arabidopsis thaliana GN=AXX17_At3g24030 PE=4 SV=1;sp|Q9LUW5|RH53_ARATH DEAD-box ATP-dependent RNA helicase 53, mitochondrial OS=Arabidopsis thaliana GN=RH53 PE=1 SV=1	5	5	5	10.9	65.363	0	504120	406930	0	0	236170	0	582300	0
tr|Q0WW72|Q0WW72_ARATH60SribosomalProteinL12-likeOS=ArabidopsisthalianaGN=At3g53430PE=2SV=1;tr|A0A178VEB7|A0A178VEB7_ARATHUncharacterizedproteinOS=ArabidopsisthalianaGN=AXX17_At3g47820PE=3SV=1;sp|Q9LFH5|RL122_ARATH60SribosomalproteinL12-2OS=ArabidopsisthalianaGN=RPL12BPE=1SV=1;tr|A0A178VR43|A0A178VR43_ARATHUncharacterizedproteinOS=ArabidopsisthalianaGN=AXX17_At2g33980PE=3SV=1;tr|A0A178UAV0|A0A178…	tr|Q0WW72|Q0WW72_ARATH 60S ribosomal Protein L12-like OS=Arabidopsis thaliana GN=At3g53430 PE=2 SV=1;tr|A0A178VEB7|A0A178VEB7_ARATH Uncharacterized protein OS=Arabidopsis thaliana GN=AXX17_At3g47820 PE=3 SV=1;sp|Q9LFH5|RL122_ARATH 60S ribosomal protein L12	2	2	2	18.7	17.97	0	550060	496940	0	0	496870	0	581090	0
tr|A0A178VKX2|A0A178VKX2_ARATHPhospholipaseDOS=ArabidopsisthalianaGN=AXX17_At3g16510PE=3SV=1;sp|Q38882|PLDA1_ARATHPhospholipaseDalpha1OS=ArabidopsisthalianaGN=PLDALPHA1PE=1SV=2;tr|Q84WM2|Q84WM2_ARATHAt3g15730/MSJ11_13OS=ArabidopsisthalianaPE=2SV=1	tr|A0A178VKX2|A0A178VKX2_ARATH Phospholipase D OS=Arabidopsis thaliana GN=AXX17_At3g16510 PE=3 SV=1;sp|Q38882|PLDA1_ARATH Phospholipase D alpha 1 OS=Arabidopsis thaliana GN=PLDALPHA1 PE=1 SV=2;tr|Q84WM2|Q84WM2_ARATH At3g15730/MSJ11_13 OS=Arabidopsis thalia	6	6	6	9.3	91.847	0	961060	775600	170740	0	582870	2182700	580760	0
tr|A0A178VIP8|A0A178VIP8_ARATHS-adenosylmethioninesynthaseOS=ArabidopsisthalianaGN=AXX17_At3g18350PE=3SV=1;sp|Q9LUT2|METK4_ARATHS-adenosylmethioninesynthase4OS=ArabidopsisthalianaGN=METK4PE=1SV=1;tr|Q42169|Q42169_ARATHS-adenosylmethioninesynthase(Fragment)OS=ArabidopsisthalianaPE=2SV=1;tr|B9DHQ7|B9DHQ7_ARATHS-adenosylmethioninesynthase(Fragment)OS=ArabidopsisthalianaGN=At4g01850PE=2SV=1;tr|A0A178…	tr|A0A178VIP8|A0A178VIP8_ARATH S-adenosylmethionine synthase OS=Arabidopsis thaliana GN=AXX17_At3g18350 PE=3 SV=1;sp|Q9LUT2|METK4_ARATH S-adenosylmethionine synthase 4 OS=Arabidopsis thaliana GN=METK4 PE=1 SV=1	3	3	3	6.6	42.795	0	588870	660400	0	0	713950	0	576460	0
tr|C0SVF3|C0SVF3_ARATHUncharacterizedproteinAt3g57150(Fragment)OS=ArabidopsisthalianaGN=At3g57150PE=2SV=1;tr|A0A178VJL1|A0A178VJL1_ARATHNAP57OS=ArabidopsisthalianaGN=AXX17_At3g51730PE=4SV=1;sp|Q9LD90|CBF5_ARATHH/ACAribonucleoproteincomplexsubunit4OS=ArabidopsisthalianaGN=CBF5PE=1SV=1	tr|C0SVF3|C0SVF3_ARATH Uncharacterized protein At3g57150 (Fragment) OS=Arabidopsis thaliana GN=At3g57150 PE=2 SV=1;tr|A0A178VJL1|A0A178VJL1_ARATH NAP57 OS=Arabidopsis thaliana GN=AXX17_At3g51730 PE=4 SV=1;sp|Q9LD90|CBF5_ARATH H/ACA ribonucleoprotein comple	4	4	4	8	63.026	0	1064600	481390	0	0	1006100	0	569870	0
tr|A0A178W7G6|A0A178W7G6_ARATHUncharacterizedproteinOS=ArabidopsisthalianaGN=AXX17_At1g32100PE=4SV=1;sp|Q9C865|SH3P1_ARATHSH3domain-containingprotein1OS=ArabidopsisthalianaGN=SH3P1PE=1SV=1	tr|A0A178W7G6|A0A178W7G6_ARATH Uncharacterized protein OS=Arabidopsis thaliana GN=AXX17_At1g32100 PE=4 SV=1;sp|Q9C865|SH3P1_ARATH SH3 domain-containing protein 1 OS=Arabidopsis thaliana GN=SH3P1 PE=1 SV=1	5	5	5	14.9	48.962	0	1085500	569590	0	0	1012700	0	567570	0
tr|A0A178VXF4|A0A178VXF4_ARATHUncharacterizedproteinOS=ArabidopsisthalianaGN=AXX17_At2g39900PE=4SV=1;sp|Q84W89|RH37_ARATHDEAD-boxATP-dependentRNAhelicase37OS=ArabidopsisthalianaGN=RH37PE=2SV=2	tr|A0A178VXF4|A0A178VXF4_ARATH Uncharacterized protein OS=Arabidopsis thaliana GN=AXX17_At2g39900 PE=4 SV=1;sp|Q84W89|RH37_ARATH DEAD-box ATP-dependent RNA helicase 37 OS=Arabidopsis thaliana GN=RH37 PE=2 SV=2	11	4	4	20.1	67.656	0	253810	542400	0	0	264440	0	565550	0
sp|Q9SIN2|TBL39_ARATHProteintrichomebirefringence-like39OS=ArabidopsisthalianaGN=TBL39PE=2SV=1;tr|A0A178VSU1|A0A178VSU1_ARATHTBL39OS=ArabidopsisthalianaGN=AXX17_At2g39950PE=4SV=1	sp|Q9SIN2|TBL39_ARATH Protein trichome birefringence-like 39 OS=Arabidopsis thaliana GN=TBL39 PE=2 SV=1;tr|A0A178VSU1|A0A178VSU1_ARATH TBL39 OS=Arabidopsis thaliana GN=AXX17_At2g39950 PE=4 SV=1	3	3	3	7.4	43.165	0	1665400	545170	0	0	1679700	0	564750	0
tr|A0A178WJI0|A0A178WJI0_ARATHUncharacterizedproteinOS=ArabidopsisthalianaGN=At1g78850PE=4SV=1;sp|Q9ZVA4|EP1L3_ARATHEP1-likeglycoprotein3OS=ArabidopsisthalianaGN=At1g78850PE=1SV=1;tr|A0A178WD43|A0A178WD43_ARATHUncharacterizedproteinOS=ArabidopsisthalianaGN=At1g78860PE=4SV=1;sp|Q9ZVA5|EP1L4_ARATHEP1-likeglycoprotein4OS=ArabidopsisthalianaGN=At1g78860PE=3SV=1	tr|A0A178WJI0|A0A178WJI0_ARATH Uncharacterized protein OS=Arabidopsis thaliana GN=At1g78850 PE=4 SV=1;sp|Q9ZVA4|EP1L3_ARATH EP1-like glycoprotein 3 OS=Arabidopsis thaliana GN=At1g78850 PE=1 SV=1;tr|A0A178WD43|A0A178WD43_ARATH Uncharacterized protein OS=Ara	4	4	4	11.3	49.051	0	81961	511450	0	0	60644	0	564620	0
tr|A0A178UHJ8|A0A178UHJ8_ARATHEXPA9OS=ArabidopsisthalianaGN=AXX17_At5g01390PE=4SV=1;sp|Q9LZ99|EXPA9_ARATHExpansin-A9OS=ArabidopsisthalianaGN=EXPA9PE=2SV=1	tr|A0A178UHJ8|A0A178UHJ8_ARATH EXPA9 OS=Arabidopsis thaliana GN=AXX17_At5g01390 PE=4 SV=1;sp|Q9LZ99|EXPA9_ARATH Expansin-A9 OS=Arabidopsis thaliana GN=EXPA9 PE=2 SV=1	2	2	2	12.4	27.749	0	63786	529580	0	0	66068	0	560280	0
tr|A0A178W3T8|A0A178W3T8_ARATHERF1-2OS=ArabidopsisthalianaGN=AXX17_At1g13360PE=4SV=1;sp|Q9LPV8|ERF1Y_ARATHEukaryoticpeptidechainreleasefactorsubunit1-2OS=ArabidopsisthalianaGN=ERF1-2PE=1SV=1;tr|A0A178VIS2|A0A178VIS2_ARATHERF1-3OS=ArabidopsisthalianaGN=AXX17_At3g28950PE=4SV=1;sp|P35614|ERF1Z_ARATHEukaryoticpeptidechainreleasefactorsubunit1-3OS=ArabidopsisthalianaGN=ERF1-3PE=1SV=1;tr|A0A178UFY7|A0A…	tr|A0A178W3T8|A0A178W3T8_ARATH ERF1-2 OS=Arabidopsis thaliana GN=AXX17_At1g13360 PE=4 SV=1;sp|Q9LPV8|ERF1Y_ARATH Eukaryotic peptide chain release factor subunit 1-2 OS=Arabidopsis thaliana GN=ERF1-2 PE=1 SV=1;tr|A0A178VIS2|A0A178VIS2_ARATH ERF1-3 OS=Arabid	6	6	6	18.4	48.941	0	797090	460780	0	0	726770	0	559790	0
tr|I1VCA6|I1VCA6_ARATHUDP-D-glucuronate4-epimerase6(Fragment)OS=ArabidopsisthalianaGN=GAE6PE=2SV=1;tr|A0A178VKU1|A0A178VKU1_ARATHGAE6OS=ArabidopsisthalianaGN=AXX17_At3g25720PE=4SV=1;sp|Q9LIS3|GAE6_ARATHUDP-glucuronate4-epimerase6OS=ArabidopsisthalianaGN=GAE6PE=1SV=1;tr|A0A178V2K1|A0A178V2K1_ARATHGAE3OS=ArabidopsisthalianaGN=AXX17_At4g00130PE=4SV=1;sp|O81312|GAE3_ARATHUDP-glucuronate4-epimerase3OS…	tr|I1VCA6|I1VCA6_ARATH UDP-D-glucuronate 4-epimerase 6 (Fragment) OS=Arabidopsis thaliana GN=GAE6 PE=2 SV=1;tr|A0A178VKU1|A0A178VKU1_ARATH GAE6 OS=Arabidopsis thaliana GN=AXX17_At3g25720 PE=4 SV=1;sp|Q9LIS3|GAE6_ARATH UDP-glucuronate 4-epimerase 6 OS=Arabi	4	4	2	10	50.569	0	615490	413250	0	0	497500	0	556980	0
tr|A0A178W5P9|A0A178W5P9_ARATHUncharacterizedproteinOS=ArabidopsisthalianaGN=AXX17_At1g70070PE=3SV=1;tr|Q0WRA9|Q0WRA9_ARATHHistoneH3OS=ArabidopsisthalianaGN=At1g09200PE=2SV=1;tr|B9DGR9|B9DGR9_ARATHHistoneH3OS=ArabidopsisthalianaGN=At4g40040PE=2SV=1;tr|A0A178WG20|A0A178WG20_ARATHHistoneH3OS=ArabidopsisthalianaGN=AXX17_At1g09060PE=3SV=1;tr|A0A178UM09|A0A178UM09_ARATHHistoneH3OS=ArabidopsisthalianaG…	tr|A0A178W5P9|A0A178W5P9_ARATH Uncharacterized protein OS=Arabidopsis thaliana GN=AXX17_At1g70070 PE=3 SV=1;tr|Q0WRA9|Q0WRA9_ARATH Histone H3 OS=Arabidopsis thaliana GN=At1g09200 PE=2 SV=1;tr|B9DGR9|B9DGR9_ARATH Histone H3 OS=Arabidopsis thaliana GN=At4g40	2	2	2	12.3	12.983	0	498810	507430	22061	0	491010	0	546840	0
tr|Q9SJB9|Q9SJB9_ARATHNucleicacid-binding,OB-fold-likeproteinOS=ArabidopsisthalianaGN=At2g04520PE=2SV=1;tr|Q9FKI2|Q9FKI2_ARATHNucleicacid-binding,OB-fold-likeproteinOS=ArabidopsisthalianaGN=MXH1.2PE=2SV=1;tr|Q93VF1|Q93VF1_ARATHAt2g04520/T1O3.7OS=ArabidopsisthalianaPE=2SV=1;tr|A0A178VW73|A0A178VW73_ARATHUncharacterizedproteinOS=ArabidopsisthalianaGN=At2g04520PE=3SV=1;tr|A0A178ULI4|A0A178ULI4_ARATH…	tr|Q9SJB9|Q9SJB9_ARATH Nucleic acid-binding, OB-fold-like protein OS=Arabidopsis thaliana GN=At2g04520 PE=2 SV=1;tr|Q9FKI2|Q9FKI2_ARATH Nucleic acid-binding, OB-fold-like protein OS=Arabidopsis thaliana GN=MXH1.2 PE=2 SV=1;tr|Q93VF1|Q93VF1_ARATH At2g04520/	3	3	3	22.8	16.637	0	1220800	562200	0	0	1275200	0	542850	0
tr|A0A178UKR5|A0A178UKR5_ARATHGRF5OS=ArabidopsisthalianaGN=AXX17_At5g15620PE=3SV=1;sp|P42645|14335_ARATH14-3-3-likeproteinGF14upsilonOS=ArabidopsisthalianaGN=GRF5PE=1SV=2;tr|C0Z2P5|C0Z2P5_ARATHAT5G16050proteinOS=ArabidopsisthalianaGN=At5g16050PE=2SV=1	tr|A0A178UKR5|A0A178UKR5_ARATH GRF5 OS=Arabidopsis thaliana GN=AXX17_At5g15620 PE=3 SV=1;sp|P42645|14335_ARATH 14-3-3-like protein GF14 upsilon OS=Arabidopsis thaliana GN=GRF5 PE=1 SV=2;tr|C0Z2P5|C0Z2P5_ARATH AT5G16050 protein OS=Arabidopsis thaliana GN=At	5	2	2	23.9	30.182	0	0	509640	0	0	0	0	541380	0
tr|Q9FKT7|Q9FKT7_ARATHGlycine-richprotein/oleosinOS=ArabidopsisthalianaGN=MDA7.16PE=2SV=1;tr|A0A178UG17|A0A178UG17_ARATHUncharacterizedproteinOS=ArabidopsisthalianaGN=At5g56100PE=4SV=1	tr|Q9FKT7|Q9FKT7_ARATH Glycine-rich protein / oleosin OS=Arabidopsis thaliana GN=MDA7.16 PE=2 SV=1;tr|A0A178UG17|A0A178UG17_ARATH Uncharacterized protein OS=Arabidopsis thaliana GN=At5g56100 PE=4 SV=1	3	3	3	23.3	15.723	0	1163200	634020	0	0	1297200	0	539480	0
tr|A0A178VQA5|A0A178VQA5_ARATHUncharacterizedproteinOS=ArabidopsisthalianaGN=AXX17_At2g21830PE=4SV=1;sp|O80998|JAL20_ARATHJacalin-relatedlectin20OS=ArabidopsisthalianaGN=JAL20PE=2SV=1;tr|A0A1P8B2D4|A0A1P8B2D4_ARATHMannose-bindinglectinsuperfamilyproteinOS=ArabidopsisthalianaGN=At2g25980PE=4SV=1	tr|A0A178VQA5|A0A178VQA5_ARATH Uncharacterized protein OS=Arabidopsis thaliana GN=AXX17_At2g21830 PE=4 SV=1;sp|O80998|JAL20_ARATH Jacalin-related lectin 20 OS=Arabidopsis thaliana GN=JAL20 PE=2 SV=1;tr|A0A1P8B2D4|A0A1P8B2D4_ARATH Mannose-binding lectin sup	6	5	5	20	48.964	0	278130	577760	12650	0	229180	0	536690	0
tr|A0A178WGH9|A0A178WGH9_ARATHVAB1OS=ArabidopsisthalianaGN=AXX17_At1g70470PE=3SV=1;sp|P11574|VATB1_ARATHV-typeprotonATPasesubunitB1OS=ArabidopsisthalianaGN=VHA-B1PE=2SV=2;tr|A0A178WCF6|A0A178WCF6_ARATHVAB3OS=ArabidopsisthalianaGN=AXX17_At1g21230PE=3SV=1;tr|A0A178V0N0|A0A178V0N0_ARATHVAB2OS=ArabidopsisthalianaGN=AXX17_At4g43850PE=3SV=1;sp|Q9SZN1|VATB2_ARATHV-typeprotonATPasesubunitB2OS=Arabidopsis…	tr|A0A178WGH9|A0A178WGH9_ARATH VAB1 OS=Arabidopsis thaliana GN=AXX17_At1g70470 PE=3 SV=1;sp|P11574|VATB1_ARATH V-type proton ATPase subunit B1 OS=Arabidopsis thaliana GN=VHA-B1 PE=2 SV=2;tr|A0A178WCF6|A0A178WCF6_ARATH VAB3 OS=Arabidopsis thaliana GN=AXX17_	3	3	3	7.6	54.107	0	106080	468570	55564	0	81049	0	522770	0
tr|B0LYM3|B0LYM3_ARATHBeta-glucosidase1(Fragment)OS=ArabidopsisthalianaGN=BGL1PE=3SV=1;tr|B0LYG2|B0LYG2_ARATHBeta-glucosidase1(Fragment)OS=ArabidopsisthalianaGN=BGL1PE=3SV=1;tr|B0LYI5|B0LYI5_ARATHBeta-glucosidase1(Fragment)OS=ArabidopsisthalianaGN=BGL1PE=3SV=1;tr|B0LYK9|B0LYK9_ARATHBeta-glucosidase1(Fragment)OS=ArabidopsisthalianaGN=BGL1PE=3SV=1;tr|B0LYH7|B0LYH7_ARATHBeta-glucosidase1(Fragment)OS…	tr|B0LYM3|B0LYM3_ARATH Beta-glucosidase 1 (Fragment) OS=Arabidopsis thaliana GN=BGL1 PE=3 SV=1;tr|B0LYG2|B0LYG2_ARATH Beta-glucosidase 1 (Fragment) OS=Arabidopsis thaliana GN=BGL1 PE=3 SV=1;tr|B0LYI5|B0LYI5_ARATH Beta-glucosidase 1 (Fragment) OS=Arabidopsi	2	1	1	16.7	11.336	0	638360	486280	0	0	0	0	516560	0
tr|A0A178V6H0|A0A178V6H0_ARATHUncharacterizedproteinOS=ArabidopsisthalianaGN=AXX17_At4g21210PE=4SV=1;sp|Q8L7W0|SH3P3_ARATHSH3domain-containingprotein3OS=ArabidopsisthalianaGN=SH3P3PE=1SV=1	tr|A0A178V6H0|A0A178V6H0_ARATH Uncharacterized protein OS=Arabidopsis thaliana GN=AXX17_At4g21210 PE=4 SV=1;sp|Q8L7W0|SH3P3_ARATH SH3 domain-containing protein 3 OS=Arabidopsis thaliana GN=SH3P3 PE=1 SV=1	5	5	5	15.7	39.533	0	748650	672500	0	0	950240	0	512790	0
tr|A0A178UZT1|A0A178UZT1_ARATH40SribosomalproteinS3aOS=ArabidopsisthalianaGN=AXX17_At4g39670PE=3SV=1;sp|Q42262|RS3A2_ARATH40SribosomalproteinS3a-2OS=ArabidopsisthalianaGN=RPS3ABPE=2SV=3;tr|C0Z2V4|C0Z2V4_ARATHAT4G34670proteinOS=ArabidopsisthalianaGN=At4g34670PE=2SV=1;tr|Q42008|Q42008_ARATHCyc07protein,S-phasespecific(Fragment)OS=ArabidopsisthalianaPE=2SV=1;tr|Q42297|Q42297_ARATHS-phase-specificpro…	tr|A0A178UZT1|A0A178UZT1_ARATH 40S ribosomal protein S3a OS=Arabidopsis thaliana GN=AXX17_At4g39670 PE=3 SV=1;sp|Q42262|RS3A2_ARATH 40S ribosomal protein S3a-2 OS=Arabidopsis thaliana GN=RPS3AB PE=2 SV=3	5	5	2	18.7	29.803	0	2331500	582740	0	0	2263700	0	512200	0
tr|A0A178VVS2|A0A178VVS2_ARATHUncharacterizedproteinOS=ArabidopsisthalianaGN=AXX17_At2g41670PE=4SV=1;sp|P60039|RL73_ARATH60SribosomalproteinL7-3OS=ArabidopsisthalianaGN=RPL7CPE=2SV=1;tr|F4IT48|F4IT48_ARATHRibosomalproteinL30/L7familyproteinOS=ArabidopsisthalianaGN=At2g44120PE=4SV=1	tr|A0A178VVS2|A0A178VVS2_ARATH Uncharacterized protein OS=Arabidopsis thaliana GN=AXX17_At2g41670 PE=4 SV=1;sp|P60039|RL73_ARATH 60S ribosomal protein L7-3 OS=Arabidopsis thaliana GN=RPL7C PE=2 SV=1;tr|F4IT48|F4IT48_ARATH Ribosomal protein L30/L7 family pr	5	5	1	19.8	27.939	0	1424000	470550	0	0	1349100	0	509640	0
tr|F4HUE2|F4HUE2_ARATHUncharacterizedproteinOS=ArabidopsisthalianaGN=At1g08165PE=4SV=1;tr|Q9LMZ2|Q9LMZ2_ARATHT6D22.25OS=ArabidopsisthalianaPE=4SV=1	tr|F4HUE2|F4HUE2_ARATH Uncharacterized protein OS=Arabidopsis thaliana GN=At1g08165 PE=4 SV=1;tr|Q9LMZ2|Q9LMZ2_ARATH T6D22.25 OS=Arabidopsis thaliana PE=4 SV=1	1	1	1	42.6	5.2158	0.0070671	16029	475830	0	0	0	0	505470	0
tr|A0A178V8L4|A0A178V8L4_ARATHFructose-bisphosphatealdolaseOS=ArabidopsisthalianaGN=AXX17_At3g47340PE=3SV=1;sp|Q9LF98|ALFC8_ARATHFructose-bisphosphatealdolase8,cytosolicOS=ArabidopsisthalianaGN=FBA8PE=1SV=1;tr|A0A178V694|A0A178V694_ARATHFructose-bisphosphatealdolaseOS=ArabidopsisthalianaGN=AXX17_At3g47340PE=3SV=1;tr|A0A178VRN7|A0A178VRN7_ARATHFructose-bisphosphatealdolaseOS=ArabidopsisthalianaGN=…	tr|A0A178V8L4|A0A178V8L4_ARATH Fructose-bisphosphate aldolase OS=Arabidopsis thaliana GN=AXX17_At3g47340 PE=3 SV=1;sp|Q9LF98|ALFC8_ARATH Fructose-bisphosphate aldolase 8, cytosolic OS=Arabidopsis thaliana GN=FBA8 PE=1 SV=1;tr|A0A178V694|A0A178V694_ARATH Fr	4	4	4	20.1	38.539	0	167630	484410	0	0	180000	0	502210	0
tr|B9DHX4|B9DHX4_ARATHMalatedehydrogenase(Fragment)OS=ArabidopsisthalianaGN=At1g04410PE=2SV=1;tr|A0A178W4H0|A0A178W4H0_ARATHMalatedehydrogenaseOS=ArabidopsisthalianaGN=AXX17_At1g03690PE=3SV=1;sp|P93819|MDHC1_ARATHMalatedehydrogenase1,cytoplasmicOS=ArabidopsisthalianaGN=MDH1PE=1SV=2;tr|A0A178UFW3|A0A178UFW3_ARATHMalatedehydrogenaseOS=ArabidopsisthalianaGN=AXX17_At5g41330PE=3SV=1;sp|P57106|MDHC2_AR…	tr|B9DHX4|B9DHX4_ARATH Malate dehydrogenase (Fragment) OS=Arabidopsis thaliana GN=At1g04410 PE=2 SV=1;tr|A0A178W4H0|A0A178W4H0_ARATH Malate dehydrogenase OS=Arabidopsis thaliana GN=AXX17_At1g03690 PE=3 SV=1;sp|P93819|MDHC1_ARATH Malate dehydrogenase 1, cyt	4	4	4	20.9	26.078	0	226480	545320	33230	0	310670	0	495090	0
tr|A0A178UP81|A0A178UP81_ARATHTubulinbetachainOS=ArabidopsisthalianaGN=AXX17_At5g62230PE=3SV=1;tr|A0A178ULE0|A0A178ULE0_ARATHTubulinbetachainOS=ArabidopsisthalianaGN=AXX17_At5g62240PE=3SV=1;sp|Q9ASR0|TBB3_ARATHTubulinbeta-3chainOS=ArabidopsisthalianaGN=TUBB3PE=2SV=2;sp|Q56YW9|TBB2_ARATHTubulinbeta-2chainOS=ArabidopsisthalianaGN=TUBB2PE=2SV=2	tr|A0A178UP81|A0A178UP81_ARATH Tubulin beta chain OS=Arabidopsis thaliana GN=AXX17_At5g62230 PE=3 SV=1;tr|A0A178ULE0|A0A178ULE0_ARATH Tubulin beta chain OS=Arabidopsis thaliana GN=AXX17_At5g62240 PE=3 SV=1;sp|Q9ASR0|TBB3_ARATH Tubulin beta-3 chain OS=Arabi	5	2	2	12.2	50.733	0	745140	420980	0	0	700880	0	491460	0
tr|A0A178UU15|A0A178UU15_ARATHCytochromeb-c1complexsubunit7OS=ArabidopsisthalianaGN=AXX17_At4g37260PE=3SV=1;sp|Q9SUU5|QCR71_ARATHCytochromeb-c1complexsubunit7-1OS=ArabidopsisthalianaGN=QCR7-1PE=1SV=1;tr|A0A178UU51|A0A178UU51_ARATHCytochromeb-c1complexsubunit7OS=ArabidopsisthalianaGN=AXX17_At4g37260PE=3SV=1;tr|F4JUC2|F4JUC2_ARATHCytochromeb-c1complexsubunit7OS=ArabidopsisthalianaGN=At4g32470PE=1SV…	tr|A0A178UU15|A0A178UU15_ARATH Cytochrome b-c1 complex subunit 7 OS=Arabidopsis thaliana GN=AXX17_At4g37260 PE=3 SV=1;sp|Q9SUU5|QCR71_ARATH Cytochrome b-c1 complex subunit 7-1 OS=Arabidopsis thaliana GN=QCR7-1 PE=1 SV=1;tr|A0A178UU51|A0A178UU51_ARATH Cytoc	2	2	2	17.2	14.527	0	276200	423880	0	0	236780	0	489700	0
tr|A0A178V129|A0A178V129_ARATHPIP1DOS=ArabidopsisthalianaGN=AXX17_At4g27100PE=3SV=1;sp|Q8LAA6|PIP15_ARATHProbableaquaporinPIP1-5OS=ArabidopsisthalianaGN=PIP1-5PE=1SV=2	tr|A0A178V129|A0A178V129_ARATH PIP1D OS=Arabidopsis thaliana GN=AXX17_At4g27100 PE=3 SV=1;sp|Q8LAA6|PIP15_ARATH Probable aquaporin PIP1-5 OS=Arabidopsis thaliana GN=PIP1-5 PE=1 SV=2	3	2	2	13.6	30.646	0	279180	505850	129890	562460	0	0	482380	0
tr|Q944A2|Q944A2_ARATHAlbaDNA/RNA-bindingproteinOS=ArabidopsisthalianaGN=At1g20220PE=1SV=1;tr|Q9LNU5|Q9LNU5_ARATHT20H2.2proteinOS=ArabidopsisthalianaGN=T20H2.2PE=4SV=1;tr|Q8H7C6|Q8H7C6_ARATHUncharacterizedprotein(Fragment)OS=ArabidopsisthalianaPE=2SV=1;tr|A0A178W5R6|A0A178W5R6_ARATHUncharacterizedproteinOS=ArabidopsisthalianaGN=AXX17_At1g21190PE=4SV=1	tr|Q944A2|Q944A2_ARATH Alba DNA/RNA-binding protein OS=Arabidopsis thaliana GN=At1g20220 PE=1 SV=1;tr|Q9LNU5|Q9LNU5_ARATH T20H2.2 protein OS=Arabidopsis thaliana GN=T20H2.2 PE=4 SV=1;tr|Q8H7C6|Q8H7C6_ARATH Uncharacterized protein (Fragment) OS=Arabidopsis	3	3	3	10.2	33.763	0	1787300	445540	0	0	1778700	0	481850	0
tr|A0A1P8AP48|A0A1P8AP48_ARATHProteinkinasesuperfamilyproteinOS=ArabidopsisthalianaGN=At1g74330PE=4SV=1;tr|A0A178WMU2|A0A178WMU2_ARATHUncharacterizedproteinOS=ArabidopsisthalianaGN=AXX17_At1g68700PE=4SV=1;tr|A0A178WPR3|A0A178WPR3_ARATHUncharacterizedproteinOS=ArabidopsisthalianaGN=AXX17_At1g68700PE=4SV=1;tr|F4HTW9|F4HTW9_ARATHProteinkinasesuperfamilyproteinOS=ArabidopsisthalianaGN=At1g74330PE=4SV…	tr|A0A1P8AP48|A0A1P8AP48_ARATH Protein kinase superfamily protein OS=Arabidopsis thaliana GN=At1g74330 PE=4 SV=1;tr|A0A178WMU2|A0A178WMU2_ARATH Uncharacterized protein OS=Arabidopsis thaliana GN=AXX17_At1g68700 PE=4 SV=1;tr|A0A178WPR3|A0A178WPR3_ARATH Unch	1	1	1	1.7	72.49	0.0037453	7256	451130	0	0	0	0	479220	0
sp|Q03250|RBG7_ARATHGlycine-richRNA-bindingprotein7OS=ArabidopsisthalianaGN=RBG7PE=1SV=1;tr|A0A178VQY8|A0A178VQY8_ARATHGRP7OS=ArabidopsisthalianaGN=AXX17_At2g17220PE=4SV=1;tr|A0A178VP50|A0A178VP50_ARATHGRP7OS=ArabidopsisthalianaGN=AXX17_At2g17220PE=4SV=1;tr|C0Z2N6|C0Z2N6_ARATHAT2G21660proteinOS=ArabidopsisthalianaGN=At2g21660PE=2SV=1;tr|F4IHK9|F4IHK9_ARATHCold,circadianrhythm,andrnabinding2OS=Ara…	sp|Q03250|RBG7_ARATH Glycine-rich RNA-binding protein 7 OS=Arabidopsis thaliana GN=RBG7 PE=1 SV=1;tr|A0A178VQY8|A0A178VQY8_ARATH GRP7 OS=Arabidopsis thaliana GN=AXX17_At2g17220 PE=4 SV=1;tr|A0A178VP50|A0A178VP50_ARATH GRP7 OS=Arabidopsis thaliana GN=AXX17_	4	4	4	39.2	16.89	0	821230	577670	0	0	790250	0	477480	0
sp|Q9LJP2|GDL51_ARATHGDSLesterase/lipaseAt3g14220OS=ArabidopsisthalianaGN=At3g14220PE=2SV=1;tr|A0A178VCJ5|A0A178VCJ5_ARATHUncharacterizedproteinOS=ArabidopsisthalianaGN=AXX17_At3g14790PE=3SV=1	sp|Q9LJP2|GDL51_ARATH GDSL esterase/lipase At3g14220 OS=Arabidopsis thaliana GN=At3g14220 PE=2 SV=1	4	4	4	15.4	40.248	0	280960	439000	0	0	269930	0	477360	0
tr|A0A178UHZ3|A0A178UHZ3_ARATHUncharacterizedproteinOS=ArabidopsisthalianaGN=AXX17_At5g07960PE=4SV=1;sp|Q9LEY9|NHP2_ARATHH/ACAribonucleoproteincomplexsubunit2-likeproteinOS=ArabidopsisthalianaGN=At5g08180PE=1SV=1;tr|A0A178UIC4|A0A178UIC4_ARATHUncharacterizedproteinOS=ArabidopsisthalianaGN=AXX17_At5g07960PE=4SV=1;tr|A0A178UI98|A0A178UI98_ARATHUncharacterizedproteinOS=ArabidopsisthalianaGN=AXX17_At…	tr|A0A178UHZ3|A0A178UHZ3_ARATH Uncharacterized protein OS=Arabidopsis thaliana GN=AXX17_At5g07960 PE=4 SV=1;sp|Q9LEY9|NHP2_ARATH H/ACA ribonucleoprotein complex subunit 2-like protein OS=Arabidopsis thaliana GN=At5g08180 PE=1 SV=1;tr|A0A178UIC4|A0A178UIC4_	3	3	3	19.2	16.948	0	2379900	488840	0	79310	2422100	0	477120	0
tr|A0A178VFT4|A0A178VFT4_ARATHRPT1OS=ArabidopsisthalianaGN=AXX17_At3g39640PE=4SV=1;sp|O48963|PHOT1_ARATHPhototropin-1OS=ArabidopsisthalianaGN=PHOT1PE=1SV=1;tr|Q56Y57|Q56Y57_ARATHNonphototropichypocotyl1(Fragment)OS=ArabidopsisthalianaGN=At3g45780PE=2SV=1;tr|B9DF94|B9DF94_ARATHAT3G45780protein(Fragment)OS=ArabidopsisthalianaGN=At3g45780PE=2SV=1	tr|A0A178VFT4|A0A178VFT4_ARATH RPT1 OS=Arabidopsis thaliana GN=AXX17_At3g39640 PE=4 SV=1;sp|O48963|PHOT1_ARATH Phototropin-1 OS=Arabidopsis thaliana GN=PHOT1 PE=1 SV=1;tr|Q56Y57|Q56Y57_ARATH Nonphototropic hypocotyl 1 (Fragment) OS=Arabidopsis thaliana GN=	8	8	8	9.9	111.69	0	2039300	511320	0	0	2107700	0	474810	0
tr|Q1H5F3|Q1H5F3_ARATHAt3g43810OS=ArabidopsisthalianaGN=At3g43810PE=2SV=1;tr|A0A178VP83|A0A178VP83_ARATHUncharacterizedproteinOS=ArabidopsisthalianaGN=AXX17_At2g22930PE=4SV=1;tr|A0A178VGB3|A0A178VGB3_ARATHCAM7OS=ArabidopsisthalianaGN=AXX17_At3g37270PE=4SV=1;tr|A0A178UHI2|A0A178UHI2_ARATHCAM6OS=ArabidopsisthalianaGN=AXX17_At5g21180PE=4SV=1;sp|Q682T9|CALM5_ARATHCalmodulin-5OS=ArabidopsisthalianaGN=…	tr|Q1H5F3|Q1H5F3_ARATH At3g43810 OS=Arabidopsis thaliana GN=At3g43810 PE=2 SV=1;tr|A0A178VP83|A0A178VP83_ARATH Uncharacterized protein OS=Arabidopsis thaliana GN=AXX17_At2g22930 PE=4 SV=1;tr|A0A178VGB3|A0A178VGB3_ARATH CAM7 OS=Arabidopsis thaliana GN=AXX17	2	2	1	20.1	16.848	0	844310	371490	0	0	764350	0	474580	0
tr|Q56W36|Q56W36_ARATHPectinesteraseOS=ArabidopsisthalianaGN=At3g14310PE=2SV=1;tr|A0A178VDL9|A0A178VDL9_ARATHPectinesteraseOS=ArabidopsisthalianaGN=AXX17_At3g14900PE=4SV=1;sp|O49006|PME3_ARATHPectinesterase/pectinesteraseinhibitor3OS=ArabidopsisthalianaGN=PME3PE=1SV=2;tr|A0A178W7W4|A0A178W7W4_ARATHPectinesteraseOS=ArabidopsisthalianaGN=AXX17_At1g48290PE=4SV=1;sp|Q42534|PME2_ARATHPectinesterase2OS…	tr|Q56W36|Q56W36_ARATH Pectinesterase OS=Arabidopsis thaliana GN=At3g14310 PE=2 SV=1;tr|A0A178VDL9|A0A178VDL9_ARATH Pectinesterase OS=Arabidopsis thaliana GN=AXX17_At3g14900 PE=4 SV=1;sp|O49006|PME3_ARATH Pectinesterase/pectinesterase inhibitor 3 OS=Arabid	4	4	4	12.3	41.261	0	1601600	423750	0	0	1582900	0	468770	0
tr|A0A178VEL7|A0A178VEL7_ARATHPBPIIOS=ArabidopsisthalianaGN=AXX17_At3g17290PE=4SV=1;sp|O04313|JAL31_ARATHPYK10-bindingprotein2OS=ArabidopsisthalianaGN=PBP2PE=1SV=1;tr|A0A178VGE8|A0A178VGE8_ARATHPBPIIOS=ArabidopsisthalianaGN=AXX17_At3g17290PE=4SV=1	tr|A0A178VEL7|A0A178VEL7_ARATH PBPII OS=Arabidopsis thaliana GN=AXX17_At3g17290 PE=4 SV=1;sp|O04313|JAL31_ARATH PYK10-binding protein 2 OS=Arabidopsis thaliana GN=PBP2 PE=1 SV=1;tr|A0A178VGE8|A0A178VGE8_ARATH PBPII OS=Arabidopsis thaliana GN=AXX17_At3g1729	7	2	2	24.3	32.233	0	561080	360370	0	74473	181100	0	466880	0
tr|A0A178U978|A0A178U978_ARATHUncharacterizedproteinOS=ArabidopsisthalianaGN=AXX17_At5g27060PE=4SV=1;sp|O04658|NOP5A_ARATHProbablenucleolarprotein5-1OS=ArabidopsisthalianaGN=NOP5-1PE=1SV=2	tr|A0A178U978|A0A178U978_ARATH Uncharacterized protein OS=Arabidopsis thaliana GN=AXX17_At5g27060 PE=4 SV=1;sp|O04658|NOP5A_ARATH Probable nucleolar protein 5-1 OS=Arabidopsis thaliana GN=NOP5-1 PE=1 SV=2	5	3	3	11.3	58.554	0	507590	448390	0	0	517810	0	466090	0
tr|A0A1P8B8V4|A0A1P8B8V4_ARATHENTH/VHS/GATfamilyproteinOS=ArabidopsisthalianaGN=At4g32760PE=4SV=1;tr|A0A178UYI3|A0A178UYI3_ARATHUncharacterizedproteinOS=ArabidopsisthalianaGN=AXX17_At4g37570PE=4SV=1;sp|Q8L860|TOL9_ARATHTOM1-likeprotein9OS=ArabidopsisthalianaGN=TOL9PE=1SV=1;tr|F4JV51|F4JV51_ARATHENTH/VHS/GATfamilyproteinOS=ArabidopsisthalianaGN=At4g32760PE=4SV=1;tr|A0A178UYR5|A0A178UYR5_ARATHUncha…	tr|A0A1P8B8V4|A0A1P8B8V4_ARATH ENTH/VHS/GAT family protein OS=Arabidopsis thaliana GN=At4g32760 PE=4 SV=1;tr|A0A178UYI3|A0A178UYI3_ARATH Uncharacterized protein OS=Arabidopsis thaliana GN=AXX17_At4g37570 PE=4 SV=1;sp|Q8L860|TOL9_ARATH TOM1-like protein 9 O	2	2	2	6.2	53.994	0	502280	437430	0	0	0	0	464670	0
tr|A0A178UMG2|A0A178UMG2_ARATHEXL2OS=ArabidopsisthalianaGN=AXX17_At5g63860PE=4SV=1;sp|Q9FE06|EXOL2_ARATHProteinEXORDIUM-like2OS=ArabidopsisthalianaGN=EXL2PE=2SV=1	tr|A0A178UMG2|A0A178UMG2_ARATH EXL2 OS=Arabidopsis thaliana GN=AXX17_At5g63860 PE=4 SV=1;sp|Q9FE06|EXOL2_ARATH Protein EXORDIUM-like 2 OS=Arabidopsis thaliana GN=EXL2 PE=2 SV=1	3	2	2	12.1	32.674	0	480450	374470	0	0	414240	0	464000	0
tr|B9DHV0|B9DHV0_ARATHAT3G49720proteinOS=ArabidopsisthalianaGN=At3g49720PE=2SV=1;tr|A0A178V5V9|A0A178V5V9_ARATHUncharacterizedproteinOS=ArabidopsisthalianaGN=AXX17_At3g43870PE=4SV=1;sp|Q9M2Y6|Y3972_ARATHUncharacterizedproteinAt3g49720OS=ArabidopsisthalianaGN=At3g49720PE=2SV=1	tr|B9DHV0|B9DHV0_ARATH AT3G49720 protein OS=Arabidopsis thaliana GN=At3g49720 PE=2 SV=1;tr|A0A178V5V9|A0A178V5V9_ARATH Uncharacterized protein OS=Arabidopsis thaliana GN=AXX17_At3g43870 PE=4 SV=1;sp|Q9M2Y6|Y3972_ARATH Uncharacterized protein At3g49720 OS=A	3	3	3	17.2	28.532	0	336840	239120	0	0	129440	0	461420	0
tr|A0A178UY83|A0A178UY83_ARATHElongationfactorTuOS=ArabidopsisthalianaGN=AXX17_At4g23840PE=3SV=1;sp|P17745|EFTU_ARATHElongationfactorTu,chloroplasticOS=ArabidopsisthalianaGN=TUFAPE=1SV=1;tr|B9DHZ8|B9DHZ8_ARATHAT4G20360protein(Fragment)OS=ArabidopsisthalianaGN=At4g20360PE=2SV=1;tr|Q56ZD8|Q56ZD8_ARATHTranslationelongationfactorEF-Tu,chloroplastOS=ArabidopsisthalianaGN=At4g20360PE=2SV=1	tr|A0A178UY83|A0A178UY83_ARATH Elongation factor Tu OS=Arabidopsis thaliana GN=AXX17_At4g23840 PE=3 SV=1;sp|P17745|EFTU_ARATH Elongation factor Tu, chloroplastic OS=Arabidopsis thaliana GN=TUFA PE=1 SV=1	5	5	5	10.7	51.63	0	340520	486580	0	0	396020	0	461380	0
tr|Q8RX56|Q8RX56_ARATHAT5g06970/MOJ9_14OS=ArabidopsisthalianaGN=MOJ9.14PE=2SV=1;tr|A0A178UQH9|A0A178UQH9_ARATHUncharacterizedproteinOS=ArabidopsisthalianaGN=AXX17_At5g06620PE=4SV=1;tr|Q9FL49|Q9FL49_ARATHSimilaritytounknownproteinOS=ArabidopsisthalianaPE=4SV=1;tr|A0A178UQT3|A0A178UQT3_ARATHUncharacterizedproteinOS=ArabidopsisthalianaGN=AXX17_At5g06620PE=4SV=1	tr|Q8RX56|Q8RX56_ARATH AT5g06970/MOJ9_14 OS=Arabidopsis thaliana GN=MOJ9.14 PE=2 SV=1;tr|A0A178UQH9|A0A178UQH9_ARATH Uncharacterized protein OS=Arabidopsis thaliana GN=AXX17_At5g06620 PE=4 SV=1;tr|Q9FL49|Q9FL49_ARATH Similarity to unknown protein OS=Arabid	6	6	6	6.1	124.52	0	972110	418560	0	0	955410	0	461330	0
tr|A0A178VB65|A0A178VB65_ARATHClathrinheavychainOS=ArabidopsisthalianaGN=AXX17_At3g08110PE=3SV=1;sp|Q0WLB5|CLAH2_ARATHClathrinheavychain2OS=ArabidopsisthalianaGN=CHC2PE=1SV=1	tr|A0A178VB65|A0A178VB65_ARATH Clathrin heavy chain OS=Arabidopsis thaliana GN=AXX17_At3g08110 PE=3 SV=1;sp|Q0WLB5|CLAH2_ARATH Clathrin heavy chain 2 OS=Arabidopsis thaliana GN=CHC2 PE=1 SV=1	21	2	2	13.6	193.27	0	762200	436570	0	0	769510	0	456450	0
tr|Q93ZL9|Q93ZL9_ARATHAT3g18780/MVE11_16OS=ArabidopsisthalianaPE=2SV=1;tr|F4J8V9|F4J8V9_ARATHActin2OS=ArabidopsisthalianaGN=ACT2PE=1SV=1;tr|Q8LB94|Q8LB94_ARATHActin8OS=ArabidopsisthalianaPE=2SV=1;tr|Q0WL95|Q0WL95_ARATHAT3G18780proteinOS=ArabidopsisthalianaGN=At3g18780PE=1SV=1;tr|B9DHA3|B9DHA3_ARATHAT3G18780proteinOS=ArabidopsisthalianaGN=At3g18780PE=2SV=1;tr|A0A178WDV5|A0A178WDV5_ARATHFIZ1OS=Arab…	tr|Q93ZL9|Q93ZL9_ARATH AT3g18780/MVE11_16 OS=Arabidopsis thaliana PE=2 SV=1;tr|F4J8V9|F4J8V9_ARATH Actin 2 OS=Arabidopsis thaliana GN=ACT2 PE=1 SV=1;tr|Q8LB94|Q8LB94_ARATH Actin 8 OS=Arabidopsis thaliana PE=2 SV=1;tr|Q0WL95|Q0WL95_ARATH AT3G18780 protein O	3	1	1	12.9	38.621	0	0	425180	0	0	0	0	451660	0
tr|A0A178VJ06|A0A178VJ06_ARATHGRF7OS=ArabidopsisthalianaGN=AXX17_At3g01750PE=3SV=1;sp|Q96300|14337_ARATH14-3-3-likeproteinGF14nuOS=ArabidopsisthalianaGN=GRF7PE=1SV=1	tr|A0A178VJ06|A0A178VJ06_ARATH GRF7 OS=Arabidopsis thaliana GN=AXX17_At3g01750 PE=3 SV=1;sp|Q96300|14337_ARATH 14-3-3-like protein GF14 nu OS=Arabidopsis thaliana GN=GRF7 PE=1 SV=1	5	2	2	23	29.824	0	53963	456450	0	0	0	0	451210	0
tr|A0A178UL64|A0A178UL64_ARATHHSP70-1OS=ArabidopsisthalianaGN=AXX17_At5g01630PE=3SV=1;sp|P22953|MD37E_ARATHProbablemediatorofRNApolymeraseIItranscriptionsubunit37eOS=ArabidopsisthalianaGN=MED37EPE=1SV=3;tr|F4KCE5|F4KCE5_ARATHHeatshockcognateprotein70-1OS=ArabidopsisthalianaGN=HSC70-1PE=1SV=1;tr|A0A178UTH3|A0A178UTH3_ARATHHsp70-2OS=ArabidopsisthalianaGN=AXX17_At5g01620PE=3SV=1;sp|P22954|MD37D_ARAT…	tr|A0A178UL64|A0A178UL64_ARATH HSP70-1 OS=Arabidopsis thaliana GN=AXX17_At5g01630 PE=3 SV=1;sp|P22953|MD37E_ARATH Probable mediator of RNA polymerase II transcription subunit 37e OS=Arabidopsis thaliana GN=MED37E PE=1 SV=3;tr|F4KCE5|F4KCE5_ARATH Heat shock	11	2	2	24	71.357	0	2950.6	414620	0	0	0	0	440440	0
tr|Q0WKX3|Q0WKX3_ARATHAt5g52830OS=ArabidopsisthalianaGN=At5g52830PE=2SV=1;sp|Q9FLX8|WRK27_ARATHProbableWRKYtranscriptionfactor27OS=ArabidopsisthalianaGN=WRKY27PE=2SV=1;tr|A0A178UAE2|A0A178UAE2_ARATHWRKY27OS=ArabidopsisthalianaGN=AXX17_At5g51700PE=4SV=1	tr|Q0WKX3|Q0WKX3_ARATH At5g52830 OS=Arabidopsis thaliana GN=At5g52830 PE=2 SV=1;sp|Q9FLX8|WRK27_ARATH Probable WRKY transcription factor 27 OS=Arabidopsis thaliana GN=WRKY27 PE=2 SV=1;tr|A0A178UAE2|A0A178UAE2_ARATH WRKY27 OS=Arabidopsis thaliana GN=AXX17_A	1	1	1	3.4	38.721	0	217460	412140	0	0	0	0	437810	0
tr|A0A178VNW7|A0A178VNW7_ARATHRPS5BOS=ArabidopsisthalianaGN=AXX17_At2g34070PE=3SV=1;sp|Q9ZUT9|RS51_ARATH40SribosomalproteinS5-1OS=ArabidopsisthalianaGN=RPS5APE=1SV=1	tr|A0A178VNW7|A0A178VNW7_ARATH RPS5B OS=Arabidopsis thaliana GN=AXX17_At2g34070 PE=3 SV=1;sp|Q9ZUT9|RS51_ARATH 40S ribosomal protein S5-1 OS=Arabidopsis thaliana GN=RPS5A PE=1 SV=1	3	3	1	17.4	22.99	0	325160	294100	85825	0	204700	0	432880	0
tr|G1C2Z0|G1C2Z0_ARATHATPsynthasesubunitalphaOS=ArabidopsisthalianaGN=atp1PE=3SV=1;tr|G1C2S9|G1C2S9_ARATHATPsynthasesubunitalphaOS=ArabidopsisthalianaGN=atp1PE=3SV=1;tr|A0A178U7B7|A0A178U7B7_ARATHATPsynthasesubunitalphaOS=ArabidopsisthalianaGN=AXX17_ATUG03720PE=3SV=1;sp|P92549|ATPAM_ARATHATPsynthasesubunitalpha,mitochondrialOS=ArabidopsisthalianaGN=ATPAPE=1SV=2;tr|F4IMB5|F4IMB5_ARATHATPase,F1comp…	tr|G1C2Z0|G1C2Z0_ARATH ATP synthase subunit alpha OS=Arabidopsis thaliana GN=atp1 PE=3 SV=1;tr|G1C2S9|G1C2S9_ARATH ATP synthase subunit alpha OS=Arabidopsis thaliana GN=atp1 PE=3 SV=1;tr|A0A178U7B7|A0A178U7B7_ARATH ATP synthase subunit alpha OS=Arabidopsis	3	3	3	6.3	54.971	0	134980	428180	30973	30939	159160	0	430670	0
tr|Q93ZZ5|Q93ZZ5_ARATHUncharacterizedproteinAt3g14360OS=ArabidopsisthalianaGN=At3g14360PE=2SV=1;tr|Q8H1D5|Q8H1D5_ARATHUncharacterizedproteinAt3g14360OS=ArabidopsisthalianaPE=2SV=1;tr|Q9LUL3|Q9LUL3_ARATHUncharacterizedproteinOS=ArabidopsisthalianaPE=4SV=1;tr|F4JFU8|F4JFU8_ARATHAlpha/beta-HydrolasessuperfamilyproteinOS=ArabidopsisthalianaGN=At3g14360PE=4SV=1;tr|A0A178V8G3|A0A178V8G3_ARATHUncharacte…	tr|Q93ZZ5|Q93ZZ5_ARATH Uncharacterized protein At3g14360 OS=Arabidopsis thaliana GN=At3g14360 PE=2 SV=1;tr|Q8H1D5|Q8H1D5_ARATH Uncharacterized protein At3g14360 OS=Arabidopsis thaliana PE=2 SV=1;tr|Q9LUL3|Q9LUL3_ARATH Uncharacterized protein OS=Arabidopsis	5	5	5	11.7	54.121	0	1303400	465820	0	0	1376100	0	422140	0
tr|A0A178W464|A0A178W464_ARATHPectatelyaseOS=ArabidopsisthalianaGN=AXX17_At1g04020PE=3SV=1;sp|Q940Q1|PLY1_ARATHProbablepectatelyase1OS=ArabidopsisthalianaGN=At1g04680PE=2SV=2;tr|F4JTS3|F4JTS3_ARATHPectatelyaseOS=ArabidopsisthalianaGN=At4g13710PE=3SV=1;tr|A0A178UXZ8|A0A178UXZ8_ARATHPectatelyaseOS=ArabidopsisthalianaGN=AXX17_At4g15660PE=3SV=1;sp|Q944R1|PLY15_ARATHProbablepectatelyase15OS=Arabidopsi…	tr|A0A178W464|A0A178W464_ARATH Pectate lyase OS=Arabidopsis thaliana GN=AXX17_At1g04020 PE=3 SV=1;sp|Q940Q1|PLY1_ARATH Probable pectate lyase 1 OS=Arabidopsis thaliana GN=At1g04680 PE=2 SV=2	3	3	3	6.3	47.77	0	583690	368220	0	0	554320	0	420510	0
tr|A8MR97|A8MR97_ARATHEukaryotictranslationinitiationfactor4GOS=ArabidopsisthalianaGN=EIF4GPE=1SV=1;tr|A0A178VEU8|A0A178VEU8_ARATHeIF4GOS=ArabidopsisthalianaGN=AXX17_At3g54630PE=4SV=1;sp|Q76E23-2|IF4G_ARATHIsoform2ofEukaryotictranslationinitiationfactor4GOS=ArabidopsisthalianaGN=EIF4G;sp|Q76E23|IF4G_ARATHEukaryotictranslationinitiationfactor4GOS=ArabidopsisthalianaGN=EIF4GPE=1SV=2;tr|Q9LY40|Q9LY4…	tr|A8MR97|A8MR97_ARATH Eukaryotic translation initiation factor 4G OS=Arabidopsis thaliana GN=EIF4G PE=1 SV=1;tr|A0A178VEU8|A0A178VEU8_ARATH eIF4G OS=Arabidopsis thaliana GN=AXX17_At3g54630 PE=4 SV=1;sp|Q76E23-2|IF4G_ARATH Isoform 2 of Eukaryotic translati	14	14	14	11.6	187.55	0	1687400	447870	12241	6506.2	1670200	0	415560	0
tr|A0A178U7W4|A0A178U7W4_ARATHUncharacterizedproteinOS=ArabidopsisthalianaGN=AXX17_ATUG01890PE=4SV=1	tr|A0A178U7W4|A0A178U7W4_ARATH Uncharacterized protein OS=Arabidopsis thaliana GN=AXX17_ATUG01890 PE=4 SV=1	1	1	1	1.5	122.71	0.0093567	53896	389200	0	0	0	0	413440	0
tr|A0A1P8B1N1|A0A1P8B1N1_ARATHEnolaseOS=ArabidopsisthalianaGN=LOS2PE=1SV=1;tr|A0A178VT47|A0A178VT47_ARATHLOS2OS=ArabidopsisthalianaGN=AXX17_At2g33250PE=3SV=1;sp|P25696|ENO2_ARATHBifunctionalenolase2/transcriptionalactivatorOS=ArabidopsisthalianaGN=ENO2PE=1SV=1;tr|Q944M3|Q944M3_ARATHAt2g36530/F1O11.16OS=ArabidopsisthalianaPE=2SV=1;tr|Q56WK5|Q56WK5_ARATHEnolaseOS=ArabidopsisthalianaGN=At2g36530PE=2…	tr|A0A1P8B1N1|A0A1P8B1N1_ARATH Enolase OS=Arabidopsis thaliana GN=LOS2 PE=1 SV=1;tr|A0A178VT47|A0A178VT47_ARATH LOS2 OS=Arabidopsis thaliana GN=AXX17_At2g33250 PE=3 SV=1;sp|P25696|ENO2_ARATH Bifunctional enolase 2/transcriptional activator OS=Arabidopsis t	4	4	4	12	46.516	0	57215	401890	0	0	79535	0	404600	0
sp|O49326|JAL21_ARATHNitrile-specifierprotein2OS=ArabidopsisthalianaGN=NSP2PE=2SV=1;sp|O49326-2|JAL21_ARATHIsoform2ofNitrile-specifierprotein2OS=ArabidopsisthalianaGN=NSP2;tr|A0A178VP47|A0A178VP47_ARATHNSP2OS=ArabidopsisthalianaGN=AXX17_At2g29510PE=4SV=1	sp|O49326|JAL21_ARATH Nitrile-specifier protein 2 OS=Arabidopsis thaliana GN=NSP2 PE=2 SV=1;sp|O49326-2|JAL21_ARATH Isoform 2 of Nitrile-specifier protein 2 OS=Arabidopsis thaliana GN=NSP2;tr|A0A178VP47|A0A178VP47_ARATH NSP2 OS=Arabidopsis thaliana GN=AXX1	5	5	4	13.4	51.214	0	399770	564310	0	0	515790	0	404220	0
tr|A0A178WHX3|A0A178WHX3_ARATHRACK1A_ATOS=ArabidopsisthalianaGN=AXX17_At1g18980PE=4SV=1;sp|O24456|GBLPA_ARATHReceptorforactivatedCkinase1AOS=ArabidopsisthalianaGN=RACK1APE=1SV=2;sp|O24456-2|GBLPA_ARATHIsoform2ofReceptorforactivatedCkinase1AOS=ArabidopsisthalianaGN=RACK1A;tr|A0A178W908|A0A178W908_ARATHRACK1B_ATOS=ArabidopsisthalianaGN=AXX17_At1g42750PE=4SV=1;tr|A0A178V9J1|A0A178V9J1_ARATHRACK1C_AT…	tr|A0A178WHX3|A0A178WHX3_ARATH RACK1A_AT OS=Arabidopsis thaliana GN=AXX17_At1g18980 PE=4 SV=1;sp|O24456|GBLPA_ARATH Receptor for activated C kinase 1A OS=Arabidopsis thaliana GN=RACK1A PE=1 SV=2;sp|O24456-2|GBLPA_ARATH Isoform 2 of Receptor for activated C	3	3	3	16.2	35.747	0	72023	391050	0	0	83827	0	403600	0
tr|Q56ZE4|Q56ZE4_ARATHUncharacterizedproteinAt5g11500(Fragment)OS=ArabidopsisthalianaGN=At5g11500PE=2SV=1;tr|F4JXW2|F4JXW2_ARATHCoiled-coilproteinOS=ArabidopsisthalianaGN=At5g11500PE=4SV=1;tr|Q9LYE1|Q9LYE1_ARATHCoiled-coilproteinOS=ArabidopsisthalianaGN=At5g11500PE=2SV=1;tr|Q94K26|Q94K26_ARATHUncharacterizedproteinAt5g11500OS=ArabidopsisthalianaGN=At5g11500PE=2SV=1;tr|Q8LA72|Q8LA72_ARATHUncharact…	tr|Q56ZE4|Q56ZE4_ARATH Uncharacterized protein At5g11500 (Fragment) OS=Arabidopsis thaliana GN=At5g11500 PE=2 SV=1;tr|F4JXW2|F4JXW2_ARATH Coiled-coil protein OS=Arabidopsis thaliana GN=At5g11500 PE=4 SV=1;tr|Q9LYE1|Q9LYE1_ARATH Coiled-coil protein OS=Arabi	1	1	1	13.6	10.478	0.00369	0	376180	0	0	0	0	399610	0
sp|Q9FZ42|ADRC1_ARATHNADPH-dependentaldehydereductase1,chloroplasticOS=ArabidopsisthalianaGN=ChlADR1PE=1SV=1;sp|Q9FZ42-2|ADRC1_ARATHIsoform2ofNADPH-dependentaldehydereductase1,chloroplasticOS=ArabidopsisthalianaGN=ChlADR1;tr|A0A1P8AU36|A0A1P8AU36_ARATHNAD(P)-bindingRossmann-foldsuperfamilyproteinOS=ArabidopsisthalianaGN=At1g54870PE=4SV=1;tr|A0A178W6Z1|A0A178W6Z1_ARATHUncharacterizedproteinOS=Arab…	sp|Q9FZ42|ADRC1_ARATH NADPH-dependent aldehyde reductase 1, chloroplastic OS=Arabidopsis thaliana GN=ChlADR1 PE=1 SV=1;sp|Q9FZ42-2|ADRC1_ARATH Isoform 2 of NADPH-dependent aldehyde reductase 1, chloroplastic OS=Arabidopsis thaliana GN=ChlADR1;tr|A0A1P8AU36	2	2	2	9	31.387	0	212540	349740	0	0	190150	0	393910	0
sp|Q9ZS96|Y4478_ARATHUncharacterizedproteinAt4g04775OS=ArabidopsisthalianaGN=At4g04775PE=2SV=1;tr|Q9LFV7|Q9LFV7_ARATHUncharacterizedproteinF14F8_70OS=ArabidopsisthalianaGN=At5g15690PE=2SV=1;tr|A0MFG1|A0MFG1_ARATHUncharacterizedprotein(Fragment)OS=ArabidopsisthalianaPE=2SV=1	sp|Q9ZS96|Y4478_ARATH Uncharacterized protein At4g04775 OS=Arabidopsis thaliana GN=At4g04775 PE=2 SV=1;tr|Q9LFV7|Q9LFV7_ARATH Uncharacterized protein F14F8_70 OS=Arabidopsis thaliana GN=At5g15690 PE=2 SV=1;tr|A0MFG1|A0MFG1_ARATH Uncharacterized protein (Fr	1	1	1	7.5	18.345	0	0	369970	0	0	0	0	393010	0
tr|A0A1P8B183|A0A1P8B183_ARATHCalcium-bindingEFhandfamilyproteinOS=ArabidopsisthalianaGN=TCH3PE=4SV=1;tr|A0A178VN60|A0A178VN60_ARATHTCH3OS=ArabidopsisthalianaGN=AXX17_At2g38300PE=4SV=1;sp|P25071|CML12_ARATHCalmodulin-likeprotein12OS=ArabidopsisthalianaGN=CML12PE=1SV=3;tr|F4IJ44|F4IJ44_ARATHCalcium-bindingEFhandfamilyproteinOS=ArabidopsisthalianaGN=TCH3PE=4SV=1;tr|C0Z374|C0Z374_ARATHAT2G41100prote…	tr|A0A1P8B183|A0A1P8B183_ARATH Calcium-binding EF hand family protein OS=Arabidopsis thaliana GN=TCH3 PE=4 SV=1;tr|A0A178VN60|A0A178VN60_ARATH TCH3 OS=Arabidopsis thaliana GN=AXX17_At2g38300 PE=4 SV=1;sp|P25071|CML12_ARATH Calmodulin-like protein 12 OS=Ara	3	3	3	16.6	16.359	0	1228000	177320	0	0	1026400	0	390030	0
tr|A0A178V7T6|A0A178V7T6_ARATHCOBL10OS=ArabidopsisthalianaGN=AXX17_At3g21950PE=4SV=1;sp|Q9LJU0|CBL10_ARATHCOBRA-likeprotein10OS=ArabidopsisthalianaGN=COBL10PE=2SV=1	tr|A0A178V7T6|A0A178V7T6_ARATH COBL10 OS=Arabidopsis thaliana GN=AXX17_At3g21950 PE=4 SV=1;sp|Q9LJU0|CBL10_ARATH COBRA-like protein 10 OS=Arabidopsis thaliana GN=COBL10 PE=2 SV=1	1	1	1	2.1	74.632	0.0014006	22486	365280	0	0	0	0	388030	0
tr|Q8LAP5|Q8LAP5_ARATHPutativetranslationinitiationfactoreIF-2,gammasubunitOS=ArabidopsisthalianaPE=2SV=1;tr|O64490|O64490_ARATHEukaryotictranslationinitiationfactor2gammasubunitOS=ArabidopsisthalianaGN=EIF2GAMMAPE=2SV=1;tr|A0A178WKN5|A0A178WKN5_ARATHeIF2GAMMAOS=ArabidopsisthalianaGN=At1g04170PE=4SV=1	tr|Q8LAP5|Q8LAP5_ARATH Putative translation initiation factor eIF-2, gamma subunit OS=Arabidopsis thaliana PE=2 SV=1;tr|O64490|O64490_ARATH Eukaryotic translation initiation factor 2 gamma subunit OS=Arabidopsis thaliana GN=EIF2 GAMMA PE=2 SV=1;tr|A0A178WK	3	3	3	6.9	50.925	0	497950	403060	0	0	541560	0	384550	0
tr|Q84WS6|Q84WS6_ARATHNucleolinOS=ArabidopsisthalianaGN=At1g65090PE=2SV=1;tr|Q9S9J0|Q9S9J0_ARATHT23K8.1(Fragment)OS=ArabidopsisthalianaGN=T23K8.1PE=4SV=1;tr|F4I9U3|F4I9U3_ARATHNucleolinOS=ArabidopsisthalianaGN=At1g65090PE=4SV=1;tr|Q680L8|Q680L8_ARATHUncharacterizedproteinAt1g65100OS=ArabidopsisthalianaGN=At1g65100PE=2SV=1;tr|Q67ZQ5|Q67ZQ5_ARATHUncharacterizedproteinAt1g65100OS=Arabidopsisthaliana…	tr|Q84WS6|Q84WS6_ARATH Nucleolin OS=Arabidopsis thaliana GN=At1g65090 PE=2 SV=1;tr|Q9S9J0|Q9S9J0_ARATH T23K8.1 (Fragment) OS=Arabidopsis thaliana GN=T23K8.1 PE=4 SV=1;tr|F4I9U3|F4I9U3_ARATH Nucleolin OS=Arabidopsis thaliana GN=At1g65090 PE=4 SV=1;tr|Q680L8	2	2	2	17.9	26.748	0	1354100	365760	0	0	1358700	0	383920	0
tr|O64586|O64586_ARATHPollenOlee1allergenandextensinfamilyproteinOS=ArabidopsisthalianaGN=At2g34700PE=2SV=1;tr|A0A178W0Z3|A0A178W0Z3_ARATHUncharacterizedproteinOS=ArabidopsisthalianaGN=At2g34700PE=4SV=1	tr|O64586|O64586_ARATH Pollen Ole e 1 allergen and extensin family protein OS=Arabidopsis thaliana GN=At2g34700 PE=2 SV=1;tr|A0A178W0Z3|A0A178W0Z3_ARATH Uncharacterized protein OS=Arabidopsis thaliana GN=At2g34700 PE=4 SV=1	2	2	2	17.1	18.833	0	0	357550	140730	0	0	1286200	380550	0
tr|A0A178V8Y4|A0A178V8Y4_ARATHBGLU19OS=ArabidopsisthalianaGN=AXX17_At3g22920PE=3SV=1;sp|Q9LIF9|BGL19_ARATHBeta-glucosidase19OS=ArabidopsisthalianaGN=BGLU19PE=2SV=1	tr|A0A178V8Y4|A0A178V8Y4_ARATH BGLU19 OS=Arabidopsis thaliana GN=AXX17_At3g22920 PE=3 SV=1;sp|Q9LIF9|BGL19_ARATH Beta-glucosidase 19 OS=Arabidopsis thaliana GN=BGLU19 PE=2 SV=1	4	3	3	7.8	60.014	0	198120	354020	0	0	0	0	376070	0
tr|Q9SND1|Q9SND1_ARATHUncharacterizedproteinF11C1_210OS=ArabidopsisthalianaGN=F11C1_210PE=4SV=1;tr|F4J0L7|F4J0L7_ARATHUncharacterizedproteinOS=ArabidopsisthalianaGN=At3g50370PE=1SV=1;tr|A0A1I9LPZ1|A0A1I9LPZ1_ARATHUncharacterizedproteinOS=ArabidopsisthalianaGN=At3g50370PE=1SV=1;tr|A0A178V8C7|A0A178V8C7_ARATHUncharacterizedproteinOS=ArabidopsisthalianaGN=AXX17_At3g44550PE=4SV=1;tr|Q56W68|Q56W68_ARA…	tr|Q9SND1|Q9SND1_ARATH Uncharacterized protein F11C1_210 OS=Arabidopsis thaliana GN=F11C1_210 PE=4 SV=1;tr|F4J0L7|F4J0L7_ARATH Uncharacterized protein OS=Arabidopsis thaliana GN=At3g50370 PE=1 SV=1;tr|A0A1I9LPZ1|A0A1I9LPZ1_ARATH Uncharacterized protein OS=	14	14	14	8.5	235.66	0	2363900	360950	0	0	2174100	0	367530	0
tr|Q94AF6|Q94AF6_ARATHAT5g20160/F5O24_50OS=ArabidopsisthalianaGN=At5g20160PE=2SV=1;tr|Q8LCC7|Q8LCC7_ARATHAt4g22380OS=ArabidopsisthalianaGN=At4g22380PE=2SV=1;tr|Q8LBE4|Q8LBE4_ARATHRibosomalproteinL7Ae-likeOS=ArabidopsisthalianaPE=2SV=1;tr|A0A178UYN5|A0A178UYN5_ARATHUncharacterizedproteinOS=ArabidopsisthalianaGN=At4g22380PE=4SV=1;tr|A0A178UWX0|A0A178UWX0_ARATHUncharacterizedproteinOS=Arabidopsistha…	tr|Q94AF6|Q94AF6_ARATH AT5g20160/F5O24_50 OS=Arabidopsis thaliana GN=At5g20160 PE=2 SV=1;tr|Q8LCC7|Q8LCC7_ARATH At4g22380 OS=Arabidopsis thaliana GN=At4g22380 PE=2 SV=1;tr|Q8LBE4|Q8LBE4_ARATH Ribosomal protein L7Ae-like OS=Arabidopsis thaliana PE=2 SV=1;tr	2	2	1	25	13.897	0	292500	341200	0	0	0	0	362450	0
tr|Q9SY77|Q9SY77_ARATHDNAJheatshockfamilyproteinOS=ArabidopsisthalianaGN=At1g10350PE=2SV=1;tr|Q8LAU1|Q8LAU1_ARATHPutativeheat-shockproteinOS=ArabidopsisthalianaPE=2SV=1;tr|A0A178W616|A0A178W616_ARATHUncharacterizedproteinOS=ArabidopsisthalianaGN=At1g10350PE=4SV=1	tr|Q9SY77|Q9SY77_ARATH DNAJ heat shock family protein OS=Arabidopsis thaliana GN=At1g10350 PE=2 SV=1;tr|Q8LAU1|Q8LAU1_ARATH Putative heat-shock protein OS=Arabidopsis thaliana PE=2 SV=1;tr|A0A178W616|A0A178W616_ARATH Uncharacterized protein OS=Arabidopsis	1	1	1	3.4	38.756	0	0	335900	0	0	0	0	356820	0
tr|B3H7J6|B3H7J6_ARATHRibosomalproteinS4OS=ArabidopsisthalianaGN=At5g15200PE=1SV=1;tr|A0A178UUQ0|A0A178UUQ0_ARATHUncharacterizedproteinOS=ArabidopsisthalianaGN=AXX17_At5g14690PE=3SV=1;sp|Q9LXG1|RS91_ARATH40SribosomalproteinS9-1OS=ArabidopsisthalianaGN=RPS9BPE=1SV=1;tr|A0A178US64|A0A178US64_ARATHUncharacterizedproteinOS=ArabidopsisthalianaGN=AXX17_At5g37460PE=3SV=1;sp|Q9FLF0|RS92_ARATH40Sribosomal…	tr|B3H7J6|B3H7J6_ARATH Ribosomal protein S4 OS=Arabidopsis thaliana GN=At5g15200 PE=1 SV=1;tr|A0A178UUQ0|A0A178UUQ0_ARATH Uncharacterized protein OS=Arabidopsis thaliana GN=AXX17_At5g14690 PE=3 SV=1;sp|Q9LXG1|RS91_ARATH 40S ribosomal protein S9-1 OS=Arabid	5	5	5	26.3	18.817	0	1300900	313170	0	0	1277500	0	356030	0
tr|A0A1B1W4X7|A0A1B1W4X7_ARATH30SribosomalproteinS8,chloroplasticOS=ArabidopsisthalianaGN=rps8PE=3SV=1;sp|P56801|RR8_ARATH30SribosomalproteinS8,chloroplasticOS=ArabidopsisthalianaGN=rps8PE=3SV=1	tr|A0A1B1W4X7|A0A1B1W4X7_ARATH 30S ribosomal protein S8, chloroplastic OS=Arabidopsis thaliana GN=rps8 PE=3 SV=1;sp|P56801|RR8_ARATH 30S ribosomal protein S8, chloroplastic OS=Arabidopsis thaliana GN=rps8 PE=3 SV=1	2	2	2	14.9	15.479	0	829300	323560	0	0	817460	0	355550	0
tr|F4KGI8|F4KGI8_ARATHAcyl-coenzymeAoxidaseOS=ArabidopsisthalianaGN=ACX2PE=3SV=1;tr|B9DG77|B9DG77_ARATHAcyl-coenzymeAoxidaseOS=ArabidopsisthalianaGN=At5g65110PE=2SV=1;tr|A0A178UA38|A0A178UA38_ARATHAcyl-coenzymeAoxidaseOS=ArabidopsisthalianaGN=AXX17_At5g64850PE=3SV=1;sp|O65201|ACOX2_ARATHAcyl-coenzymeAoxidase2,peroxisomalOS=ArabidopsisthalianaGN=ACX2PE=1SV=2	tr|F4KGI8|F4KGI8_ARATH Acyl-coenzyme A oxidase OS=Arabidopsis thaliana GN=ACX2 PE=3 SV=1;tr|B9DG77|B9DG77_ARATH Acyl-coenzyme A oxidase OS=Arabidopsis thaliana GN=At5g65110 PE=2 SV=1;tr|A0A178UA38|A0A178UA38_ARATH Acyl-coenzyme A oxidase OS=Arabidopsis tha	4	4	4	6	72.261	0	431780	352750	0	0	454370	0	352130	0
tr|Q0WSR2|Q0WSR2_ARATHPeroxidaseOS=ArabidopsisthalianaGN=At1g05260PE=2SV=1;tr|A0A178W646|A0A178W646_ARATHPeroxidaseOS=ArabidopsisthalianaGN=AXX17_At1g04670PE=3SV=1;sp|O23044|PER3_ARATHPeroxidase3OS=ArabidopsisthalianaGN=PER3PE=2SV=1	tr|Q0WSR2|Q0WSR2_ARATH Peroxidase OS=Arabidopsis thaliana GN=At1g05260 PE=2 SV=1;tr|A0A178W646|A0A178W646_ARATH Peroxidase OS=Arabidopsis thaliana GN=AXX17_At1g04670 PE=3 SV=1;sp|O23044|PER3_ARATH Peroxidase 3 OS=Arabidopsis thaliana GN=PER3 PE=2 SV=1	2	2	2	11.3	34.905	0	93242	326170	33959	30915	0	0	346480	0
tr|A0A178W823|A0A178W823_ARATHOMAOS=ArabidopsisthalianaGN=AXX17_At1g75270PE=4SV=1;sp|Q8VZM1|NAA15_ARATHN-terminalacetyltransferaseAcomplexauxiliarysubunitNAA15OS=ArabidopsisthalianaGN=NAA15PE=1SV=1;tr|F4HS68|F4HS68_ARATHTetratricopeptiderepeat(TPR)-containingproteinOS=ArabidopsisthalianaGN=EMB2753PE=1SV=1	tr|A0A178W823|A0A178W823_ARATH OMA OS=Arabidopsis thaliana GN=AXX17_At1g75270 PE=4 SV=1;sp|Q8VZM1|NAA15_ARATH N-terminal acetyltransferase A complex auxiliary subunit NAA15 OS=Arabidopsis thaliana GN=NAA15 PE=1 SV=1;tr|F4HS68|F4HS68_ARATH Tetratricopeptide	8	8	8	10.2	96.958	0	415930	354170	0	0	445800	0	346350	0
tr|A0A178V8B4|A0A178V8B4_ARATHPAP85OS=ArabidopsisthalianaGN=AXX17_At3g24400PE=4SV=1;sp|Q9LUJ7|PAP85_ARATHVicilin-likeseedstorageproteinAt3g22640OS=ArabidopsisthalianaGN=PAP85PE=2SV=1	tr|A0A178V8B4|A0A178V8B4_ARATH PAP85 OS=Arabidopsis thaliana GN=AXX17_At3g24400 PE=4 SV=1;sp|Q9LUJ7|PAP85_ARATH Vicilin-like seed storage protein At3g22640 OS=Arabidopsis thaliana GN=PAP85 PE=2 SV=1	2	2	2	5.8	55.062	0	127170	382110	0	0	124750	0	342350	0
tr|A0A178UDQ8|A0A178UDQ8_ARATHEMB1401OS=ArabidopsisthalianaGN=AXX17_At5g20870PE=4SV=1;sp|Q41969|IF2B_ARATHEukaryotictranslationinitiationfactor2subunitbetaOS=ArabidopsisthalianaGN=EIF2BPE=1SV=3;sp|Q41969-2|IF2B_ARATHIsoform2ofEukaryotictranslationinitiationfactor2subunitbetaOS=ArabidopsisthalianaGN=EIF2B	tr|A0A178UDQ8|A0A178UDQ8_ARATH EMB1401 OS=Arabidopsis thaliana GN=AXX17_At5g20870 PE=4 SV=1;sp|Q41969|IF2B_ARATH Eukaryotic translation initiation factor 2 subunit beta OS=Arabidopsis thaliana GN=EIF2B PE=1 SV=3;sp|Q41969-2|IF2B_ARATH Isoform 2 of Eukaryot	4	4	4	22.8	30.632	0	379770	400190	0	0	466610	0	338280	0
tr|A0A178UJQ6|A0A178UJQ6_ARATHUDP-glucose6-dehydrogenaseOS=ArabidopsisthalianaGN=AXX17_At5g36720PE=3SV=1;sp|Q9FM01|UGDH4_ARATHUDP-glucose6-dehydrogenase4OS=ArabidopsisthalianaGN=UGD4PE=1SV=1;tr|A0A178VPC3|A0A178VPC3_ARATHUDP-glucose6-dehydrogenaseOS=ArabidopsisthalianaGN=AXX17_At3g32260PE=3SV=1;tr|A0A178UJW9|A0A178UJW9_ARATHUDP-glucose6-dehydrogenaseOS=ArabidopsisthalianaGN=AXX17_At5g15000PE=3SV=…	tr|A0A178UJQ6|A0A178UJQ6_ARATH UDP-glucose 6-dehydrogenase OS=Arabidopsis thaliana GN=AXX17_At5g36720 PE=3 SV=1;sp|Q9FM01|UGDH4_ARATH UDP-glucose 6-dehydrogenase 4 OS=Arabidopsis thaliana GN=UGD4 PE=1 SV=1;tr|A0A178VPC3|A0A178VPC3_ARATH UDP-glucose 6-dehyd	4	4	4	11	53.096	0	64431	317490	0	0	65982	0	335720	0
sp|O81629-2|KLCR1_ARATHIsoform2ofProteinKINESINLIGHTCHAIN-RELATED1OS=ArabidopsisthalianaGN=KLCR1;tr|A0A178UXD8|A0A178UXD8_ARATHKLCR1OS=ArabidopsisthalianaGN=AXX17_At4g12180PE=4SV=1;sp|O81629|KLCR1_ARATHProteinKINESINLIGHTCHAIN-RELATED1OS=ArabidopsisthalianaGN=KLCR1PE=1SV=1;tr|Q42038|Q42038_ARATHKinesinlightchain(Fragment)OS=ArabidopsisthalianaPE=2SV=1	sp|O81629-2|KLCR1_ARATH Isoform 2 of Protein KINESIN LIGHT CHAIN-RELATED 1 OS=Arabidopsis thaliana GN=KLCR1;tr|A0A178UXD8|A0A178UXD8_ARATH KLCR1 OS=Arabidopsis thaliana GN=AXX17_At4g12180 PE=4 SV=1;sp|O81629|KLCR1_ARATH Protein KINESIN LIGHT CHAIN-RELATED	6	6	6	12.4	57.332	0	383470	307210	0	0	375800	0	334020	0
tr|F4JEJ0|F4JEJ0_ARATHGlycosylhydrolasesfamily32proteinOS=ArabidopsisthalianaGN=ATBFRUCT1PE=3SV=1;sp|Q43866|INV1_ARATHBeta-fructofuranosidase,insolubleisoenzymeCWINV1OS=ArabidopsisthalianaGN=CWINV1PE=1SV=1;tr|A0A1I9LRX7|A0A1I9LRX7_ARATHGlycosylhydrolasesfamily32proteinOS=ArabidopsisthalianaGN=ATBFRUCT1PE=3SV=1;tr|A0A178VMK1|A0A178VMK1_ARATHATCWINV1OS=ArabidopsisthalianaGN=AXX17_At3g14230PE=3SV=1;…	tr|F4JEJ0|F4JEJ0_ARATH Glycosyl hydrolases family 32 protein OS=Arabidopsis thaliana GN=ATBFRUCT1 PE=3 SV=1;sp|Q43866|INV1_ARATH Beta-fructofuranosidase, insoluble isoenzyme CWINV1 OS=Arabidopsis thaliana GN=CWINV1 PE=1 SV=1;tr|A0A1I9LRX7|A0A1I9LRX7_ARATH	5	5	5	9.5	65.953	0	225850	266500	0	52361	175800	0	333150	0
tr|A0A178UQN5|A0A178UQN5_ARATHUncharacterizedproteinOS=ArabidopsisthalianaGN=AXX17_At5g45700PE=1SV=1;sp|Q9LVT8|RGGC_ARATHRGGrepeatsnuclearRNAbindingproteinCOS=ArabidopsisthalianaGN=RGGCPE=1SV=1;sp|Q9LVT8-3|RGGC_ARATHIsoform3ofRGGrepeatsnuclearRNAbindingproteinCOS=ArabidopsisthalianaGN=RGGC;sp|Q9LVT8-2|RGGC_ARATHIsoform2ofRGGrepeatsnuclearRNAbindingproteinCOS=ArabidopsisthalianaGN=RGGC	tr|A0A178UQN5|A0A178UQN5_ARATH Uncharacterized protein OS=Arabidopsis thaliana GN=AXX17_At5g45700 PE=1 SV=1;sp|Q9LVT8|RGGC_ARATH RGG repeats nuclear RNA binding protein C OS=Arabidopsis thaliana GN=RGGC PE=1 SV=1;sp|Q9LVT8-3|RGGC_ARATH Isoform 3 of RGG rep	3	3	3	11.8	37.999	0	830600	258810	0	0	726270	0	333010	0
tr|A0A178W8V1|A0A178W8V1_ARATHPATL1OS=ArabidopsisthalianaGN=AXX17_At1g66290PE=4SV=1;sp|Q56WK6|PATL1_ARATHPatellin-1OS=ArabidopsisthalianaGN=PATL1PE=1SV=2;tr|Q0WNN2|Q0WNN2_ARATHPutativecytosolicfactorprotein(Fragment)OS=ArabidopsisthalianaGN=At1g72150PE=2SV=1	tr|A0A178W8V1|A0A178W8V1_ARATH PATL1 OS=Arabidopsis thaliana GN=AXX17_At1g66290 PE=4 SV=1;sp|Q56WK6|PATL1_ARATH Patellin-1 OS=Arabidopsis thaliana GN=PATL1 PE=1 SV=2	4	4	4	8.4	63.803	0	155380	281860	0	30154	124530	0	330270	0
tr|A0A178VN84|A0A178VN84_ARATHEMB3113OS=ArabidopsisthalianaGN=AXX17_At2g30320PE=3SV=1;sp|P93014|RR5_ARATH30SribosomalproteinS5,chloroplasticOS=ArabidopsisthalianaGN=rps5PE=2SV=1;tr|Q56ZQ4|Q56ZQ4_ARATH30SribosomalproteinS5OS=ArabidopsisthalianaGN=At2g33800PE=2SV=1;tr|C0Z229|C0Z229_ARATHAT2G33800proteinOS=ArabidopsisthalianaGN=At2g33800PE=2SV=1	tr|A0A178VN84|A0A178VN84_ARATH EMB3113 OS=Arabidopsis thaliana GN=AXX17_At2g30320 PE=3 SV=1;sp|P93014|RR5_ARATH 30S ribosomal protein S5, chloroplastic OS=Arabidopsis thaliana GN=rps5 PE=2 SV=1;tr|Q56ZQ4|Q56ZQ4_ARATH 30S ribosomal protein S5 OS=Arabidopsis	2	2	2	6.6	32.655	0	1340400	365300	46223	105150	931340	0	327990	0
tr|F4J912|F4J912_ARATHRibosomalproteinL5OS=ArabidopsisthalianaGN=ATL5PE=1SV=1;tr|B9DHP6|B9DHP6_ARATHAT3G25520protein(Fragment)OS=ArabidopsisthalianaGN=At3g25520PE=2SV=1;tr|A0A178V891|A0A178V891_ARATHRPL5AOS=ArabidopsisthalianaGN=AXX17_At3g27470PE=1SV=1;tr|A0A178UJU5|A0A178UJU5_ARATHRPL5BOS=ArabidopsisthalianaGN=AXX17_At5g37170PE=3SV=1;sp|Q8LBI1|RL51_ARATH60SribosomalproteinL5-1OS=Arabidopsisthali…	tr|F4J912|F4J912_ARATH Ribosomal protein L5 OS=Arabidopsis thaliana GN=ATL5 PE=1 SV=1;tr|B9DHP6|B9DHP6_ARATH AT3G25520 protein (Fragment) OS=Arabidopsis thaliana GN=At3g25520 PE=2 SV=1;tr|A0A178V891|A0A178V891_ARATH RPL5A OS=Arabidopsis thaliana GN=AXX17_A	2	2	2	12.6	21.545	0	671330	374650	68624	165670	569530	0	323870	0
tr|A0A178WIP4|A0A178WIP4_ARATHFAS4OS=ArabidopsisthalianaGN=AXX17_At1g34050PE=4SV=1;sp|Q9C813|DEAHD_ARATHATP-dependentRNAhelicaseDEAH13OS=ArabidopsisthalianaGN=FAS4PE=2SV=1	tr|A0A178WIP4|A0A178WIP4_ARATH FAS4 OS=Arabidopsis thaliana GN=AXX17_At1g34050 PE=4 SV=1;sp|Q9C813|DEAHD_ARATH ATP-dependent RNA helicase DEAH13 OS=Arabidopsis thaliana GN=FAS4 PE=2 SV=1	1	1	1	1.2	139.14	0	53303	304260	0	0	0	0	323200	0
tr|A0A178WM91|A0A178WM91_ARATHPectatelyaseOS=ArabidopsisthalianaGN=AXX17_At1g61710PE=3SV=1;sp|Q9FXD8|PLY5_ARATHProbablepectatelyase5OS=ArabidopsisthalianaGN=At1g67750PE=2SV=2;tr|Q5HZ35|Q5HZ35_ARATHPectatelyaseOS=ArabidopsisthalianaPE=2SV=1;tr|A0A178UYB3|A0A178UYB3_ARATHPectatelyaseOS=ArabidopsisthalianaGN=AXX17_At4g28670PE=3SV=1;sp|Q9C5M8|PLY18_ARATHProbablepectatelyase18OS=ArabidopsisthalianaGN=…	tr|A0A178WM91|A0A178WM91_ARATH Pectate lyase OS=Arabidopsis thaliana GN=AXX17_At1g61710 PE=3 SV=1;sp|Q9FXD8|PLY5_ARATH Probable pectate lyase 5 OS=Arabidopsis thaliana GN=At1g67750 PE=2 SV=2;tr|Q5HZ35|Q5HZ35_ARATH Pectate lyase OS=Arabidopsis thaliana PE=2	2	2	2	4.7	44.612	0	202680	285580	0	0	186060	0	319980	0
tr|O64955|O64955_ARATHPolyubiquitin(Fragment)OS=ArabidopsisthalianaGN=SEN3PE=2SV=1;tr|A0A178VD86|A0A178VD86_ARATHUncharacterizedproteinOS=ArabidopsisthalianaGN=AXX17_At3g47040PE=4SV=1;tr|Q42214|Q42214_ARATHUbiquitin(Fragment)OS=ArabidopsisthalianaPE=2SV=1;tr|A0A178W3S3|A0A178W3S3_ARATHUncharacterizedproteinOS=ArabidopsisthalianaGN=AXX17_At2g32820PE=4SV=1;sp|Q42202|RL40B_ARATHUbiquitin-60Sribosoma…	tr|O64955|O64955_ARATH Polyubiquitin (Fragment) OS=Arabidopsis thaliana GN=SEN3 PE=2 SV=1;tr|A0A178VD86|A0A178VD86_ARATH Uncharacterized protein OS=Arabidopsis thaliana GN=AXX17_At3g47040 PE=4 SV=1;tr|Q42214|Q42214_ARATH Ubiquitin (Fragment) OS=Arabidopsis	3	1	1	34.3	15.366	0	9316.5	298550	0	0	0	0	317140	0
tr|A0A178V808|A0A178V808_ARATHPORBOS=ArabidopsisthalianaGN=AXX17_At4g31570PE=4SV=1;sp|P21218|PORB_ARATHProtochlorophyllidereductaseB,chloroplasticOS=ArabidopsisthalianaGN=PORBPE=1SV=3;tr|Q570J8|Q570J8_ARATHProtochlorophyllidereductaselikeprotein(Fragment)OS=ArabidopsisthalianaGN=At4g27440PE=2SV=1	tr|A0A178V808|A0A178V808_ARATH PORB OS=Arabidopsis thaliana GN=AXX17_At4g31570 PE=4 SV=1;sp|P21218|PORB_ARATH Protochlorophyllide reductase B, chloroplastic OS=Arabidopsis thaliana GN=PORB PE=1 SV=3	3	1	1	9.2	43.359	0	477360	295630	0	0	0	0	314040	0
tr|A0A178WGS9|A0A178WGS9_ARATHMAP70-1OS=ArabidopsisthalianaGN=AXX17_At1g62080PE=4SV=1;sp|Q9C9X0|MP701_ARATHMicrotubule-associatedprotein70-1OS=ArabidopsisthalianaGN=MAP70.1PE=1SV=1;tr|A0A1P8ATD2|A0A1P8ATD2_ARATHMicrotubule-associatedproteins70-2OS=ArabidopsisthalianaGN=MAP70-2PE=1SV=1;tr|A0A178WHX0|A0A178WHX0_ARATHMAP70-2OS=ArabidopsisthalianaGN=AXX17_At1g25960PE=4SV=1;sp|Q8L7S4|MP702_ARATHMicrot…	tr|A0A178WGS9|A0A178WGS9_ARATH MAP70-1 OS=Arabidopsis thaliana GN=AXX17_At1g62080 PE=4 SV=1;sp|Q9C9X0|MP701_ARATH Microtubule-associated protein 70-1 OS=Arabidopsis thaliana GN=MAP70.1 PE=1 SV=1	7	7	5	12.7	69.315	0	665430	360040	0	0	657520	0	312570	0
tr|A0A1P8BCY2|A0A1P8BCY2_ARATHMyosinfamilyproteinwithDilOS=ArabidopsisthalianaGN=XIKPE=1SV=1;tr|A0A178UIJ0|A0A178UIJ0_ARATHXIKOS=ArabidopsisthalianaGN=AXX17_At5g20440PE=3SV=1;sp|F4K5J1|MYO17_ARATHMyosin-17OS=ArabidopsisthalianaGN=XI-KPE=1SV=2;tr|F4K5I9|F4K5I9_ARATHMyosinOS=ArabidopsisthalianaGN=HDKPE=4SV=1;tr|E9N632|E9N632_ARATHMyosinXI-KheadlessderivativeOS=ArabidopsisthalianaGN=At5g20470PE=2SV=…	tr|A0A1P8BCY2|A0A1P8BCY2_ARATH Myosin family protein with Dil OS=Arabidopsis thaliana GN=XIK PE=1 SV=1;tr|A0A178UIJ0|A0A178UIJ0_ARATH XIK OS=Arabidopsis thaliana GN=AXX17_At5g20440 PE=3 SV=1;sp|F4K5J1|MYO17_ARATH Myosin-17 OS=Arabidopsis thaliana GN=XI-K P	6	6	5	4.9	166.51	0	729450	358990	0	0	687330	0	312350	0
tr|C0Z2S4|C0Z2S4_ARATHAT1G18540proteinOS=ArabidopsisthalianaGN=At1g18540PE=2SV=1;sp|Q9FZ76|RL61_ARATH60SribosomalproteinL6-1OS=ArabidopsisthalianaGN=RPL6APE=2SV=1	tr|C0Z2S4|C0Z2S4_ARATH AT1G18540 protein OS=Arabidopsis thaliana GN=At1g18540 PE=2 SV=1;sp|Q9FZ76|RL61_ARATH 60S ribosomal protein L6-1 OS=Arabidopsis thaliana GN=RPL6A PE=2 SV=1	2	2	1	15.8	18.205	0	807200	293360	0	0	0	0	311630	0
tr|A0A178VZC8|A0A178VZC8_ARATHRPN1AOS=ArabidopsisthalianaGN=AXX17_At2g15920PE=4SV=1;sp|Q9SIV2|PSD2A_ARATH26Sproteasomenon-ATPaseregulatorysubunit2homologAOS=ArabidopsisthalianaGN=RPN1APE=1SV=2;tr|A0A178UV78|A0A178UV78_ARATHRPN1BOS=ArabidopsisthalianaGN=AXX17_At4g32780PE=4SV=1;sp|Q6XJG8|PSD2B_ARATH26Sproteasomenon-ATPaseregulatorysubunit2homologBOS=ArabidopsisthalianaGN=RPN1BPE=1SV=1	tr|A0A178VZC8|A0A178VZC8_ARATH RPN1A OS=Arabidopsis thaliana GN=AXX17_At2g15920 PE=4 SV=1;sp|Q9SIV2|PSD2A_ARATH 26S proteasome non-ATPase regulatory subunit 2 homolog A OS=Arabidopsis thaliana GN=RPN1A PE=1 SV=2;tr|A0A178UV78|A0A178UV78_ARATH RPN1B OS=Arab	6	6	6	7.7	98.143	0	575500	210590	0	0	488200	0	311010	0
tr|A0A178UQ52|A0A178UQ52_ARATHHsp81.4OS=ArabidopsisthalianaGN=AXX17_At5g55170PE=3SV=1;tr|A0A178ULZ9|A0A178ULZ9_ARATHHSP90.2OS=ArabidopsisthalianaGN=AXX17_At5g55200PE=3SV=1;tr|A0A178U8T0|A0A178U8T0_ARATHHsp81.3OS=ArabidopsisthalianaGN=AXX17_At5g55180PE=3SV=1;sp|P55737|HS902_ARATHHeatshockprotein90-2OS=ArabidopsisthalianaGN=HSP90-2PE=1SV=1;sp|P51818|HS903_ARATHHeatshockprotein90-3OS=Arabidopsisthal…	tr|A0A178UQ52|A0A178UQ52_ARATH Hsp81.4 OS=Arabidopsis thaliana GN=AXX17_At5g55170 PE=3 SV=1;tr|A0A178ULZ9|A0A178ULZ9_ARATH HSP90.2 OS=Arabidopsis thaliana GN=AXX17_At5g55200 PE=3 SV=1;tr|A0A178U8T0|A0A178U8T0_ARATH Hsp81.3 OS=Arabidopsis thaliana GN=AXX17_	2	2	2	3.1	80.14	0	94122	283920	0	0	85933	0	309790	0
tr|A0A178VW28|A0A178VW28_ARATHCoatomersubunitalphaOS=ArabidopsisthalianaGN=AXX17_At2g16870PE=4SV=1;sp|Q9SJT9|COPA2_ARATHCoatomersubunitalpha-2OS=ArabidopsisthalianaGN=At2g21390PE=2SV=1;tr|Q56YZ8|Q56YZ8_ARATHCoatomeralphasubunit(Fragment)OS=ArabidopsisthalianaGN=At2g21390PE=2SV=1	tr|A0A178VW28|A0A178VW28_ARATH Coatomer subunit alpha OS=Arabidopsis thaliana GN=AXX17_At2g16870 PE=4 SV=1;sp|Q9SJT9|COPA2_ARATH Coatomer subunit alpha-2 OS=Arabidopsis thaliana GN=At2g21390 PE=2 SV=1	9	4	4	7.6	136.5	0	299610	285280	0	0	295840	0	306820	0
tr|F4KGV2|F4KGV2_ARATHG-boxregulatingfactor6OS=ArabidopsisthalianaGN=GRF6PE=3SV=1;tr|A0A178UDW2|A0A178UDW2_ARATHGRF6OS=ArabidopsisthalianaGN=AXX17_At5g10110PE=3SV=1;sp|P48349|14336_ARATH14-3-3-likeproteinGF14lambdaOS=ArabidopsisthalianaGN=GRF6PE=1SV=1;tr|F4KGV5|F4KGV5_ARATHG-boxregulatingfactor6OS=ArabidopsisthalianaGN=GRF6PE=3SV=1;sp|P48349-2|14336_ARATHIsoform2of14-3-3-likeproteinGF14lambdaOS=A…	tr|F4KGV2|F4KGV2_ARATH G-box regulating factor 6 OS=Arabidopsis thaliana GN=GRF6 PE=3 SV=1;tr|A0A178UDW2|A0A178UDW2_ARATH GRF6 OS=Arabidopsis thaliana GN=AXX17_At5g10110 PE=3 SV=1;sp|P48349|14336_ARATH 14-3-3-like protein GF14 lambda OS=Arabidopsis thalian	4	3	3	24	27.718	0	0	288690	0	0	0	0	306670	0
tr|Q0WVZ3|Q0WVZ3_ARATHEukaryotictranslationinitiationfactor3subunitIOS=ArabidopsisthalianaGN=At2g46280PE=2SV=1;tr|A0A178VXD1|A0A178VXD1_ARATHEukaryotictranslationinitiationfactor3subunitIOS=ArabidopsisthalianaGN=AXX17_At2g43890PE=3SV=1;sp|Q38884|EIF3I_ARATHEukaryotictranslationinitiationfactor3subunitIOS=ArabidopsisthalianaGN=TIF3I1PE=2SV=2;tr|F4II65|F4II65_ARATHEukaryotictranslationinitiationfac…	tr|Q0WVZ3|Q0WVZ3_ARATH Eukaryotic translation initiation factor 3 subunit I OS=Arabidopsis thaliana GN=At2g46280 PE=2 SV=1;tr|A0A178VXD1|A0A178VXD1_ARATH Eukaryotic translation initiation factor 3 subunit I OS=Arabidopsis thaliana GN=AXX17_At2g43890 PE=3 S	4	4	4	14	36.388	0	594040	317610	0	0	625360	0	306070	0
tr|A0A178VZI0|A0A178VZI0_ARATHRD20OS=ArabidopsisthalianaGN=AXX17_At2g29830PE=4SV=1;sp|O22788|PXG3_ARATHProbableperoxygenase3OS=ArabidopsisthalianaGN=PXG3PE=1SV=1;sp|O22788-2|PXG3_ARATHIsoform2ofProbableperoxygenase3OS=ArabidopsisthalianaGN=PXG3	tr|A0A178VZI0|A0A178VZI0_ARATH RD20 OS=Arabidopsis thaliana GN=AXX17_At2g29830 PE=4 SV=1;sp|O22788|PXG3_ARATH Probable peroxygenase 3 OS=Arabidopsis thaliana GN=PXG3 PE=1 SV=1;sp|O22788-2|PXG3_ARATH Isoform 2 of Probable peroxygenase 3 OS=Arabidopsis thali	2	2	2	12.7	26.6	0	789440	285200	0	0	787030	0	305370	0
tr|C0Z3B2|C0Z3B2_ARATHAT1G22530proteinOS=ArabidopsisthalianaGN=At1g22530PE=2SV=1;tr|A0A1P8ANK1|A0A1P8ANK1_ARATHPATELLIN2OS=ArabidopsisthalianaGN=PATL2PE=1SV=1;tr|A0A178WBS6|A0A178WBS6_ARATHPATL2OS=ArabidopsisthalianaGN=AXX17_At1g23670PE=4SV=1;sp|Q56ZI2|PATL2_ARATHPatellin-2OS=ArabidopsisthalianaGN=PATL2PE=1SV=2	tr|C0Z3B2|C0Z3B2_ARATH AT1G22530 protein OS=Arabidopsis thaliana GN=At1g22530 PE=2 SV=1;tr|A0A1P8ANK1|A0A1P8ANK1_ARATH PATELLIN 2 OS=Arabidopsis thaliana GN=PATL2 PE=1 SV=1;tr|A0A178WBS6|A0A178WBS6_ARATH PATL2 OS=Arabidopsis thaliana GN=AXX17_At1g23670 PE=	3	3	3	7.7	60.737	0	82963	295020	0	0	91442	0	304910	0
tr|F4KDU5|F4KDU5_ARATHRibosomalproteinL4/L1familyOS=ArabidopsisthalianaGN=At5g02870PE=1SV=1;tr|Q8GYH3|Q8GYH3_ARATHPutative60SribosomalproteinOS=ArabidopsisthalianaGN=At5g02870/F9G14_180PE=2SV=1;tr|A0A178UAH8|A0A178UAH8_ARATHUncharacterizedproteinOS=ArabidopsisthalianaGN=AXX17_At5g02040PE=4SV=1;sp|P49691|RL4B_ARATH60SribosomalproteinL4-2OS=ArabidopsisthalianaGN=RPL4DPE=1SV=2;tr|Q9ASS3|Q9ASS3_ARATH…	tr|F4KDU5|F4KDU5_ARATH Ribosomal protein L4/L1 family OS=Arabidopsis thaliana GN=At5g02870 PE=1 SV=1;tr|Q8GYH3|Q8GYH3_ARATH Putative 60S ribosomal protein OS=Arabidopsis thaliana GN=At5g02870/F9G14_180 PE=2 SV=1;tr|A0A178UAH8|A0A178UAH8_ARATH Uncharacteriz	4	4	4	10.1	44.592	0	518660	287270	0	36583	521710	0	302110	0
tr|A0A178VS26|A0A178VS26_ARATHUncharacterizedproteinOS=ArabidopsisthalianaGN=AXX17_At2g32810PE=3SV=1;sp|Q9SIH0|RS141_ARATH40SribosomalproteinS14-1OS=ArabidopsisthalianaGN=RPS14APE=1SV=1	tr|A0A178VS26|A0A178VS26_ARATH Uncharacterized protein OS=Arabidopsis thaliana GN=AXX17_At2g32810 PE=3 SV=1;sp|Q9SIH0|RS141_ARATH 40S ribosomal protein S14-1 OS=Arabidopsis thaliana GN=RPS14A PE=1 SV=1	5	1	1	39.3	16.257	0	582520	284200	0	0	0	0	301900	0
tr|B9DFF8|B9DFF8_ARATHTubulinalphachainOS=ArabidopsisthalianaGN=TUA6PE=2SV=1;tr|A0A178W5L2|A0A178W5L2_ARATHTubulinalphachainOS=ArabidopsisthalianaGN=AXX17_At1g04150PE=3SV=1;tr|A0A178UXP7|A0A178UXP7_ARATHTubulinalphachainOS=ArabidopsisthalianaGN=AXX17_At4g17320PE=3SV=1;sp|Q0WV25|TBA4_ARATHTubulinalpha-4chainOS=ArabidopsisthalianaGN=TUBA4PE=2SV=2;sp|P29511|TBA6_ARATHTubulinalpha-6chainOS=Arabidopsi…	tr|B9DFF8|B9DFF8_ARATH Tubulin alpha chain OS=Arabidopsis thaliana GN=TUA6 PE=2 SV=1;tr|A0A178W5L2|A0A178W5L2_ARATH Tubulin alpha chain OS=Arabidopsis thaliana GN=AXX17_At1g04150 PE=3 SV=1;tr|A0A178UXP7|A0A178UXP7_ARATH Tubulin alpha chain OS=Arabidopsis t	5	1	1	17.6	47.235	0	29822	282900	0	0	0	0	300520	0
tr|Q5PNZ9|Q5PNZ9_ARATHAt1g22780OS=ArabidopsisthalianaGN=PFLPE=2SV=1;tr|A0A178W7P8|A0A178W7P8_ARATHUncharacterizedproteinOS=ArabidopsisthalianaGN=AXX17_At1g23910PE=3SV=1;tr|A0A178W302|A0A178W302_ARATHUncharacterizedproteinOS=ArabidopsisthalianaGN=AXX17_At1g34840PE=3SV=1;sp|P34788|RS18_ARATH40SribosomalproteinS18OS=ArabidopsisthalianaGN=RPS18APE=1SV=1;tr|Q6LAE1|Q6LAE1_ARATHMitochondrialribosomalpro…	tr|Q5PNZ9|Q5PNZ9_ARATH At1g22780 OS=Arabidopsis thaliana GN=PFL PE=2 SV=1;tr|A0A178W7P8|A0A178W7P8_ARATH Uncharacterized protein OS=Arabidopsis thaliana GN=AXX17_At1g23910 PE=3 SV=1;tr|A0A178W302|A0A178W302_ARATH Uncharacterized protein OS=Arabidopsis thal	3	3	3	22.4	17.545	0	463160	344980	0	0	530850	0	298770	0
tr|A0A178V0W7|A0A178V0W7_ARATHImportinsubunitalphaOS=ArabidopsisthalianaGN=AXX17_At4g18920PE=3SV=1;sp|F4JL11|IMPA2_ARATHImportinsubunitalpha-2OS=ArabidopsisthalianaGN=IMPA2PE=1SV=1;tr|Q8L7D3|Q8L7D3_ARATHUncharacterizedproteinOS=ArabidopsisthalianaPE=2SV=1;tr|A0A178VHS3|A0A178VHS3_ARATHImportinsubunitalphaOS=ArabidopsisthalianaGN=AXX17_At3g06590PE=3SV=1;sp|Q96321|IMPA1_ARATHImportinsubunitalpha-1O…	tr|A0A178V0W7|A0A178V0W7_ARATH Importin subunit alpha OS=Arabidopsis thaliana GN=AXX17_At4g18920 PE=3 SV=1;sp|F4JL11|IMPA2_ARATH Importin subunit alpha-2 OS=Arabidopsis thaliana GN=IMPA2 PE=1 SV=1	4	4	4	13.8	58.896	0	295190	252690	0	0	265990	0	297630	0
tr|A0A178V8M9|A0A178V8M9_ARATHRPL18OS=ArabidopsisthalianaGN=AXX17_At3g05160PE=4SV=1;tr|A0A178UKW4|A0A178UKW4_ARATHUncharacterizedproteinOS=ArabidopsisthalianaGN=AXX17_At5g27840PE=4SV=1;sp|Q940B0|RL183_ARATH60SribosomalproteinL18-3OS=ArabidopsisthalianaGN=RPL18CPE=2SV=1;sp|P42791|RL182_ARATH60SribosomalproteinL18-2OS=ArabidopsisthalianaGN=RPL18BPE=1SV=2;tr|A0A1P8BGQ0|A0A1P8BGQ0_ARATHRibosomalprote…	tr|A0A178V8M9|A0A178V8M9_ARATH RPL18 OS=Arabidopsis thaliana GN=AXX17_At3g05160 PE=4 SV=1;tr|A0A178UKW4|A0A178UKW4_ARATH Uncharacterized protein OS=Arabidopsis thaliana GN=AXX17_At5g27840 PE=4 SV=1;sp|Q940B0|RL183_ARATH 60S ribosomal protein L18-3 OS=Arabi	2	2	2	10.7	20.925	0	153930	315230	0	0	193060	0	295730	0
tr|A0A1P8B4B4|A0A1P8B4B4_ARATHPectinesteraseOS=ArabidopsisthalianaGN=PME44PE=4SV=1;tr|A0A178V0Y5|A0A178V0Y5_ARATHPectinesteraseOS=ArabidopsisthalianaGN=AXX17_At4g38040PE=4SV=1;sp|Q9SMY7|PME44_ARATHProbablepectinesterase/pectinesteraseinhibitor44OS=ArabidopsisthalianaGN=PME44PE=2SV=2;tr|A0A178VEB9|A0A178VEB9_ARATHPectinesteraseOS=ArabidopsisthalianaGN=AXX17_At3g36460PE=4SV=1;sp|Q9LXK7|PME32_ARATHP…	tr|A0A1P8B4B4|A0A1P8B4B4_ARATH Pectinesterase OS=Arabidopsis thaliana GN=PME44 PE=4 SV=1;tr|A0A178V0Y5|A0A178V0Y5_ARATH Pectinesterase OS=Arabidopsis thaliana GN=AXX17_At4g38040 PE=4 SV=1;sp|Q9SMY7|PME44_ARATH Probable pectinesterase/pectinesterase inhibit	2	2	2	5.2	45.342	0	637870	276720	0	0	637180	0	294650	0
tr|A0A178UY31|A0A178UY31_ARATHEXOOS=ArabidopsisthalianaGN=AXX17_At4g10170PE=4SV=1;sp|Q9ZPE7|EXO_ARATHProteinEXORDIUMOS=ArabidopsisthalianaGN=EXOPE=2SV=1	tr|A0A178UY31|A0A178UY31_ARATH EXO OS=Arabidopsis thaliana GN=AXX17_At4g10170 PE=4 SV=1;sp|Q9ZPE7|EXO_ARATH Protein EXORDIUM OS=Arabidopsis thaliana GN=EXO PE=2 SV=1	2	2	2	7	33.573	0	427470	276590	0	42850	427760	0	293520	0
tr|Q0WRH6|Q0WRH6_ARATH60SribosomalproteinL22-likeOS=ArabidopsisthalianaGN=At5g27770PE=2SV=1;tr|A0A178UMI4|A0A178UMI4_ARATHUncharacterizedproteinOS=ArabidopsisthalianaGN=AXX17_At5g27750PE=4SV=1;sp|Q9FE58|RL223_ARATH60SribosomalproteinL22-3OS=ArabidopsisthalianaGN=RPL22CPE=2SV=1	tr|Q0WRH6|Q0WRH6_ARATH 60S ribosomal protein L22-like OS=Arabidopsis thaliana GN=At5g27770 PE=2 SV=1;tr|A0A178UMI4|A0A178UMI4_ARATH Uncharacterized protein OS=Arabidopsis thaliana GN=AXX17_At5g27750 PE=4 SV=1;sp|Q9FE58|RL223_ARATH 60S ribosomal protein L22	4	2	2	36.3	14.047	0	7751600	1226100	115360	474680	8691700	0	287890	0
tr|A8MQA1|A8MQA1_ARATH60SribosomalproteinL13OS=ArabidopsisthalianaGN=BBC1PE=1SV=1;tr|B9DGA4|B9DGA4_ARATH60SribosomalproteinL13OS=ArabidopsisthalianaGN=At3g49010PE=1SV=1;tr|A0A178VD16|A0A178VD16_ARATH60SribosomalproteinL13OS=ArabidopsisthalianaGN=AXX17_At3g43160PE=1SV=1;sp|P41127|RL131_ARATH60SribosomalproteinL13-1OS=ArabidopsisthalianaGN=RPL13BPE=1SV=1;tr|F4IWP7|F4IWP7_ARATHBreastbasicconserved1O…	tr|A8MQA1|A8MQA1_ARATH 60S ribosomal protein L13 OS=Arabidopsis thaliana GN=BBC1 PE=1 SV=1;tr|B9DGA4|B9DGA4_ARATH 60S ribosomal protein L13 OS=Arabidopsis thaliana GN=At3g49010 PE=1 SV=1;tr|A0A178VD16|A0A178VD16_ARATH 60S ribosomal protein L13 OS=Arabidops	2	2	2	17.2	23.539	0	271040	162520	0	0	157080	0	286610	0
tr|A0A1B1W4T3|A0A1B1W4T3_ARATH30SribosomalproteinS2,chloroplasticOS=ArabidopsisthalianaGN=rps2PE=3SV=1;sp|P56797|RR2_ARATH30SribosomalproteinS2,chloroplasticOS=ArabidopsisthalianaGN=rps2PE=3SV=1	tr|A0A1B1W4T3|A0A1B1W4T3_ARATH 30S ribosomal protein S2, chloroplastic OS=Arabidopsis thaliana GN=rps2 PE=3 SV=1;sp|P56797|RR2_ARATH 30S ribosomal protein S2, chloroplastic OS=Arabidopsis thaliana GN=rps2 PE=3 SV=1	2	2	2	6.8	26.904	0	793890	376880	0	0	908860	0	285380	0
tr|A0A178VCD1|A0A178VCD1_ARATHPeroxidaseOS=ArabidopsisthalianaGN=AXX17_At3g23360PE=3SV=1;sp|Q9LSY7|PER30_ARATHPeroxidase30OS=ArabidopsisthalianaGN=PER30PE=1SV=1	tr|A0A178VCD1|A0A178VCD1_ARATH Peroxidase OS=Arabidopsis thaliana GN=AXX17_At3g23360 PE=3 SV=1;sp|Q9LSY7|PER30_ARATH Peroxidase 30 OS=Arabidopsis thaliana GN=PER30 PE=1 SV=1	2	2	2	9.4	35.7	0	39903	334950	0	36090	39786	0	284210	0
tr|A0A178VYA3|A0A178VYA3_ARATH3-ketoacyl-CoAsynthaseOS=ArabidopsisthalianaGN=AXX17_At2g22080PE=3SV=1;sp|Q570B4|KCS10_ARATH3-ketoacyl-CoAsynthase10OS=ArabidopsisthalianaGN=FDHPE=1SV=2;tr|M9P7C9|M9P7C9_ARATH3-ketoacyl-CoAsynthase10(Fragment)OS=ArabidopsisthalianaGN=FDHPE=4SV=1	tr|A0A178VYA3|A0A178VYA3_ARATH 3-ketoacyl-CoA synthase OS=Arabidopsis thaliana GN=AXX17_At2g22080 PE=3 SV=1;sp|Q570B4|KCS10_ARATH 3-ketoacyl-CoA synthase 10 OS=Arabidopsis thaliana GN=FDH PE=1 SV=2	4	4	4	10.5	61.96	0	460540	253510	0	0	446090	0	283750	0
tr|A8MQQ1|A8MQQ1_ARATHRibosomalprotein1OS=ArabidopsisthalianaGN=RP1PE=1SV=1;tr|Q8H154|Q8H154_ARATHPutativeribosomalproteinOS=ArabidopsisthalianaGN=At1g43170PE=2SV=1;tr|A0A178WDT7|A0A178WDT7_ARATHRPL3AOS=ArabidopsisthalianaGN=AXX17_At1g39210PE=3SV=1;sp|P17094|RL31_ARATH60SribosomalproteinL3-1OS=ArabidopsisthalianaGN=ARP1PE=1SV=5;tr|Q0WLE7|Q0WLE7_ARATHUncharacterizedproteinAt1g43170OS=Arabidopsisth…	tr|A8MQQ1|A8MQQ1_ARATH Ribosomal protein 1 OS=Arabidopsis thaliana GN=RP1 PE=1 SV=1;tr|Q8H154|Q8H154_ARATH Putative ribosomal protein OS=Arabidopsis thaliana GN=At1g43170 PE=2 SV=1;tr|A0A178WDT7|A0A178WDT7_ARATH RPL3A OS=Arabidopsis thaliana GN=AXX17_At1g3	3	3	3	7.5	35.064	0	1028700	319780	0	66941	1086400	0	281990	0
tr|Q0V7U1|Q0V7U1_ARATHAt5g22060OS=ArabidopsisthalianaPE=2SV=1;tr|A0A178UJA2|A0A178UJA2_ARATHJ2OS=ArabidopsisthalianaGN=AXX17_At5g21400PE=3SV=1;sp|P42825|DNAJ2_ARATHChaperoneproteindnaJ2OS=ArabidopsisthalianaGN=ATJ2PE=1SV=2;tr|F4J1V2|F4J1V2_ARATHDNAJhomologue3OS=ArabidopsisthalianaGN=J3PE=4SV=1	tr|Q0V7U1|Q0V7U1_ARATH At5g22060 OS=Arabidopsis thaliana PE=2 SV=1;tr|A0A178UJA2|A0A178UJA2_ARATH J2 OS=Arabidopsis thaliana GN=AXX17_At5g21400 PE=3 SV=1;sp|P42825|DNAJ2_ARATH Chaperone protein dnaJ 2 OS=Arabidopsis thaliana GN=ATJ2 PE=1 SV=2	3	3	2	9.5	46.438	0	614520	73403	0	0	410600	0	281900	0
tr|Q0WW10|Q0WW10_ARATHEukaryotictranslationinitiationfactor3subunitAOS=ArabidopsisthalianaGN=At4g11420PE=2SV=1;tr|A0A178V400|A0A178V400_ARATHEukaryotictranslationinitiationfactor3subunitAOS=ArabidopsisthalianaGN=AXX17_At4g12910PE=3SV=1;sp|Q9LD55|EIF3A_ARATHEukaryotictranslationinitiationfactor3subunitAOS=ArabidopsisthalianaGN=TIF3A1PE=1SV=1;tr|Q0WW15|Q0WW15_ARATHUncharacterizedproteinAt4g11420(Fr…	tr|Q0WW10|Q0WW10_ARATH Eukaryotic translation initiation factor 3 subunit A OS=Arabidopsis thaliana GN=At4g11420 PE=2 SV=1;tr|A0A178V400|A0A178V400_ARATH Eukaryotic translation initiation factor 3 subunit A OS=Arabidopsis thaliana GN=AXX17_At4g12910 PE=3 S	3	3	3	5.4	114.3	0	434060	247530	0	0	416570	0	280430	0
sp|Q93VT9-2|RL101_ARATHIsoform2of60SribosomalproteinL10-1OS=ArabidopsisthalianaGN=RPL10A;tr|A0A178WF16|A0A178WF16_ARATHSAC52OS=ArabidopsisthalianaGN=AXX17_At1g14900PE=4SV=1;sp|Q93VT9|RL101_ARATH60SribosomalproteinL10-1OS=ArabidopsisthalianaGN=RPL10APE=1SV=1;tr|Q6LAD9|Q6LAD9_ARATHLAMININRECEPTOR(Fragment)OS=ArabidopsisthalianaPE=2SV=1;tr|C0Z3F6|C0Z3F6_ARATHAT1G66580proteinOS=ArabidopsisthalianaGN=…	sp|Q93VT9-2|RL101_ARATH Isoform 2 of 60S ribosomal protein L10-1 OS=Arabidopsis thaliana GN=RPL10A;tr|A0A178WF16|A0A178WF16_ARATH SAC52 OS=Arabidopsis thaliana GN=AXX17_At1g14900 PE=4 SV=1;sp|Q93VT9|RL101_ARATH 60S ribosomal protein L10-1 OS=Arabidopsis th	3	3	3	20.2	18.802	0	968290	227510	0	0	931510	0	278460	0
tr|A0A178W7F8|A0A178W7F8_ARATHKLCR3OS=ArabidopsisthalianaGN=AXX17_At1g27940PE=4SV=1;sp|F4HSX9|KLCR3_ARATHProteinKINESINLIGHTCHAIN-RELATED3OS=ArabidopsisthalianaGN=KLCR3PE=2SV=1;tr|A0A1P8ARZ2|A0A1P8ARZ2_ARATHTetratricopeptiderepeat(TPR)-likesuperfamilyproteinOS=ArabidopsisthalianaGN=KLCR3PE=4SV=1	tr|A0A178W7F8|A0A178W7F8_ARATH KLCR3 OS=Arabidopsis thaliana GN=AXX17_At1g27940 PE=4 SV=1;sp|F4HSX9|KLCR3_ARATH Protein KINESIN LIGHT CHAIN-RELATED 3 OS=Arabidopsis thaliana GN=KLCR3 PE=2 SV=1;tr|A0A1P8ARZ2|A0A1P8ARZ2_ARATH Tetratricopeptide repeat (TPR)-l	1	1	1	1.4	71.17	0.0026631	137790	255540	0	0	0	0	271450	0
tr|C0Z325|C0Z325_ARATHAT3G02090proteinOS=ArabidopsisthalianaGN=At3g02090PE=2SV=1;tr|A0A178V9A9|A0A178V9A9_ARATHMPPBETAOS=ArabidopsisthalianaGN=AXX17_At3g01260PE=3SV=1;sp|Q42290|MPPB_ARATHProbablemitochondrial-processingpeptidasesubunitbeta,mitochondrialOS=ArabidopsisthalianaGN=At3g02090PE=1SV=2;sp|Q42290-2|MPPB_ARATHIsoform2ofProbablemitochondrial-processingpeptidasesubunitbeta,mitochondrialOS=Ar…	tr|C0Z325|C0Z325_ARATH AT3G02090 protein OS=Arabidopsis thaliana GN=At3g02090 PE=2 SV=1;tr|A0A178V9A9|A0A178V9A9_ARATH MPPBETA OS=Arabidopsis thaliana GN=AXX17_At3g01260 PE=3 SV=1;sp|Q42290|MPPB_ARATH Probable mitochondrial-processing peptidase subunit bet	4	4	4	11.9	53.725	0	561260	314650	0	0	627810	0	267700	0
tr|A0A178WLX5|A0A178WLX5_ARATHCEL3OS=ArabidopsisthalianaGN=AXX17_At1g65590PE=3SV=1;tr|A0A1P8AQR5|A0A1P8AQR5_ARATHCellulase5OS=ArabidopsisthalianaGN=CEL5PE=3SV=1;tr|Q0V7W1|Q0V7W1_ARATHEndoglucanaseOS=ArabidopsisthalianaPE=2SV=1;sp|Q9C9H5|GUN9_ARATHEndoglucanase9OS=ArabidopsisthalianaGN=CEL3PE=1SV=1;sp|Q2V4L8|GUN3_ARATHEndoglucanase3OS=ArabidopsisthalianaGN=CEL5PE=2SV=2	tr|A0A178WLX5|A0A178WLX5_ARATH CEL3 OS=Arabidopsis thaliana GN=AXX17_At1g65590 PE=3 SV=1;tr|A0A1P8AQR5|A0A1P8AQR5_ARATH Cellulase 5 OS=Arabidopsis thaliana GN=CEL5 PE=3 SV=1;tr|Q0V7W1|Q0V7W1_ARATH Endoglucanase OS=Arabidopsis thaliana PE=2 SV=1;sp|Q9C9H5|G	1	1	1	3.8	25.772	0.0036991	0	248660	0	0	0	0	264150	0
tr|A0A178V6F0|A0A178V6F0_ARATHBGLU44OS=ArabidopsisthalianaGN=AXX17_At3g19140PE=3SV=1;sp|Q9LV33|BGL44_ARATHBeta-glucosidase44OS=ArabidopsisthalianaGN=BGLU44PE=2SV=1;tr|A0A1I9LMX7|A0A1I9LMX7_ARATHBetaglucosidase43OS=ArabidopsisthalianaGN=BGLU43PE=3SV=1;tr|A0A1I9LMX8|A0A1I9LMX8_ARATHBetaglucosidase43OS=ArabidopsisthalianaGN=BGLU43PE=3SV=1;tr|A0A1I9LMX9|A0A1I9LMX9_ARATHBetaglucosidase43OS=Arabidopsis…	tr|A0A178V6F0|A0A178V6F0_ARATH BGLU44 OS=Arabidopsis thaliana GN=AXX17_At3g19140 PE=3 SV=1;sp|Q9LV33|BGL44_ARATH Beta-glucosidase 44 OS=Arabidopsis thaliana GN=BGLU44 PE=2 SV=1;tr|A0A1I9LMX7|A0A1I9LMX7_ARATH Beta glucosidase 43 OS=Arabidopsis thaliana GN=B	2	2	2	4.5	59.023	0	113010	307480	0	0	0	0	263860	0
tr|A0A178UMU4|A0A178UMU4_ARATHPHT3OS=ArabidopsisthalianaGN=AXX17_At5g13490PE=3SV=1;sp|Q9FMU6|MPCP3_ARATHMitochondrialphosphatecarrierprotein3,mitochondrialOS=ArabidopsisthalianaGN=MPT3PE=1SV=1	tr|A0A178UMU4|A0A178UMU4_ARATH PHT3 OS=Arabidopsis thaliana GN=AXX17_At5g13490 PE=3 SV=1;sp|Q9FMU6|MPCP3_ARATH Mitochondrial phosphate carrier protein 3, mitochondrial OS=Arabidopsis thaliana GN=MPT3 PE=1 SV=1	3	3	3	12	40.089	0	556150	282620	7257.1	0	592670	0	263700	0
tr|A0A178WHC3|A0A178WHC3_ARATHPhosphoglyceratekinaseOS=ArabidopsisthalianaGN=AXX17_At1g74350PE=3SV=1;sp|Q9SAJ4|PGKY3_ARATHPhosphoglyceratekinase3,cytosolicOS=ArabidopsisthalianaGN=PGK3PE=1SV=1;sp|Q9SAJ4-2|PGKY3_ARATHIsoform2ofPhosphoglyceratekinase3,cytosolicOS=ArabidopsisthalianaGN=PGK3	tr|A0A178WHC3|A0A178WHC3_ARATH Phosphoglycerate kinase OS=Arabidopsis thaliana GN=AXX17_At1g74350 PE=3 SV=1;sp|Q9SAJ4|PGKY3_ARATH Phosphoglycerate kinase 3, cytosolic OS=Arabidopsis thaliana GN=PGK3 PE=1 SV=1;sp|Q9SAJ4-2|PGKY3_ARATH Isoform 2 of Phosphogly	3	3	2	12	42.131	0	101920	255540	0	0	109780	0	263580	0
tr|F4I062|F4I062_ARATHStomatalcytokinesisdefective/SCD1protein(SCD1)OS=ArabidopsisthalianaGN=SCD1PE=4SV=1;tr|F4I061|F4I061_ARATHStomatalcytokinesisdefective/SCD1protein(SCD1)OS=ArabidopsisthalianaGN=SCD1PE=4SV=1;tr|A0A178WQS8|A0A178WQS8_ARATHSCD1OS=ArabidopsisthalianaGN=AXX17_At1g43200PE=4SV=1;sp|Q8RXA7|SCD1_ARATHDENNdomainandWDrepeat-containingproteinSCD1OS=ArabidopsisthalianaGN=SCD1PE=1SV=1	tr|F4I062|F4I062_ARATH Stomatal cytokinesis defective / SCD1 protein (SCD1) OS=Arabidopsis thaliana GN=SCD1 PE=4 SV=1;tr|F4I061|F4I061_ARATH Stomatal cytokinesis defective / SCD1 protein (SCD1) OS=Arabidopsis thaliana GN=SCD1 PE=4 SV=1;tr|A0A178WQS8|A0A178	4	4	4	6.1	101.65	0	878080	246800	0	0	878560	0	261680	0
tr|A0A178VXA5|A0A178VXA5_ARATHUncharacterizedproteinOS=ArabidopsisthalianaGN=AXX17_At2g15070PE=4SV=1;sp|O82204|RL281_ARATH60SribosomalproteinL28-1OS=ArabidopsisthalianaGN=RPL28APE=1SV=1	tr|A0A178VXA5|A0A178VXA5_ARATH Uncharacterized protein OS=Arabidopsis thaliana GN=AXX17_At2g15070 PE=4 SV=1;sp|O82204|RL281_ARATH 60S ribosomal protein L28-1 OS=Arabidopsis thaliana GN=RPL28A PE=1 SV=1	3	3	3	25.2	15.895	0	750250	245880	0	0	0	0	261190	0
tr|A0A178UAR8|A0A178UAR8_ARATHPeroxidaseOS=ArabidopsisthalianaGN=AXX17_At5g63710PE=3SV=1;sp|Q43387|PER71_ARATHPeroxidase71OS=ArabidopsisthalianaGN=PER71PE=1SV=1	tr|A0A178UAR8|A0A178UAR8_ARATH Peroxidase OS=Arabidopsis thaliana GN=AXX17_At5g63710 PE=3 SV=1;sp|Q43387|PER71_ARATH Peroxidase 71 OS=Arabidopsis thaliana GN=PER71 PE=1 SV=1	5	5	5	21.3	34.889	0	83460	269730	0	0	110000	0	259980	0
tr|C0Z255|C0Z255_ARATHAT4G23670proteinOS=ArabidopsisthalianaGN=At4g23670PE=2SV=1;tr|Q9SUR0|Q9SUR0_ARATHAT4G23670proteinOS=ArabidopsisthalianaGN=At4g23670PE=2SV=1;tr|Q9SUQ9|Q9SUQ9_ARATHAT4g23680/F9D16_150OS=ArabidopsisthalianaGN=At4g23680PE=2SV=1;tr|O23267|O23267_ARATHAT4g14060/dl3070wOS=ArabidopsisthalianaGN=dl3070wPE=2SV=1;tr|A0A178VYY4|A0A178VYY4_ARATHZCE1OS=ArabidopsisthalianaGN=AXX17_At2g0051…	tr|C0Z255|C0Z255_ARATH AT4G23670 protein OS=Arabidopsis thaliana GN=At4g23670 PE=2 SV=1;tr|Q9SUR0|Q9SUR0_ARATH AT4G23670 protein OS=Arabidopsis thaliana GN=At4g23670 PE=2 SV=1;tr|Q9SUQ9|Q9SUQ9_ARATH AT4g23680/F9D16_150 OS=Arabidopsis thaliana GN=At4g23680	2	1	1	17.8	11.623	0	47255	243490	0	0	0	0	258650	0
tr|A0A178UT93|A0A178UT93_ARATHSBT1.3OS=ArabidopsisthalianaGN=AXX17_At5g50600PE=4SV=1;sp|Q9FLI4|SBT13_ARATHSubtilisin-likeproteaseSBT1.3OS=ArabidopsisthalianaGN=SBT1.3PE=2SV=1	tr|A0A178UT93|A0A178UT93_ARATH SBT1.3 OS=Arabidopsis thaliana GN=AXX17_At5g50600 PE=4 SV=1;sp|Q9FLI4|SBT13_ARATH Subtilisin-like protease SBT1.3 OS=Arabidopsis thaliana GN=SBT1.3 PE=2 SV=1	4	4	4	4.9	84.949	0	123300	241590	0	0	0	0	256640	0
tr|Q9M2Y2|Q9M2Y2_ARATHBZIPtranscriptionfactor-likeproteinOS=ArabidopsisthalianaGN=T16K5.110PE=4SV=1;tr|Q8L5U9|Q8L5U9_ARATHBZIPtranscriptionfactor-likeproteinOS=ArabidopsisthalianaPE=2SV=1;tr|Q29PT3|Q29PT3_ARATHAt3g49760OS=ArabidopsisthalianaGN=bZIP5PE=1SV=1;tr|A0A178VAJ6|A0A178VAJ6_ARATHBZIP5OS=ArabidopsisthalianaGN=At3g49760PE=4SV=1	tr|Q9M2Y2|Q9M2Y2_ARATH BZIP transcription factor-like protein OS=Arabidopsis thaliana GN=T16K5.110 PE=4 SV=1;tr|Q8L5U9|Q8L5U9_ARATH BZIP transcription factor-like protein OS=Arabidopsis thaliana PE=2 SV=1;tr|Q29PT3|Q29PT3_ARATH At3g49760 OS=Arabidopsis tha	1	1	1	7.7	16.055	0	75066	241470	0	0	0	0	256500	0
sp|Q9S7C0-2|HSP7O_ARATHIsoform2ofHeatshock70kDaprotein14OS=ArabidopsisthalianaGN=HSP70-14;tr|A0A178W9Z4|A0A178W9Z4_ARATHHsp70-15OS=ArabidopsisthalianaGN=AXX17_At1g74770PE=3SV=1;sp|Q9S7C0|HSP7O_ARATHHeatshock70kDaprotein14OS=ArabidopsisthalianaGN=HSP70-14PE=1SV=1;sp|F4HQD4|HSP7P_ARATHHeatshock70kDaprotein15OS=ArabidopsisthalianaGN=HSP70-15PE=1SV=1;tr|F4HQD5|F4HQD5_ARATHHeatshockprotein70(Hsp70)fam…	sp|Q9S7C0-2|HSP7O_ARATH Isoform 2 of Heat shock 70 kDa protein 14 OS=Arabidopsis thaliana GN=HSP70-14;tr|A0A178W9Z4|A0A178W9Z4_ARATH Hsp70-15 OS=Arabidopsis thaliana GN=AXX17_At1g74770 PE=3 SV=1;sp|Q9S7C0|HSP7O_ARATH Heat shock 70 kDa protein 14 OS=Arabido	3	3	3	4.9	87.316	0	58681	243170	0	0	60978	0	256020	0
tr|A8MS83|A8MS83_ARATHRibosomalproteinL23ABOS=ArabidopsisthalianaGN=RPL23ABPE=3SV=1;tr|A0A178VSK4|A0A178VSK4_ARATHRPL23AAOS=ArabidopsisthalianaGN=AXX17_At2g36400PE=3SV=1;tr|A0A178VJM6|A0A178VJM6_ARATHRPL23ABOS=ArabidopsisthalianaGN=AXX17_At3g49870PE=3SV=1;sp|Q9M3C3|R23A2_ARATH60SribosomalproteinL23a-2OS=ArabidopsisthalianaGN=RPL23ABPE=2SV=1;sp|Q8LD46|R23A1_ARATH60SribosomalproteinL23a-1OS=Arabido…	tr|A8MS83|A8MS83_ARATH Ribosomal protein L23AB OS=Arabidopsis thaliana GN=RPL23AB PE=3 SV=1;tr|A0A178VSK4|A0A178VSK4_ARATH RPL23AA OS=Arabidopsis thaliana GN=AXX17_At2g36400 PE=3 SV=1;tr|A0A178VJM6|A0A178VJM6_ARATH RPL23AB OS=Arabidopsis thaliana GN=AXX17_	1	1	1	8.8	16.744	0.0038265	248820	239470	0	0	0	0	254380	0
tr|A0A178V742|A0A178V742_ARATHACLB-1OS=ArabidopsisthalianaGN=AXX17_At3g06470PE=4SV=1;tr|A0A178UM28|A0A178UM28_ARATHACLB-2OS=ArabidopsisthalianaGN=AXX17_At5g48220PE=4SV=1;sp|Q9FGX1|ACLB2_ARATHATP-citratesynthasebetachainprotein2OS=ArabidopsisthalianaGN=ACLB-2PE=1SV=1;sp|Q9C522|ACLB1_ARATHATP-citratesynthasebetachainprotein1OS=ArabidopsisthalianaGN=ACLB-1PE=2SV=1;tr|Q42036|Q42036_ARATHATPcitrate-ly…	tr|A0A178V742|A0A178V742_ARATH ACLB-1 OS=Arabidopsis thaliana GN=AXX17_At3g06470 PE=4 SV=1;tr|A0A178UM28|A0A178UM28_ARATH ACLB-2 OS=Arabidopsis thaliana GN=AXX17_At5g48220 PE=4 SV=1;sp|Q9FGX1|ACLB2_ARATH ATP-citrate synthase beta chain protein 2 OS=Arabido	4	4	4	9.5	65.813	0	196680	190400	0	0	145250	0	253690	0
tr|Q9SL96|Q9SL96_ARATHExpressedproteinOS=ArabidopsisthalianaGN=At2g25670PE=2SV=1;tr|Q8VZ43|Q8VZ43_ARATHUncharacterizedproteinAt2g25670OS=ArabidopsisthalianaGN=At2g25670PE=2SV=1;tr|Q8LFB4|Q8LFB4_ARATHUncharacterizedproteinOS=ArabidopsisthalianaPE=2SV=1;tr|B9DH39|B9DH39_ARATHAT2G25670proteinOS=ArabidopsisthalianaGN=At2g25670PE=2SV=1;tr|A0A178VLK8|A0A178VLK8_ARATHUncharacterizedproteinOS=Arabidopsis…	tr|Q9SL96|Q9SL96_ARATH Expressed protein OS=Arabidopsis thaliana GN=At2g25670 PE=2 SV=1;tr|Q8VZ43|Q8VZ43_ARATH Uncharacterized protein At2g25670 OS=Arabidopsis thaliana GN=At2g25670 PE=2 SV=1;tr|Q8LFB4|Q8LFB4_ARATH Uncharacterized protein OS=Arabidopsis th	2	2	2	14.8	35.128	0	546650	252190	0	0	564590	0	249960	0
tr|A0A178V9U8|A0A178V9U8_ARATHUncharacterizedproteinOS=ArabidopsisthalianaGN=AXX17_At3g38850PE=3SV=1;sp|P49200|RS201_ARATH40SribosomalproteinS20-1OS=ArabidopsisthalianaGN=RPS20APE=2SV=2;tr|Q8H189|Q8H189_ARATH40SribosomalproteinS20OS=ArabidopsisthalianaGN=At5g62300PE=2SV=1;tr|A0A178VBU3|A0A178VBU3_ARATHUncharacterizedproteinOS=ArabidopsisthalianaGN=AXX17_At3g41340PE=3SV=1;sp|Q9STY6|RS202_ARATH40Sr…	tr|A0A178V9U8|A0A178V9U8_ARATH Uncharacterized protein OS=Arabidopsis thaliana GN=AXX17_At3g38850 PE=3 SV=1;sp|P49200|RS201_ARATH 40S ribosomal protein S20-1 OS=Arabidopsis thaliana GN=RPS20A PE=2 SV=2;tr|Q8H189|Q8H189_ARATH 40S ribosomal protein S20 OS=Ar	2	2	2	18.5	13.878	0	128790	240620	0	0	134480	0	249910	0
tr|B9DGK9|B9DGK9_ARATHCoatomersubunitdeltaOS=ArabidopsisthalianaGN=At5g05010PE=2SV=1;tr|A0A178UPK5|A0A178UPK5_ARATHCoatomersubunitdeltaOS=ArabidopsisthalianaGN=AXX17_At5g04470PE=3SV=1;sp|Q93Y22|COPD_ARATHCoatomersubunitdeltaOS=ArabidopsisthalianaGN=At5g05010PE=1SV=2	tr|B9DGK9|B9DGK9_ARATH Coatomer subunit delta OS=Arabidopsis thaliana GN=At5g05010 PE=2 SV=1;tr|A0A178UPK5|A0A178UPK5_ARATH Coatomer subunit delta OS=Arabidopsis thaliana GN=AXX17_At5g04470 PE=3 SV=1;sp|Q93Y22|COPD_ARATH Coatomer subunit delta OS=Arabidops	2	2	2	5.3	57.718	0	230460	237010	0	0	232340	0	249890	0
tr|Q9SRD2|Q9SRD2_ARATHPutativetranslationinitiationfactorIF-2;73082-68138OS=ArabidopsisthalianaGN=F28O16.18PE=4SV=1;tr|F4I420|F4I420_ARATHEukaryotictranslationinitiationfactor2(eIF-2)familyproteinOS=ArabidopsisthalianaGN=At1g76810PE=1SV=1;tr|Q8GUM6|Q8GUM6_ARATHPutativetranslationinitiationfactorIF-2(Fragment)OS=ArabidopsisthalianaGN=At1g76810PE=2SV=1;tr|A0A178WA32|A0A178WA32_ARATHUncharacterizedp…	tr|Q9SRD2|Q9SRD2_ARATH Putative translation initiation factor IF-2; 73082-68138 OS=Arabidopsis thaliana GN=F28O16.18 PE=4 SV=1;tr|F4I420|F4I420_ARATH Eukaryotic translation initiation factor 2 (eIF-2) family protein OS=Arabidopsis thaliana GN=At1g76810 PE=	3	3	3	4	140.71	0	577680	201900	0	33965	545270	0	246880	0
tr|A0A178V407|A0A178V407_ARATHUncharacterizedproteinOS=ArabidopsisthalianaGN=AXX17_At4g30780PE=4SV=1;tr|O23146|O23146_ARATHHnRNP-likeproteinOS=ArabidopsisthalianaPE=2SV=1;tr|F4JV21|F4JV21_ARATHRNA-binding(RRM/RBD/RNPmotifs)familyproteinOS=ArabidopsisthalianaGN=At4g26650PE=4SV=1;tr|B9DGK8|B9DGK8_ARATHAT4G26650proteinOS=ArabidopsisthalianaGN=At4g26650PE=2SV=1;tr|Q8W569|Q8W569_ARATHAT4g26650/T15N24_…	tr|A0A178V407|A0A178V407_ARATH Uncharacterized protein OS=Arabidopsis thaliana GN=AXX17_At4g30780 PE=4 SV=1;tr|O23146|O23146_ARATH HnRNP-like protein OS=Arabidopsis thaliana PE=2 SV=1;tr|F4JV21|F4JV21_ARATH RNA-binding (RRM/RBD/RNP motifs) family protein O	2	2	2	6.7	48.539	0	141440	207490	0	0	116640	0	245210	0
tr|A0A178V8U1|A0A178V8U1_ARATHUCP1OS=ArabidopsisthalianaGN=AXX17_At3g48540PE=3SV=1;sp|O81845|PUMP1_ARATHMitochondrialuncouplingprotein1OS=ArabidopsisthalianaGN=PUMP1PE=1SV=1	tr|A0A178V8U1|A0A178V8U1_ARATH UCP1 OS=Arabidopsis thaliana GN=AXX17_At3g48540 PE=3 SV=1;sp|O81845|PUMP1_ARATH Mitochondrial uncoupling protein 1 OS=Arabidopsis thaliana GN=PUMP1 PE=1 SV=1	5	5	5	17.6	32.662	0	266070	311510	0	0	353230	0	243740	0
tr|A0A178VWY2|A0A178VWY2_ARATHUncharacterizedproteinOS=ArabidopsisthalianaGN=AXX17_At2g45550PE=4SV=1;sp|O82246|Y2778_ARATHREF/SRPP-likeproteinAt2g47780OS=ArabidopsisthalianaGN=At2g47780PE=2SV=1	tr|A0A178VWY2|A0A178VWY2_ARATH Uncharacterized protein OS=Arabidopsis thaliana GN=AXX17_At2g45550 PE=4 SV=1;sp|O82246|Y2778_ARATH REF/SRPP-like protein At2g47780 OS=Arabidopsis thaliana GN=At2g47780 PE=2 SV=1	2	2	2	11.9	26.642	0	411950	280940	0	0	374250	0	243220	0
tr|A0A178USA0|A0A178USA0_ARATHUncharacterizedproteinOS=ArabidopsisthalianaGN=AXX17_At5g22200PE=4SV=1;sp|Q8LPK4|AP2A2_ARATHAP-2complexsubunitalpha-2OS=ArabidopsisthalianaGN=ALPHAC-ADPE=1SV=1;sp|Q8LPL6-3|AP2A1_ARATHIsoform3ofAP-2complexsubunitalpha-1OS=ArabidopsisthalianaGN=ALPHA-ADR;tr|A0A178UMB9|A0A178UMB9_ARATHAlpha-ADROS=ArabidopsisthalianaGN=AXX17_At5g22190PE=4SV=1;sp|Q8LPL6|AP2A1_ARATHAP-2com…	tr|A0A178USA0|A0A178USA0_ARATH Uncharacterized protein OS=Arabidopsis thaliana GN=AXX17_At5g22200 PE=4 SV=1;sp|Q8LPK4|AP2A2_ARATH AP-2 complex subunit alpha-2 OS=Arabidopsis thaliana GN=ALPHAC-AD PE=1 SV=1;sp|Q8LPL6-3|AP2A1_ARATH Isoform 3 of AP-2 complex	6	6	6	6.8	112.31	0	260490	259630	0	0	293070	0	243220	0
tr|A0A178VPT8|A0A178VPT8_ARATHUncharacterizedproteinOS=ArabidopsisthalianaGN=AXX17_At2g02220PE=4SV=1;tr|A0A1P8AX65|A0A1P8AX65_ARATHEXS(ERD1/XPR1/SYG1)familyproteinOS=ArabidopsisthalianaGN=At2g03250PE=4SV=1;sp|Q6R8G4|PHO16_ARATHPhosphatetransporterPHO1homolog6OS=ArabidopsisthalianaGN=PHO1-H6PE=2SV=1	tr|A0A178VPT8|A0A178VPT8_ARATH Uncharacterized protein OS=Arabidopsis thaliana GN=AXX17_At2g02220 PE=4 SV=1;tr|A0A1P8AX65|A0A1P8AX65_ARATH EXS (ERD1/XPR1/SYG1) family protein OS=Arabidopsis thaliana GN=At2g03250 PE=4 SV=1;sp|Q6R8G4|PHO16_ARATH Phosphate tr	1	1	1	2.1	61.488	0	23357	227730	0	0	0	0	241910	0
tr|A0A178UDF1|A0A178UDF1_ARATHSPT5LOS=ArabidopsisthalianaGN=AXX17_At5g03690PE=4SV=1;tr|A0A1P8BFP7|A0A1P8BFP7_ARATHKowdomain-containingtranscriptionfactor1OS=ArabidopsisthalianaGN=KTF1PE=4SV=1;sp|F4JW79|RDM3_ARATHProteinRNA-directedDNAmethylation3OS=ArabidopsisthalianaGN=RDM3PE=1SV=1	tr|A0A178UDF1|A0A178UDF1_ARATH SPT5L OS=Arabidopsis thaliana GN=AXX17_At5g03690 PE=4 SV=1;tr|A0A1P8BFP7|A0A1P8BFP7_ARATH Kow domain-containing transcription factor 1 OS=Arabidopsis thaliana GN=KTF1 PE=4 SV=1;sp|F4JW79|RDM3_ARATH Protein RNA-directed DNA me	1	1	1	1.5	120.52	0.00612	192600	225730	0	0	0	0	239790	0
tr|A0A178VX60|A0A178VX60_ARATHUncharacterizedproteinOS=ArabidopsisthalianaGN=AXX17_At2g00220PE=4SV=1;sp|P60040|RL72_ARATH60SribosomalproteinL7-2OS=ArabidopsisthalianaGN=RPL7BPE=1SV=1;tr|A8MRH4|A8MRH4_ARATHAT2G01250proteinOS=ArabidopsisthalianaGN=At2g01250PE=1SV=1	tr|A0A178VX60|A0A178VX60_ARATH Uncharacterized protein OS=Arabidopsis thaliana GN=AXX17_At2g00220 PE=4 SV=1;sp|P60040|RL72_ARATH 60S ribosomal protein L7-2 OS=Arabidopsis thaliana GN=RPL7B PE=1 SV=1;tr|A8MRH4|A8MRH4_ARATH AT2G01250 protein OS=Arabidopsis t	5	2	2	22.7	28.171	0	15462	225700	0	0	0	0	239760	0
tr|A0A178VVN4|A0A178VVN4_ARATHUncharacterizedproteinOS=ArabidopsisthalianaGN=AXX17_At2g03730PE=4SV=1	tr|A0A178VVN4|A0A178VVN4_ARATH Uncharacterized protein OS=Arabidopsis thaliana GN=AXX17_At2g03730 PE=4 SV=1	1	1	1	2.1	77.343	0.0037129	0	225600	0	0	0	0	239650	0
tr|Q9SFD3|Q9SFD3_ARATHPutativeRNA-bindingproteinOS=ArabidopsisthalianaGN=F17A17.15PE=4SV=1;tr|Q8W555|Q8W555_ARATHAT3g07810/F17A17_15OS=ArabidopsisthalianaGN=At3g07810PE=1SV=1;tr|A0A178VGI8|A0A178VGI8_ARATHUncharacterizedproteinOS=ArabidopsisthalianaGN=At3g07810PE=1SV=1;tr|F4JFN7|F4JFN7_ARATHRNA-binding(RRM/RBD/RNPmotifs)familyproteinOS=ArabidopsisthalianaGN=At3g07810PE=1SV=1;tr|Q94A00|Q94A00_ARAT…	tr|Q9SFD3|Q9SFD3_ARATH Putative RNA-binding protein OS=Arabidopsis thaliana GN=F17A17.15 PE=4 SV=1;tr|Q8W555|Q8W555_ARATH AT3g07810/F17A17_15 OS=Arabidopsis thaliana GN=At3g07810 PE=1 SV=1;tr|A0A178VGI8|A0A178VGI8_ARATH Uncharacterized protein OS=Arabidops	3	3	3	11.4	51.7	0	474740	186670	0	0	380640	0	237750	0
tr|A0A178VM26|A0A178VM26_ARATHUncharacterizedproteinOS=ArabidopsisthalianaGN=AXX17_At3g55140PE=3SV=1;sp|P59223|RS131_ARATH40SribosomalproteinS13-1OS=ArabidopsisthalianaGN=RPS13APE=2SV=1	tr|A0A178VM26|A0A178VM26_ARATH Uncharacterized protein OS=Arabidopsis thaliana GN=AXX17_At3g55140 PE=3 SV=1;sp|P59223|RS131_ARATH 40S ribosomal protein S13-1 OS=Arabidopsis thaliana GN=RPS13A PE=2 SV=1	5	1	1	35.1	17.095	0.0026918	1983600	221060	0	0	0	0	234820	0
tr|B9DGS0|B9DGS0_ARATHAT5G13490proteinOS=ArabidopsisthalianaGN=At5g13490PE=2SV=1;tr|A0A178UF67|A0A178UF67_ARATHAAC2OS=ArabidopsisthalianaGN=AXX17_At5g12920PE=3SV=1;sp|P40941|ADT2_ARATHADP,ATPcarrierprotein2,mitochondrialOS=ArabidopsisthalianaGN=AAC2PE=1SV=2	tr|B9DGS0|B9DGS0_ARATH AT5G13490 protein OS=Arabidopsis thaliana GN=At5g13490 PE=2 SV=1;tr|A0A178UF67|A0A178UF67_ARATH AAC2 OS=Arabidopsis thaliana GN=AXX17_At5g12920 PE=3 SV=1;sp|P40941|ADT2_ARATH ADP,ATP carrier protein 2, mitochondrial OS=Arabidopsis th	3	1	1	7	41.745	0	0	220640	0	0	0	0	234380	0
tr|Q9LP40|Q9LP40_ARATHPutativecysteineproteinaseOS=ArabidopsisthalianaGN=F28N24.20PE=3SV=1;tr|Q84W75|Q84W75_ARATHCysteineproteinasessuperfamilyproteinOS=ArabidopsisthalianaGN=At1g29090PE=2SV=1;tr|A0A178W9Z1|A0A178W9Z1_ARATHUncharacterizedproteinOS=ArabidopsisthalianaGN=At1g29090PE=3SV=1;tr|Q41964|Q41964_ARATHChymopapainpapayaproteinaseII(Fragment)OS=ArabidopsisthalianaPE=2SV=1	tr|Q9LP40|Q9LP40_ARATH Putative cysteine proteinase OS=Arabidopsis thaliana GN=F28N24.20 PE=3 SV=1;tr|Q84W75|Q84W75_ARATH Cysteine proteinases superfamily protein OS=Arabidopsis thaliana GN=At1g29090 PE=2 SV=1;tr|A0A178W9Z1|A0A178W9Z1_ARATH Uncharacterized	2	2	2	8.2	37.232	0	189760	198780	0	0	167070	0	233840	0
tr|A0A178VIX7|A0A178VIX7_ARATHCpn60beta2OS=ArabidopsisthalianaGN=AXX17_At3g13810PE=3SV=1;sp|Q9LJE4|CPNB2_ARATHChaperonin60subunitbeta2,chloroplasticOS=ArabidopsisthalianaGN=CPN60B2PE=1SV=1;tr|A0A178UKH6|A0A178UKH6_ARATHCpn60beta3OS=ArabidopsisthalianaGN=AXX17_At5g55700PE=3SV=1;sp|C0Z361|CPNB3_ARATHChaperonin60subunitbeta3,chloroplasticOS=ArabidopsisthalianaGN=CPN60B3PE=1SV=1;tr|A0A178W724|A0A178W…	tr|A0A178VIX7|A0A178VIX7_ARATH Cpn60beta2 OS=Arabidopsis thaliana GN=AXX17_At3g13810 PE=3 SV=1;sp|Q9LJE4|CPNB2_ARATH Chaperonin 60 subunit beta 2, chloroplastic OS=Arabidopsis thaliana GN=CPN60B2 PE=1 SV=1;tr|A0A178UKH6|A0A178UKH6_ARATH Cpn60beta3 OS=Arabi	3	3	3	6.7	63.327	0	74815	222930	0	0	77957	0	233670	0
sp|Q0WPR4-2|SCP34_ARATHIsoform2ofSerinecarboxypeptidase-like34OS=ArabidopsisthalianaGN=SCPL34;tr|F4KCT5|F4KCT5_ARATHCarboxypeptidaseOS=ArabidopsisthalianaGN=SCPL34PE=3SV=1;tr|A0A1P8BEA9|A0A1P8BEA9_ARATHCarboxypeptidaseOS=ArabidopsisthalianaGN=SCPL34PE=3SV=1;tr|A8MQN9|A8MQN9_ARATHCarboxypeptidaseOS=ArabidopsisthalianaGN=SCPL34PE=3SV=1;tr|A0A178UEQ5|A0A178UEQ5_ARATHCarboxypeptidaseOS=Arabidopsistha…	sp|Q0WPR4-2|SCP34_ARATH Isoform 2 of Serine carboxypeptidase-like 34 OS=Arabidopsis thaliana GN=SCPL34;tr|F4KCT5|F4KCT5_ARATH Carboxypeptidase OS=Arabidopsis thaliana GN=SCPL34 PE=3 SV=1;tr|A0A1P8BEA9|A0A1P8BEA9_ARATH Carboxypeptidase OS=Arabidopsis thalia	3	3	3	9.4	41.219	0	157050	206430	0	64818	75198	0	233420	0
tr|A0A178VYR6|A0A178VYR6_ARATHCAC3OS=ArabidopsisthalianaGN=AXX17_At2g34880PE=3SV=1;sp|Q9LD43|ACCA_ARATHAcetyl-coenzymeAcarboxylasecarboxyltransferasesubunitalpha,chloroplasticOS=ArabidopsisthalianaGN=CAC3PE=1SV=1;tr|Q56Z17|Q56Z17_ARATHCarboxyltransferasealphasubunitOS=ArabidopsisthalianaGN=At2g38040PE=2SV=1	tr|A0A178VYR6|A0A178VYR6_ARATH CAC3 OS=Arabidopsis thaliana GN=AXX17_At2g34880 PE=3 SV=1;sp|Q9LD43|ACCA_ARATH Acetyl-coenzyme A carboxylase carboxyl transferase subunit alpha, chloroplastic OS=Arabidopsis thaliana GN=CAC3 PE=1 SV=1;tr|Q56Z17|Q56Z17_ARATH C	5	5	5	8.6	85.305	0	457100	154440	0	0	388450	0	232710	0
tr|A0A178WGF0|A0A178WGF0_ARATH40SribosomalproteinS7OS=ArabidopsisthalianaGN=AXX17_At1g42950PE=3SV=1;sp|Q9C514|RS71_ARATH40SribosomalproteinS7-1OS=ArabidopsisthalianaGN=RPS7APE=2SV=1	tr|A0A178WGF0|A0A178WGF0_ARATH 40S ribosomal protein S7 OS=Arabidopsis thaliana GN=AXX17_At1g42950 PE=3 SV=1;sp|Q9C514|RS71_ARATH 40S ribosomal protein S7-1 OS=Arabidopsis thaliana GN=RPS7A PE=2 SV=1	2	2	2	10.5	21.922	0	89966	218940	90327	0	0	0	232570	0
tr|A0A178V453|A0A178V453_ARATHUncharacterizedproteinOS=ArabidopsisthalianaGN=AXX17_At4g21240PE=4SV=1;sp|P49211|RL321_ARATH60SribosomalproteinL32-1OS=ArabidopsisthalianaGN=RPL32APE=2SV=2	tr|A0A178V453|A0A178V453_ARATH Uncharacterized protein OS=Arabidopsis thaliana GN=AXX17_At4g21240 PE=4 SV=1;sp|P49211|RL321_ARATH 60S ribosomal protein L32-1 OS=Arabidopsis thaliana GN=RPL32A PE=2 SV=2	1	1	1	8.3	15.503	0	760860	218030	0	0	0	0	231610	0
tr|A0A178USF0|A0A178USF0_ARATHGLT1OS=ArabidopsisthalianaGN=AXX17_At5g52410PE=4SV=1;tr|A0A178UR11|A0A178UR11_ARATHGLT1OS=ArabidopsisthalianaGN=AXX17_At5g52410PE=4SV=1;sp|Q9LV03|GLUT1_ARATHGlutamatesynthase1[NADH],chloroplasticOS=ArabidopsisthalianaGN=GLT1PE=1SV=2	tr|A0A178USF0|A0A178USF0_ARATH GLT1 OS=Arabidopsis thaliana GN=AXX17_At5g52410 PE=4 SV=1;tr|A0A178UR11|A0A178UR11_ARATH GLT1 OS=Arabidopsis thaliana GN=AXX17_At5g52410 PE=4 SV=1;sp|Q9LV03|GLUT1_ARATH Glutamate synthase 1 [NADH], chloroplastic OS=Arabidopsi	1	1	1	0.6	204.06	0.0027624	0	218040	0	0	0	0	231610	0
tr|F4K7E0|F4K7E0_ARATHNucleartransportfactor2(NTF2)familyproteinwithRNAbinding(RRM-RBD-RNPmotifs)domain-containingproteinOS=ArabidopsisthalianaGN=MRH10.6PE=4SV=1;tr|Q9FND0|Q9FND0_ARATHGb|AAD20086.1OS=ArabidopsisthalianaGN=MRH10.6PE=1SV=1;tr|A0A178UEZ1|A0A178UEZ1_ARATHUncharacterizedproteinOS=ArabidopsisthalianaGN=AXX17_At5g42060PE=4SV=1	tr|F4K7E0|F4K7E0_ARATH Nuclear transport factor 2 (NTF2) family protein with RNA binding (RRM-RBD-RNP motifs) domain-containing protein OS=Arabidopsis thaliana GN=MRH10.6 PE=4 SV=1;tr|Q9FND0|Q9FND0_ARATH Gb|AAD20086.1 OS=Arabidopsis thaliana GN=MRH10.6 PE=	2	2	2	6.4	43.484	0	745860	175820	0	0	703190	0	229440	0
tr|Q8LBJ7|Q8LBJ7_ARATH50SribosomalproteinL12-COS=ArabidopsisthalianaPE=2SV=1;tr|A0A178V6Q1|A0A178V6Q1_ARATHRPL12-COS=ArabidopsisthalianaGN=AXX17_At3g30350PE=3SV=1;sp|P36212|RK123_ARATH50SribosomalproteinL12-3,chloroplasticOS=ArabidopsisthalianaGN=RPL12CPE=2SV=2;tr|A0A178VJ19|A0A178VJ19_ARATHRPL12-AOS=ArabidopsisthalianaGN=AXX17_At3g30330PE=3SV=1;sp|P36210|RK121_ARATH50SribosomalproteinL12-1,chlor…	tr|Q8LBJ7|Q8LBJ7_ARATH 50S ribosomal protein L12-C OS=Arabidopsis thaliana PE=2 SV=1;tr|A0A178V6Q1|A0A178V6Q1_ARATH RPL12-C OS=Arabidopsis thaliana GN=AXX17_At3g30350 PE=3 SV=1;sp|P36212|RK123_ARATH 50S ribosomal protein L12-3, chloroplastic OS=Arabidopsis	3	3	3	16.6	19.681	0	48531	199480	0	0	32429	0	228000	0
tr|A0A178UCD3|A0A178UCD3_ARATH40SribosomalproteinS8OS=ArabidopsisthalianaGN=AXX17_At5g20270PE=3SV=1;sp|Q93VG5|RS81_ARATH40SribosomalproteinS8-1OS=ArabidopsisthalianaGN=RPS8APE=1SV=1	tr|A0A178UCD3|A0A178UCD3_ARATH 40S ribosomal protein S8 OS=Arabidopsis thaliana GN=AXX17_At5g20270 PE=3 SV=1;sp|Q93VG5|RS81_ARATH 40S ribosomal protein S8-1 OS=Arabidopsis thaliana GN=RPS8A PE=1 SV=1	5	5	4	27	24.993	0	419020	171470	0	0	373320	0	227840	0
tr|A0A178W2Q1|A0A178W2Q1_ARATHLaccaseOS=ArabidopsisthalianaGN=AXX17_At2g26280PE=3SV=1;sp|Q56YT0|LAC3_ARATHLaccase-3OS=ArabidopsisthalianaGN=LAC3PE=2SV=2;tr|A0A1P8BAN2|A0A1P8BAN2_ARATHLaccaseOS=ArabidopsisthalianaGN=LAC13PE=3SV=1;tr|A0A178URY6|A0A178URY6_ARATHLaccaseOS=ArabidopsisthalianaGN=AXX17_At5g06780PE=3SV=1;sp|Q9LYQ2|LAC13_ARATHLaccase-13OS=ArabidopsisthalianaGN=LAC13PE=2SV=1	tr|A0A178W2Q1|A0A178W2Q1_ARATH Laccase OS=Arabidopsis thaliana GN=AXX17_At2g26280 PE=3 SV=1;sp|Q56YT0|LAC3_ARATH Laccase-3 OS=Arabidopsis thaliana GN=LAC3 PE=2 SV=2	3	3	3	7.2	64.086	0	314690	228560	0	0	267340	0	224800	0
tr|A0A178UT57|A0A178UT57_ARATHUncharacterizedproteinOS=ArabidopsisthalianaGN=AXX17_At4g45380PE=4SV=1;sp|Q3E9N1|PP359_ARATHPentatricopeptiderepeat-containingproteinAt4g39952,mitochondrialOS=ArabidopsisthalianaGN=PCMP-E98PE=2SV=2	tr|A0A178UT57|A0A178UT57_ARATH Uncharacterized protein OS=Arabidopsis thaliana GN=AXX17_At4g45380 PE=4 SV=1;sp|Q3E9N1|PP359_ARATH Pentatricopeptide repeat-containing protein At4g39952, mitochondrial OS=Arabidopsis thaliana GN=PCMP-E98 PE=2 SV=2	1	1	1	1.3	85.725	0	0	211490	0	0	0	0	224660	0
tr|A0A178WE17|A0A178WE17_ARATHUncharacterizedproteinOS=ArabidopsisthalianaGN=AXX17_At1g12720PE=4SV=1;sp|Q94AZ4|CML13_ARATHProbablecalcium-bindingproteinCML13OS=ArabidopsisthalianaGN=CML13PE=2SV=1	tr|A0A178WE17|A0A178WE17_ARATH Uncharacterized protein OS=Arabidopsis thaliana GN=AXX17_At1g12720 PE=4 SV=1;sp|Q94AZ4|CML13_ARATH Probable calcium-binding protein CML13 OS=Arabidopsis thaliana GN=CML13 PE=2 SV=1	1	1	1	8.1	16.517	0	550710	208430	0	0	0	0	221410	0
tr|Q9ZQ46|Q9ZQ46_ARATHAt2g22680OS=ArabidopsisthalianaGN=WAVH1PE=2SV=1;tr|A0A178VZH1|A0A178VZH1_ARATHWAVH1OS=ArabidopsisthalianaGN=AXX17_At2g18260PE=4SV=1	tr|Q9ZQ46|Q9ZQ46_ARATH At2g22680 OS=Arabidopsis thaliana GN=WAVH1 PE=2 SV=1;tr|A0A178VZH1|A0A178VZH1_ARATH WAVH1 OS=Arabidopsis thaliana GN=AXX17_At2g18260 PE=4 SV=1	1	1	1	1.6	74.4	0.0038363	0	206830	0	0	0	0	219710	0
tr|A0A178WQ61|A0A178WQ61_ARATHYBR159OS=ArabidopsisthalianaGN=AXX17_At1g61690PE=3SV=1;sp|Q8L9C4|KCR1_ARATHVery-long-chain3-oxoacyl-CoAreductase1OS=ArabidopsisthalianaGN=KCR1PE=1SV=1	tr|A0A178WQ61|A0A178WQ61_ARATH YBR159 OS=Arabidopsis thaliana GN=AXX17_At1g61690 PE=3 SV=1;sp|Q8L9C4|KCR1_ARATH Very-long-chain 3-oxoacyl-CoA reductase 1 OS=Arabidopsis thaliana GN=KCR1 PE=1 SV=1	3	3	3	11.9	35.761	0	150240	237270	0	0	184390	0	217880	0
tr|A0A178VL03|A0A178VL03_ARATHEukaryotictranslationinitiationfactor3subunitEOS=ArabidopsisthalianaGN=AXX17_At3g51870PE=3SV=1;sp|Q9C5Z3|EIF3E_ARATHEukaryotictranslationinitiationfactor3subunitEOS=ArabidopsisthalianaGN=TIF3E1PE=1SV=1	tr|A0A178VL03|A0A178VL03_ARATH Eukaryotic translation initiation factor 3 subunit E OS=Arabidopsis thaliana GN=AXX17_At3g51870 PE=3 SV=1;sp|Q9C5Z3|EIF3E_ARATH Eukaryotic translation initiation factor 3 subunit E OS=Arabidopsis thaliana GN=TIF3E1 PE=1 SV=1	3	3	3	7.9	51.749	0	182190	143970	0	0	119340	0	215790	0
tr|O48697|O48697_ARATHF3I6.24proteinOS=ArabidopsisthalianaGN=F3I6.24PE=4SV=1;tr|F4I982|F4I982_ARATHGYFdomain-containingproteinOS=ArabidopsisthalianaGN=At1g24300PE=1SV=1;tr|F4I983|F4I983_ARATHGYFdomain-containingproteinOS=ArabidopsisthalianaGN=At1g24300PE=1SV=1;tr|A0A178WE72|A0A178WE72_ARATHUncharacterizedproteinOS=ArabidopsisthalianaGN=AXX17_At1g25550PE=4SV=1;tr|Q0WLZ7|Q0WLZ7_ARATHUncharacterized…	tr|O48697|O48697_ARATH F3I6.24 protein OS=Arabidopsis thaliana GN=F3I6.24 PE=4 SV=1;tr|F4I982|F4I982_ARATH GYF domain-containing protein OS=Arabidopsis thaliana GN=At1g24300 PE=1 SV=1;tr|F4I983|F4I983_ARATH GYF domain-containing protein OS=Arabidopsis thal	5	5	3	5.4	157.75	0	1012500	170210	0	0	980750	0	212570	0
tr|A0A1P8B6K2|A0A1P8B6K2_ARATHModifierofsnc1OS=ArabidopsisthalianaGN=MOS1PE=1SV=1;sp|Q9SB63|MOS1_ARATHProteinMODIFIEROFSNC11OS=ArabidopsisthalianaGN=MOS1PE=1SV=2;tr|A0A1P8B6K1|A0A1P8B6K1_ARATHModifierofsnc1OS=ArabidopsisthalianaGN=MOS1PE=1SV=1;tr|A0A178V4V5|A0A178V4V5_ARATHMOS1OS=ArabidopsisthalianaGN=AXX17_At4g28560PE=4SV=1	tr|A0A1P8B6K2|A0A1P8B6K2_ARATH Modifier of snc1 OS=Arabidopsis thaliana GN=MOS1 PE=1 SV=1;sp|Q9SB63|MOS1_ARATH Protein MODIFIER OF SNC1 1 OS=Arabidopsis thaliana GN=MOS1 PE=1 SV=2;tr|A0A1P8B6K1|A0A1P8B6K1_ARATH Modifier of snc1 OS=Arabidopsis thaliana GN=M	10	10	10	11.3	151.21	0	1403000	154830	0	0	1356400	0	211070	0
tr|B9DI55|B9DI55_ARATHAT3G09840proteinOS=ArabidopsisthalianaGN=At3g09840PE=2SV=1;tr|A0A178V7Z3|A0A178V7Z3_ARATHCDC48AOS=ArabidopsisthalianaGN=AXX17_At3g09510PE=4SV=1;sp|P54609|CD48A_ARATHCelldivisioncontrolprotein48homologAOS=ArabidopsisthalianaGN=CDC48APE=1SV=1;tr|A0A178URT8|A0A178URT8_ARATHAtCDC48COS=ArabidopsisthalianaGN=AXX17_At5g02560PE=4SV=1;sp|Q9LZF6|CD48E_ARATHCelldivisioncontrolprotein48…	tr|B9DI55|B9DI55_ARATH AT3G09840 protein OS=Arabidopsis thaliana GN=At3g09840 PE=2 SV=1;tr|A0A178V7Z3|A0A178V7Z3_ARATH CDC48A OS=Arabidopsis thaliana GN=AXX17_At3g09510 PE=4 SV=1;sp|P54609|CD48A_ARATH Cell division control protein 48 homolog A OS=Arabidops	2	2	2	2.8	89.392	0	136710	176180	0	0	117820	0	206040	0
sp|Q9SV21|COPB1_ARATHCoatomersubunitbeta-1OS=ArabidopsisthalianaGN=At4g31480PE=3SV=2;tr|A0A1P8B4C2|A0A1P8B4C2_ARATHCoatomersubunitbetaOS=ArabidopsisthalianaGN=At4g31480PE=4SV=1;tr|A0A178UXB8|A0A178UXB8_ARATHUncharacterizedproteinOS=ArabidopsisthalianaGN=AXX17_At4g36070PE=4SV=1;tr|A0A178V1V6|A0A178V1V6_ARATHCoatomersubunitbetaOS=ArabidopsisthalianaGN=AXX17_At4g36080PE=4SV=1;sp|Q9SV20|COPB2_ARATHCo…	sp|Q9SV21|COPB1_ARATH Coatomer subunit beta-1 OS=Arabidopsis thaliana GN=At4g31480 PE=3 SV=2;tr|A0A1P8B4C2|A0A1P8B4C2_ARATH Coatomer subunit beta OS=Arabidopsis thaliana GN=At4g31480 PE=4 SV=1;tr|A0A178UXB8|A0A178UXB8_ARATH Uncharacterized protein OS=Arabi	3	3	3	4.3	106.14	0	249320	146280	21722	0	201210	0	203500	0
sp|Q1JPL7|PME18_ARATHPectinesterase/pectinesteraseinhibitor18OS=ArabidopsisthalianaGN=PME18PE=1SV=3;tr|A0A1P8ARX5|A0A1P8ARX5_ARATHPectinesteraseOS=ArabidopsisthalianaGN=PMEPCRAPE=4SV=1;tr|A0A178WFS7|A0A178WFS7_ARATHPectinesteraseOS=ArabidopsisthalianaGN=AXX17_At1g11890PE=4SV=1	sp|Q1JPL7|PME18_ARATH Pectinesterase/pectinesterase inhibitor 18 OS=Arabidopsis thaliana GN=PME18 PE=1 SV=3;tr|A0A1P8ARX5|A0A1P8ARX5_ARATH Pectinesterase OS=Arabidopsis thaliana GN=PMEPCRA PE=4 SV=1;tr|A0A178WFS7|A0A178WFS7_ARATH Pectinesterase OS=Arabidop	4	4	4	9	61.687	0	378190	189210	0	0	376540	0	202650	0
tr|A0A178UJ47|A0A178UJ47_ARATHAnnexinOS=ArabidopsisthalianaGN=AXX17_At5g64740PE=3SV=1;sp|Q9XEE2|ANXD2_ARATHAnnexinD2OS=ArabidopsisthalianaGN=ANN2PE=1SV=1;tr|F4KGH1|F4KGH1_ARATHAnnexinOS=ArabidopsisthalianaGN=ANNAT2PE=1SV=1	tr|A0A178UJ47|A0A178UJ47_ARATH Annexin OS=Arabidopsis thaliana GN=AXX17_At5g64740 PE=3 SV=1;sp|Q9XEE2|ANXD2_ARATH Annexin D2 OS=Arabidopsis thaliana GN=ANN2 PE=1 SV=1;tr|F4KGH1|F4KGH1_ARATH Annexin OS=Arabidopsis thaliana GN=ANNAT2 PE=1 SV=1	2	2	2	8.8	36.252	0	0	189800	0	0	0	0	201620	0
tr|A0A178VF24|A0A178VF24_ARATHUncharacterizedproteinOS=ArabidopsisthalianaGN=AXX17_At3g44090PE=4SV=1;sp|P51414|RL261_ARATH60SribosomalproteinL26-1OS=ArabidopsisthalianaGN=RPL26APE=2SV=2	tr|A0A178VF24|A0A178VF24_ARATH Uncharacterized protein OS=Arabidopsis thaliana GN=AXX17_At3g44090 PE=4 SV=1;sp|P51414|RL261_ARATH 60S ribosomal protein L26-1 OS=Arabidopsis thaliana GN=RPL26A PE=2 SV=2	4	4	4	17.1	16.944	0	2398100	293660	0	0	1684200	0	201330	0
tr|A0A178UST0|A0A178UST0_ARATHCP1OS=ArabidopsisthalianaGN=AXX17_At4g42010PE=3SV=1;sp|Q94B08|RDL1_ARATHGermination-specificcysteineprotease1OS=ArabidopsisthalianaGN=GCP1PE=2SV=2	tr|A0A178UST0|A0A178UST0_ARATH CP1 OS=Arabidopsis thaliana GN=AXX17_At4g42010 PE=3 SV=1;sp|Q94B08|RDL1_ARATH Germination-specific cysteine protease 1 OS=Arabidopsis thaliana GN=GCP1 PE=2 SV=2	2	2	2	7.4	41.638	0	86124	183470	0	0	81829	0	199190	0
tr|Q8VZL1|Q8VZL1_ARATHMyosinOS=ArabidopsisthalianaGN=At5g13260PE=1SV=1;tr|A0A178UMR8|A0A178UMR8_ARATHUncharacterizedproteinOS=ArabidopsisthalianaGN=At5g13260PE=1SV=1;tr|Q9LYV0|Q9LYV0_ARATHUncharacterizedproteinT31B5_80OS=ArabidopsisthalianaGN=T31B5_80PE=4SV=1	tr|Q8VZL1|Q8VZL1_ARATH Myosin OS=Arabidopsis thaliana GN=At5g13260 PE=1 SV=1;tr|A0A178UMR8|A0A178UMR8_ARATH Uncharacterized protein OS=Arabidopsis thaliana GN=At5g13260 PE=1 SV=1;tr|Q9LYV0|Q9LYV0_ARATH Uncharacterized protein T31B5_80 OS=Arabidopsis thalia	4	4	4	11.4	59.715	0	529290	153110	0	0	494120	0	197820	0
tr|A0A1I9LQE6|A0A1I9LQE6_ARATHDNAtopoisomerase-likeproteinOS=ArabidopsisthalianaGN=NAI2PE=4SV=1;sp|Q9LSB4-2|NAI2_ARATHIsoform2ofTSA1-likeproteinOS=ArabidopsisthalianaGN=NAI2;tr|A0A178VJ32|A0A178VJ32_ARATHNAI2OS=ArabidopsisthalianaGN=AXX17_At3g16740PE=4SV=1;sp|Q9LSB4|NAI2_ARATHTSA1-likeproteinOS=ArabidopsisthalianaGN=NAI2PE=1SV=1;tr|A0A1I9LQE5|A0A1I9LQE5_ARATHDNAtopoisomerase-likeproteinOS=Arabido…	tr|A0A1I9LQE6|A0A1I9LQE6_ARATH DNA topoisomerase-like protein OS=Arabidopsis thaliana GN=NAI2 PE=4 SV=1;sp|Q9LSB4-2|NAI2_ARATH Isoform 2 of TSA1-like protein OS=Arabidopsis thaliana GN=NAI2;tr|A0A178VJ32|A0A178VJ32_ARATH NAI2 OS=Arabidopsis thaliana GN=AXX	2	2	2	7.7	68.378	0	8087.3	183640	0	0	0	0	195080	0
tr|A0A178UAV4|A0A178UAV4_ARATHUncharacterizedproteinOS=ArabidopsisthalianaGN=AXX17_At5g25120PE=4SV=1;sp|Q4V3D6|FLOT2_ARATHFlotillin-likeprotein2OS=ArabidopsisthalianaGN=FLOT2PE=2SV=1;tr|A0A178UMD2|A0A178UMD2_ARATHFLOT1OS=ArabidopsisthalianaGN=AXX17_At5g25110PE=4SV=1;sp|Q501E6|FLOT1_ARATHFlotillin-likeprotein1OS=ArabidopsisthalianaGN=FLOT1PE=2SV=1;tr|A0A178UKX1|A0A178UKX1_ARATHUncharacterizedprote…	tr|A0A178UAV4|A0A178UAV4_ARATH Uncharacterized protein OS=Arabidopsis thaliana GN=AXX17_At5g25120 PE=4 SV=1;sp|Q4V3D6|FLOT2_ARATH Flotillin-like protein 2 OS=Arabidopsis thaliana GN=FLOT2 PE=2 SV=1;tr|A0A178UMD2|A0A178UMD2_ARATH FLOT1 OS=Arabidopsis thalia	1	1	1	1.9	51.418	0.0091429	0	182450	0	0	0	0	193810	0
tr|Q9M356|Q9M356_ARATHEukaryoticaspartylproteasefamilyproteinOS=ArabidopsisthalianaGN=F15G16.210PE=3SV=1;tr|A0A178VIY0|A0A178VIY0_ARATHUncharacterizedproteinOS=ArabidopsisthalianaGN=AXX17_At3g56120PE=3SV=1;tr|Q94BT8|Q94BT8_ARATHAT3g61820/F15G16_210OS=ArabidopsisthalianaPE=2SV=1	tr|Q9M356|Q9M356_ARATH Eukaryotic aspartyl protease family protein OS=Arabidopsis thaliana GN=F15G16.210 PE=3 SV=1;tr|A0A178VIY0|A0A178VIY0_ARATH Uncharacterized protein OS=Arabidopsis thaliana GN=AXX17_At3g56120 PE=3 SV=1;tr|Q94BT8|Q94BT8_ARATH AT3g61820/	3	2	2	8.1	51.461	0	170760	246970	0	0	151350	0	193420	0
tr|A0A178WIZ0|A0A178WIZ0_ARATHUncharacterizedproteinOS=ArabidopsisthalianaGN=AXX17_At1g48430PE=3SV=1	tr|A0A178WIZ0|A0A178WIZ0_ARATH Uncharacterized protein OS=Arabidopsis thaliana GN=AXX17_At1g48430 PE=3 SV=1	12	1	1	37	43.127	0.0014025	20168	296050	0	0	0	0	193140	0
sp|F4IMK2-2|MES6_ARATHIsoform2ofPutativemethylesterase6OS=ArabidopsisthalianaGN=MES6;sp|F4IMK2|MES6_ARATHPutativemethylesterase6OS=ArabidopsisthalianaGN=MES6PE=2SV=1;tr|A0A1P8B065|A0A1P8B065_ARATHMethylesterase6OS=ArabidopsisthalianaGN=MES6PE=4SV=1;tr|A0A1P8B0R3|A0A1P8B0R3_ARATHMethylesterase3OS=ArabidopsisthalianaGN=MES3PE=4SV=1;tr|A0A178VT29|A0A178VT29_ARATHMES3OS=ArabidopsisthalianaGN=AXX17_At…	sp|F4IMK2-2|MES6_ARATH Isoform 2 of Putative methylesterase 6 OS=Arabidopsis thaliana GN=MES6;sp|F4IMK2|MES6_ARATH Putative methylesterase 6 OS=Arabidopsis thaliana GN=MES6 PE=2 SV=1;tr|A0A1P8B065|A0A1P8B065_ARATH Methyl esterase 6 OS=Arabidopsis thaliana	2	2	2	10.6	26.517	0	410700	178450	0	0	408850	0	191410	0
tr|Q9LT53|Q9LT53_ARATHUncharacterizedproteinOS=ArabidopsisthalianaPE=4SV=1;tr|A0A178VJ76|A0A178VJ76_ARATHUncharacterizedproteinOS=ArabidopsisthalianaGN=AXX17_At3g30130PE=4SV=1	tr|Q9LT53|Q9LT53_ARATH Uncharacterized protein OS=Arabidopsis thaliana PE=4 SV=1;tr|A0A178VJ76|A0A178VJ76_ARATH Uncharacterized protein OS=Arabidopsis thaliana GN=AXX17_At3g30130 PE=4 SV=1	1	1	1	6.7	38.026	0.003871	0	179180	0	0	0	0	190340	0
tr|F4K1X9|F4K1X9_ARATHPotassiumchanneltetramerizationdomain-containingprotein/pentapeptiderepeat-containingproteinOS=ArabidopsisthalianaGN=FIP2PE=4SV=1;sp|Q9SE95|FIP2_ARATHFHproteininteractingproteinFIP2OS=ArabidopsisthalianaGN=FIP2PE=1SV=1;tr|A0A178UMH3|A0A178UMH3_ARATHUncharacterizedproteinOS=ArabidopsisthalianaGN=AXX17_At5g54120PE=4SV=1	tr|F4K1X9|F4K1X9_ARATH Potassium channel tetramerization domain-containing protein / pentapeptide repeat-containing protein OS=Arabidopsis thaliana GN=FIP2 PE=4 SV=1;sp|Q9SE95|FIP2_ARATH FH protein interacting protein FIP2 OS=Arabidopsis thaliana GN=FIP2 P	2	2	2	7.2	32.101	0	499300	135650	0	0	453410	0	189990	0
tr|Q8RX81|Q8RX81_ARATHAT4g00060/F6N15_10OS=ArabidopsisthalianaPE=2SV=1;tr|F4JH01|F4JH01_ARATHNucleotidyltransferasefamilyproteinOS=ArabidopsisthalianaGN=MEE44PE=4SV=1;tr|A0A178UXB2|A0A178UXB2_ARATHMEE44OS=ArabidopsisthalianaGN=AXX17_At4g00080PE=4SV=1	tr|Q8RX81|Q8RX81_ARATH AT4g00060/F6N15_10 OS=Arabidopsis thaliana PE=2 SV=1;tr|F4JH01|F4JH01_ARATH Nucleotidyltransferase family protein OS=Arabidopsis thaliana GN=MEE44 PE=4 SV=1;tr|A0A178UXB2|A0A178UXB2_ARATH MEE44 OS=Arabidopsis thaliana GN=AXX17_At4g00	1	1	1	1.2	92.93	0.008216	20449	176560	0	0	0	0	187560	0
tr|A0A178V1T9|A0A178V1T9_ARATHUncharacterizedproteinOS=ArabidopsisthalianaGN=AXX17_At4g29110PE=4SV=1;sp|Q9SB42|STKLS_ARATHGLABROUS1enhancer-bindingprotein-likeOS=ArabidopsisthalianaGN=GEBPLPE=1SV=1	tr|A0A178V1T9|A0A178V1T9_ARATH Uncharacterized protein OS=Arabidopsis thaliana GN=AXX17_At4g29110 PE=4 SV=1;sp|Q9SB42|STKLS_ARATH GLABROUS1 enhancer-binding protein-like OS=Arabidopsis thaliana GN=GEBPL PE=1 SV=1	2	2	2	4.9	40.274	0	130520	141380	0	0	93177	0	187530	0
tr|A0A178VJD9|A0A178VJD9_ARATHUncharacterizedproteinOS=ArabidopsisthalianaGN=AXX17_At3g12410PE=4SV=1;sp|Q9LHG9|NACA1_ARATHNascentpolypeptide-associatedcomplexsubunitalpha-likeprotein1OS=ArabidopsisthalianaGN=At3g12390PE=1SV=1	tr|A0A178VJD9|A0A178VJD9_ARATH Uncharacterized protein OS=Arabidopsis thaliana GN=AXX17_At3g12410 PE=4 SV=1;sp|Q9LHG9|NACA1_ARATH Nascent polypeptide-associated complex subunit alpha-like protein 1 OS=Arabidopsis thaliana GN=At3g12390 PE=1 SV=1	2	2	2	16.7	21.982	0	46603	174850	0	0	0	0	185740	0
tr|A0A178W7V3|A0A178W7V3_ARATHNUAOS=ArabidopsisthalianaGN=AXX17_At1g74060PE=4SV=1;sp|A4GSN8|NUA_ARATHNuclear-poreanchorOS=ArabidopsisthalianaGN=NUAPE=1SV=1;sp|A4GSN8-3|NUA_ARATHIsoform3ofNuclear-poreanchorOS=ArabidopsisthalianaGN=NUA;sp|A4GSN8-2|NUA_ARATHIsoform2ofNuclear-poreanchorOS=ArabidopsisthalianaGN=NUA	tr|A0A178W7V3|A0A178W7V3_ARATH NUA OS=Arabidopsis thaliana GN=AXX17_At1g74060 PE=4 SV=1;sp|A4GSN8|NUA_ARATH Nuclear-pore anchor OS=Arabidopsis thaliana GN=NUA PE=1 SV=1;sp|A4GSN8-3|NUA_ARATH Isoform 3 of Nuclear-pore anchor OS=Arabidopsis thaliana GN=NUA;s	6	6	6	3	236.99	0	567850	124450	26402	0	358340	397840	185290	0
tr|A0A178UDA8|A0A178UDA8_ARATHeIFiso4G1OS=ArabidopsisthalianaGN=AXX17_At5g57160PE=4SV=1;sp|Q93ZT6-2|IF4G1_ARATHIsoform2ofEukaryotictranslationinitiationfactorisoform4G-1OS=ArabidopsisthalianaGN=EIF(ISO)4G1;tr|A0A178UEM3|A0A178UEM3_ARATHeIFiso4G1OS=ArabidopsisthalianaGN=AXX17_At5g57160PE=4SV=1;sp|Q93ZT6|IF4G1_ARATHEukaryotictranslationinitiationfactorisoform4G-1OS=ArabidopsisthalianaGN=EIF(ISO)4G1…	tr|A0A178UDA8|A0A178UDA8_ARATH eIFiso4G1 OS=Arabidopsis thaliana GN=AXX17_At5g57160 PE=4 SV=1;sp|Q93ZT6-2|IF4G1_ARATH Isoform 2 of Eukaryotic translation initiation factor isoform 4G-1 OS=Arabidopsis thaliana GN=EIF(ISO)4G1;tr|A0A178UEM3|A0A178UEM3_ARATH e	2	2	2	3.2	85.131	0	328510	168120	0	0	322800	0	184300	0
sp|O80653-2|SKIP_ARATHIsoform2ofSNW/SKI-interactingproteinOS=ArabidopsisthalianaGN=SKIP;tr|A0A178WPW6|A0A178WPW6_ARATHSKIPOS=ArabidopsisthalianaGN=AXX17_At1g71720PE=4SV=1;sp|O80653|SKIP_ARATHSNW/SKI-interactingproteinOS=ArabidopsisthalianaGN=SKIPPE=1SV=1	sp|O80653-2|SKIP_ARATH Isoform 2 of SNW/SKI-interacting protein OS=Arabidopsis thaliana GN=SKIP;tr|A0A178WPW6|A0A178WPW6_ARATH SKIP OS=Arabidopsis thaliana GN=AXX17_At1g71720 PE=4 SV=1;sp|O80653|SKIP_ARATH SNW/SKI-interacting protein OS=Arabidopsis thalian	3	3	3	6.8	57.726	0	240060	120120	0	0	184830	0	182830	0
tr|A0A178UVT6|A0A178UVT6_ARATHTPP2OS=ArabidopsisthalianaGN=AXX17_At4g24180PE=4SV=1;sp|F4JVN6|TPPII_ARATHTripeptidyl-peptidase2OS=ArabidopsisthalianaGN=TPP2PE=1SV=1	tr|A0A178UVT6|A0A178UVT6_ARATH TPP2 OS=Arabidopsis thaliana GN=AXX17_At4g24180 PE=4 SV=1;sp|F4JVN6|TPPII_ARATH Tripeptidyl-peptidase 2 OS=Arabidopsis thaliana GN=TPP2 PE=1 SV=1	6	6	6	5.4	152.37	0	237230	222220	0	0	290920	0	182380	0
tr|A0A178WQG2|A0A178WQG2_ARATHTubulinbetachainOS=ArabidopsisthalianaGN=AXX17_At1g70230PE=3SV=1;sp|P12411|TBB1_ARATHTubulinbeta-1chainOS=ArabidopsisthalianaGN=TUBB1PE=2SV=1;tr|A0A178UGW7|A0A178UGW7_ARATHTubulinbetachainOS=ArabidopsisthalianaGN=AXX17_At5g42470PE=3SV=1;sp|P24636|TBB4_ARATHTubulinbeta-4chainOS=ArabidopsisthalianaGN=TUBB4PE=2SV=2;tr|A0A178VS27|A0A178VS27_ARATHTubulinbetachainOS=Arabid…	tr|A0A178WQG2|A0A178WQG2_ARATH Tubulin beta chain OS=Arabidopsis thaliana GN=AXX17_At1g70230 PE=3 SV=1;sp|P12411|TBB1_ARATH Tubulin beta-1 chain OS=Arabidopsis thaliana GN=TUBB1 PE=2 SV=1;tr|A0A178UGW7|A0A178UGW7_ARATH Tubulin beta chain OS=Arabidopsis tha	6	2	2	15.2	50.217	0	207630	174530	0	0	211930	0	181090	0
tr|A0A178V098|A0A178V098_ARATHPLAT1OS=ArabidopsisthalianaGN=AXX17_At4g45110PE=4SV=1;sp|O65660|PLAT1_ARATHPLATdomain-containingprotein1OS=ArabidopsisthalianaGN=PLAT1PE=1SV=1;tr|A0A178VUI1|A0A178VUI1_ARATHPLAT2OS=ArabidopsisthalianaGN=AXX17_At2g17740PE=4SV=1;sp|Q9SIE7|PLAT2_ARATHPLATdomain-containingprotein2OS=ArabidopsisthalianaGN=PLAT2PE=2SV=1	tr|A0A178V098|A0A178V098_ARATH PLAT1 OS=Arabidopsis thaliana GN=AXX17_At4g45110 PE=4 SV=1;sp|O65660|PLAT1_ARATH PLAT domain-containing protein 1 OS=Arabidopsis thaliana GN=PLAT1 PE=1 SV=1;tr|A0A178VUI1|A0A178VUI1_ARATH PLAT2 OS=Arabidopsis thaliana GN=AXX1	1	1	1	5.5	20.136	0	146250	169890	0	0	0	0	180480	0
tr|F4INW2|F4INW2_ARATHWinged-helixDNA-bindingtranscriptionfactorfamilyproteinOS=ArabidopsisthalianaGN=At2g30620PE=1SV=1;sp|P26569|H12_ARATHHistoneH1.2OS=ArabidopsisthalianaGN=At2g30620PE=1SV=1;tr|A0A178VTB8|A0A178VTB8_ARATHUncharacterizedproteinOS=ArabidopsisthalianaGN=AXX17_At2g26730PE=3SV=1;tr|C0Z3A1|C0Z3A1_ARATHAT2G30620proteinOS=ArabidopsisthalianaGN=At2g30620PE=2SV=1;tr|A0A178W387|A0A178W387…	tr|F4INW2|F4INW2_ARATH Winged-helix DNA-binding transcription factor family protein OS=Arabidopsis thaliana GN=At2g30620 PE=1 SV=1;sp|P26569|H12_ARATH Histone H1.2 OS=Arabidopsis thaliana GN=At2g30620 PE=1 SV=1;tr|A0A178VTB8|A0A178VTB8_ARATH Uncharacterize	2	2	2	15.3	21.549	0	229710	172810	0	0	233180	0	180100	0
tr|A0A178UT42|A0A178UT42_ARATHUncharacterizedproteinOS=ArabidopsisthalianaGN=AXX17_At4g12560PE=4SV=1;sp|Q39258|VATE1_ARATHV-typeprotonATPasesubunitE1OS=ArabidopsisthalianaGN=VHA-E1PE=1SV=2;tr|A0A178VP35|A0A178VP35_ARATHVHA-E2OS=ArabidopsisthalianaGN=AXX17_At3g08130PE=3SV=1;sp|Q9C9Z8|VATE2_ARATHV-typeprotonATPasesubunitE2OS=ArabidopsisthalianaGN=VHA-E2PE=2SV=1;tr|A0A1P8ANX8|A0A1P8ANX8_ARATHVacuola…	tr|A0A178UT42|A0A178UT42_ARATH Uncharacterized protein OS=Arabidopsis thaliana GN=AXX17_At4g12560 PE=4 SV=1;sp|Q39258|VATE1_ARATH V-type proton ATPase subunit E1 OS=Arabidopsis thaliana GN=VHA-E1 PE=1 SV=2;tr|A0A178VP35|A0A178VP35_ARATH VHA-E2 OS=Arabidops	1	1	1	6.3	17.588	0	180380	169390	0	0	0	0	179940	0
tr|A0A178W6B8|A0A178W6B8_ARATHPARL1OS=ArabidopsisthalianaGN=AXX17_At1g43030PE=4SV=1;sp|Q9FVQ1|NUCL1_ARATHNucleolin1OS=ArabidopsisthalianaGN=NUCL1PE=1SV=1;tr|Q9M994|Q9M994_ARATHF27J15.29OS=ArabidopsisthalianaPE=4SV=1	tr|A0A178W6B8|A0A178W6B8_ARATH PARL1 OS=Arabidopsis thaliana GN=AXX17_At1g43030 PE=4 SV=1;sp|Q9FVQ1|NUCL1_ARATH Nucleolin 1 OS=Arabidopsis thaliana GN=NUCL1 PE=1 SV=1	3	3	3	5.6	58.797	0	348050	172160	0	0	352300	0	178630	0
tr|Q9FX95|Q9FX95_ARATHARPproteinOS=ArabidopsisthalianaGN=NQRPE=2SV=1;tr|F4I3C3|F4I3C3_ARATHARPprotein(REF)OS=ArabidopsisthalianaGN=NQRPE=4SV=1;tr|Q39174|Q39174_ARATHARPproteinOS=ArabidopsisthalianaGN=refPE=2SV=1;tr|A0A178W512|A0A178W512_ARATHNQROS=ArabidopsisthalianaGN=AXX17_At1g43850PE=4SV=1	tr|Q9FX95|Q9FX95_ARATH ARP protein OS=Arabidopsis thaliana GN=NQR PE=2 SV=1;tr|F4I3C3|F4I3C3_ARATH ARP protein (REF) OS=Arabidopsis thaliana GN=NQR PE=4 SV=1;tr|Q39174|Q39174_ARATH ARP protein OS=Arabidopsis thaliana GN=ref PE=2 SV=1;tr|A0A178W512|A0A178W5	2	2	2	4.6	67.943	0	47806	165670	0	0	45339	0	178450	0
tr|Q9ASY2|Q9ASY2_ARATHAT5g53310/K19E1_11OS=ArabidopsisthalianaGN=At5g53310PE=1SV=1;tr|A0A178UGH0|A0A178UGH0_ARATHUncharacterizedproteinOS=ArabidopsisthalianaGN=At5g53310PE=1SV=1;tr|A0A1P8BDH1|A0A1P8BDH1_ARATHMyosinheavychain-likeproteinOS=ArabidopsisthalianaGN=At5g53310PE=1SV=1;tr|Q9FK11|Q9FK11_ARATHUncharacterizedproteinOS=ArabidopsisthalianaPE=4SV=1	tr|Q9ASY2|Q9ASY2_ARATH AT5g53310/K19E1_11 OS=Arabidopsis thaliana GN=At5g53310 PE=1 SV=1;tr|A0A178UGH0|A0A178UGH0_ARATH Uncharacterized protein OS=Arabidopsis thaliana GN=At5g53310 PE=1 SV=1;tr|A0A1P8BDH1|A0A1P8BDH1_ARATH Myosin heavy chain-like protein OS	2	2	2	11	23.88	0	269540	156730	0	0	259740	0	176290	0
tr|A0A178V7K4|A0A178V7K4_ARATHUncharacterizedproteinOS=ArabidopsisthalianaGN=AXX17_At3g15650PE=4SV=1;sp|Q9LKA4|UBA2C_ARATHUBP1-associatedprotein2COS=ArabidopsisthalianaGN=UBA2CPE=2SV=1	tr|A0A178V7K4|A0A178V7K4_ARATH Uncharacterized protein OS=Arabidopsis thaliana GN=AXX17_At3g15650 PE=4 SV=1;sp|Q9LKA4|UBA2C_ARATH UBP1-associated protein 2C OS=Arabidopsis thaliana GN=UBA2C PE=2 SV=1	3	3	3	7.2	41.779	0	898270	157690	0	0	890760	0	175020	0
tr|A0A1I9LST8|A0A1I9LST8_ARATHARMrepeatsuperfamilyproteinOS=ArabidopsisthalianaGN=TPLATEPE=4SV=1;tr|A0A178VEB0|A0A178VEB0_ARATHTPLATEOS=ArabidopsisthalianaGN=AXX17_At3g00910PE=4SV=1;sp|F4J8D3|TPLAT_ARATHProteinTPLATEOS=ArabidopsisthalianaGN=TPLATEPE=1SV=1	tr|A0A1I9LST8|A0A1I9LST8_ARATH ARM repeat superfamily protein OS=Arabidopsis thaliana GN=TPLATE PE=4 SV=1;tr|A0A178VEB0|A0A178VEB0_ARATH TPLATE OS=Arabidopsis thaliana GN=AXX17_At3g00910 PE=4 SV=1;sp|F4J8D3|TPLAT_ARATH Protein TPLATE OS=Arabidopsis thalian	4	4	4	6.5	93.864	0	298760	186120	0	0	322320	0	174150	0
tr|A0A178WHI8|A0A178WHI8_ARATHMEE5OS=ArabidopsisthalianaGN=AXX17_At1g05790PE=4SV=1;sp|Q9LNC5|CLO_ARATH110kDaU5smallnuclearribonucleoproteincomponentCLOOS=ArabidopsisthalianaGN=CLOPE=1SV=1;tr|Q56YH0|Q56YH0_ARATHElongationfactorlikeproteinOS=ArabidopsisthalianaGN=At1g06220PE=2SV=1;tr|Q0WW67|Q0WW67_ARATHElongationfactorlikeprotein(Fragment)OS=ArabidopsisthalianaGN=At1g06220PE=2SV=1;tr|A0A178UA79|A0A…	tr|A0A178WHI8|A0A178WHI8_ARATH MEE5 OS=Arabidopsis thaliana GN=AXX17_At1g05790 PE=4 SV=1;sp|Q9LNC5|CLO_ARATH 110 kDa U5 small nuclear ribonucleoprotein component CLO OS=Arabidopsis thaliana GN=CLO PE=1 SV=1;tr|Q56YH0|Q56YH0_ARATH Elongation factor like pro	3	3	3	4	110.28	0	413100	177450	0	0	428990	0	172610	0
tr|A0A097PQU4|A0A097PQU4_ARATHPectinlyase-likesuperfamilyprotein(Fragment)OS=ArabidopsisthalianaPE=2SV=1;tr|Q9SUP5|Q9SUP5_ARATHPectinlyase-likesuperfamilyproteinOS=ArabidopsisthalianaGN=F9D16.290PE=2SV=1;tr|A0A178UTM2|A0A178UTM2_ARATHUncharacterizedproteinOS=ArabidopsisthalianaGN=AXX17_At4g27580PE=3SV=1	tr|A0A097PQU4|A0A097PQU4_ARATH Pectin lyase-like superfamily protein (Fragment) OS=Arabidopsis thaliana PE=2 SV=1;tr|Q9SUP5|Q9SUP5_ARATH Pectin lyase-like superfamily protein OS=Arabidopsis thaliana GN=F9D16.290 PE=2 SV=1;tr|A0A178UTM2|A0A178UTM2_ARATH Unc	2	2	2	7.9	44.542	0	197860	141270	0	0	176770	0	171160	0
tr|F4JGD2|F4JGD2_ARATHSaposin-likeaspartylproteasefamilyproteinOS=ArabidopsisthalianaGN=At4g04460PE=3SV=1;tr|A0A178V6K3|A0A178V6K3_ARATHUncharacterizedproteinOS=ArabidopsisthalianaGN=AXX17_At4g05900PE=3SV=1;sp|Q9XEC4|APA3_ARATHAsparticproteinaseA3OS=ArabidopsisthalianaGN=APA3PE=2SV=1	tr|F4JGD2|F4JGD2_ARATH Saposin-like aspartyl protease family protein OS=Arabidopsis thaliana GN=At4g04460 PE=3 SV=1;tr|A0A178V6K3|A0A178V6K3_ARATH Uncharacterized protein OS=Arabidopsis thaliana GN=AXX17_At4g05900 PE=3 SV=1;sp|Q9XEC4|APA3_ARATH Aspartic pr	1	1	1	3	55.101	0	119260	160070	0	0	0	0	170040	0
tr|A0A178VSF7|A0A178VSF7_ARATHPolyadenylate-bindingproteinOS=ArabidopsisthalianaGN=AXX17_At2g19000PE=3SV=1;sp|O22173|PABP4_ARATHPolyadenylate-bindingprotein4OS=ArabidopsisthalianaGN=PAB4PE=1SV=1;tr|A0A178UWB3|A0A178UWB3_ARATHPolyadenylate-bindingproteinOS=ArabidopsisthalianaGN=AXX17_At4g39000PE=3SV=1;sp|P42731|PABP2_ARATHPolyadenylate-bindingprotein2OS=ArabidopsisthalianaGN=PAB2PE=1SV=1;tr|A0A178…	tr|A0A178VSF7|A0A178VSF7_ARATH Polyadenylate-binding protein OS=Arabidopsis thaliana GN=AXX17_At2g19000 PE=3 SV=1;sp|O22173|PABP4_ARATH Polyadenylate-binding protein 4 OS=Arabidopsis thaliana GN=PAB4 PE=1 SV=1	3	3	2	6.6	71.652	0	335290	160940	0	0	336670	0	169590	0
tr|A0A178VD02|A0A178VD02_ARATHUncharacterizedproteinOS=ArabidopsisthalianaGN=AXX17_At3g55530PE=4SV=1;sp|Q9M2D8|Y3126_ARATHUncharacterizedproteinAt3g61260OS=ArabidopsisthalianaGN=At3g61260PE=1SV=1	tr|A0A178VD02|A0A178VD02_ARATH Uncharacterized protein OS=Arabidopsis thaliana GN=AXX17_At3g55530 PE=4 SV=1;sp|Q9M2D8|Y3126_ARATH Uncharacterized protein At3g61260 OS=Arabidopsis thaliana GN=At3g61260 PE=1 SV=1	2	2	2	7.1	23.084	0	240970	142870	0	0	223440	0	169300	0
tr|A0A178V7M0|A0A178V7M0_ARATHHIR2OS=ArabidopsisthalianaGN=AXX17_At3g00330PE=4SV=1;sp|Q9SRH6|HIR3_ARATHHypersensitive-inducedresponseprotein3OS=ArabidopsisthalianaGN=HIR3PE=1SV=1	tr|A0A178V7M0|A0A178V7M0_ARATH HIR2 OS=Arabidopsis thaliana GN=AXX17_At3g00330 PE=4 SV=1;sp|Q9SRH6|HIR3_ARATH Hypersensitive-induced response protein 3 OS=Arabidopsis thaliana GN=HIR3 PE=1 SV=1	2	2	2	9.5	31.321	0	170770	143460	0	0	154400	0	168770	0
tr|Q9FMM3|Q9FMM3_ARATHGYFdomain-containingproteinOS=ArabidopsisthalianaGN=EXA1PE=1SV=1;tr|A0A178UGK6|A0A178UGK6_ARATHUncharacterizedproteinOS=ArabidopsisthalianaGN=AXX17_At5g40890PE=4SV=1	tr|Q9FMM3|Q9FMM3_ARATH GYF domain-containing protein OS=Arabidopsis thaliana GN=EXA1 PE=1 SV=1;tr|A0A178UGK6|A0A178UGK6_ARATH Uncharacterized protein OS=Arabidopsis thaliana GN=AXX17_At5g40890 PE=4 SV=1	5	5	5	3.9	187.62	0	577240	93956	0	0	441550	0	167940	0
tr|A0A178VE45|A0A178VE45_ARATHUncharacterizedproteinOS=ArabidopsisthalianaGN=AXX17_At3g16450PE=4SV=1;sp|Q9LW12|LEA29_ARATHLateembryogenesisabundantprotein29OS=ArabidopsisthalianaGN=LEA29PE=2SV=1	tr|A0A178VE45|A0A178VE45_ARATH Uncharacterized protein OS=Arabidopsis thaliana GN=AXX17_At3g16450 PE=4 SV=1;sp|Q9LW12|LEA29_ARATH Late embryogenesis abundant protein 29 OS=Arabidopsis thaliana GN=LEA29 PE=2 SV=1	2	2	2	10.7	24.186	0	156620	153040	0	0	151420	0	167770	0
tr|Q8LGU2|Q8LGU2_ARATHMap4kinasealpha1OS=ArabidopsisthalianaGN=map4kalpha1PE=2SV=1;tr|Q0WUI4|Q0WUI4_ARATHUncharacterizedproteinOS=ArabidopsisthalianaPE=2SV=1;tr|F4HPS0|F4HPS0_ARATHProteinkinasesuperfamilyproteinOS=ArabidopsisthalianaGN=ATMAP4KALPHA1PE=1SV=1;tr|A0A178WJX0|A0A178WJX0_ARATHATMAP4KALPHA1OS=ArabidopsisthalianaGN=AXX17_At1g47480PE=4SV=1;tr|F4HPS1|F4HPS1_ARATHProteinkinasesuperfamilypro…	tr|Q8LGU2|Q8LGU2_ARATH Map 4 kinase alpha1 OS=Arabidopsis thaliana GN=map4kalpha1 PE=2 SV=1;tr|Q0WUI4|Q0WUI4_ARATH Uncharacterized protein OS=Arabidopsis thaliana PE=2 SV=1;tr|F4HPS0|F4HPS0_ARATH Protein kinase superfamily protein OS=Arabidopsis thaliana G	2	2	2	3.8	75.318	0	183970	155990	0	0	0	0	165710	0
tr|A0A178UUF0|A0A178UUF0_ARATHHSD5OS=ArabidopsisthalianaGN=AXX17_At4g11210PE=3SV=1;sp|Q9T0G0|HSD5_ARATH11-beta-hydroxysteroiddehydrogenase-like5OS=ArabidopsisthalianaGN=HSD5PE=2SV=1	tr|A0A178UUF0|A0A178UUF0_ARATH HSD5 OS=Arabidopsis thaliana GN=AXX17_At4g11210 PE=3 SV=1;sp|Q9T0G0|HSD5_ARATH 11-beta-hydroxysteroid dehydrogenase-like 5 OS=Arabidopsis thaliana GN=HSD5 PE=2 SV=1	3	3	3	8.2	43.441	0	205930	149610	0	0	199710	0	165150	0
tr|A0A178V0E0|A0A178V0E0_ARATHUncharacterizedproteinOS=ArabidopsisthalianaGN=AXX17_At4g29490PE=4SV=1;sp|Q8GXS3|CFIS2_ARATHPre-mRNAcleavagefactorIm25kDasubunit2OS=ArabidopsisthalianaGN=CFIS2PE=1SV=1;tr|A0A178V2V2|A0A178V2V2_ARATHUncharacterizedproteinOS=ArabidopsisthalianaGN=AXX17_At4g29490PE=4SV=1;sp|Q8GXS3-2|CFIS2_ARATHIsoform2ofPre-mRNAcleavagefactorIm25kDasubunit2OS=ArabidopsisthalianaGN=CFIS2…	tr|A0A178V0E0|A0A178V0E0_ARATH Uncharacterized protein OS=Arabidopsis thaliana GN=AXX17_At4g29490 PE=4 SV=1;sp|Q8GXS3|CFIS2_ARATH Pre-mRNA cleavage factor Im 25 kDa subunit 2 OS=Arabidopsis thaliana GN=CFIS2 PE=1 SV=1;tr|A0A178V2V2|A0A178V2V2_ARATH Unchara	3	3	3	21.5	22.829	0	363240	265110	0	0	480230	0	164630	0
tr|A0A178UYA2|A0A178UYA2_ARATHPectinacetylesteraseOS=ArabidopsisthalianaGN=AXX17_At4g22830PE=3SV=1;sp|Q940J8|PAE7_ARATHPectinacetylesterase7OS=ArabidopsisthalianaGN=PAE7PE=2SV=1;tr|F4JT64|F4JT64_ARATHPectinacetylesteraseOS=ArabidopsisthalianaGN=PAE7PE=3SV=1	tr|A0A178UYA2|A0A178UYA2_ARATH Pectin acetylesterase OS=Arabidopsis thaliana GN=AXX17_At4g22830 PE=3 SV=1;sp|Q940J8|PAE7_ARATH Pectin acetylesterase 7 OS=Arabidopsis thaliana GN=PAE7 PE=2 SV=1;tr|F4JT64|F4JT64_ARATH Pectin acetylesterase OS=Arabidopsis tha	2	2	2	8.4	42.163	0	40685	154880	0	0	40634	0	164580	0
tr|A0A178UM83|A0A178UM83_ARATHEukaryotictranslationinitiationfactor3subunitLOS=ArabidopsisthalianaGN=AXX17_At5g25660PE=3SV=1;tr|Q8H152|Q8H152_ARATHEukaryotictranslationinitiationfactor3subunitLOS=ArabidopsisthalianaPE=2SV=1;tr|Q56XB4|Q56XB4_ARATHEukaryotictranslationinitiationfactor3subunitLOS=ArabidopsisthalianaPE=2SV=1;tr|F4JY76|F4JY76_ARATHEukaryotictranslationinitiationfactor3subunitLOS=Arabi…	tr|A0A178UM83|A0A178UM83_ARATH Eukaryotic translation initiation factor 3 subunit L OS=Arabidopsis thaliana GN=AXX17_At5g25660 PE=3 SV=1;tr|Q8H152|Q8H152_ARATH Eukaryotic translation initiation factor 3 subunit L OS=Arabidopsis thaliana PE=2 SV=1;tr|Q56XB4	2	2	2	5.2	45.31	0	256020	136560	0	0	236980	0	164100	0
tr|A0A178UHZ7|A0A178UHZ7_ARATHYAK1OS=ArabidopsisthalianaGN=At5g35980PE=1SV=1;sp|Q8RWH3|YAK1_ARATHDualspecificityproteinkinaseYAK1homologOS=ArabidopsisthalianaGN=YAK1PE=1SV=1	tr|A0A178UHZ7|A0A178UHZ7_ARATH YAK1 OS=Arabidopsis thaliana GN=At5g35980 PE=1 SV=1;sp|Q8RWH3|YAK1_ARATH Dual specificity protein kinase YAK1 homolog OS=Arabidopsis thaliana GN=YAK1 PE=1 SV=1	1	1	1	1.2	105.52	0.0059242	0	153660	0	0	0	0	163230	0
tr|C0Z2Q6|C0Z2Q6_ARATHAT5G14920proteinOS=ArabidopsisthalianaGN=At5g14920PE=2SV=1;tr|A0A178U9V6|A0A178U9V6_ARATHGASA14OS=ArabidopsisthalianaGN=AXX17_At5g14390PE=4SV=1;sp|Q9LFR3|GASAE_ARATHGibberellin-regulatedprotein14OS=ArabidopsisthalianaGN=GASA14PE=1SV=1	tr|C0Z2Q6|C0Z2Q6_ARATH AT5G14920 protein OS=Arabidopsis thaliana GN=At5g14920 PE=2 SV=1;tr|A0A178U9V6|A0A178U9V6_ARATH GASA14 OS=Arabidopsis thaliana GN=AXX17_At5g14390 PE=4 SV=1;sp|Q9LFR3|GASAE_ARATH Gibberellin-regulated protein 14 OS=Arabidopsis thalian	1	1	1	3.4	24.713	0	253870	152800	0	0	0	0	162320	0
sp|O49160|EIF3C_ARATHEukaryotictranslationinitiationfactor3subunitCOS=ArabidopsisthalianaGN=TIF3C1PE=1SV=2;tr|A0A178VBT8|A0A178VBT8_ARATHEukaryotictranslationinitiationfactor3subunitCOS=ArabidopsisthalianaGN=AXX17_At3g50790PE=3SV=1	sp|O49160|EIF3C_ARATH Eukaryotic translation initiation factor 3 subunit C OS=Arabidopsis thaliana GN=TIF3C1 PE=1 SV=2;tr|A0A178VBT8|A0A178VBT8_ARATH Eukaryotic translation initiation factor 3 subunit C OS=Arabidopsis thaliana GN=AXX17_At3g50790 PE=3 SV=1	5	5	5	7.2	102.95	0	465160	196230	0	0	513200	0	160420	0
sp|Q6ICZ8|NACA3_ARATHNascentpolypeptide-associatedcomplexsubunitalpha-likeprotein3OS=ArabidopsisthalianaGN=At5g13850PE=1SV=1;tr|A0A178UMN9|A0A178UMN9_ARATHUncharacterizedproteinOS=ArabidopsisthalianaGN=AXX17_At5g13280PE=4SV=1	sp|Q6ICZ8|NACA3_ARATH Nascent polypeptide-associated complex subunit alpha-like protein 3 OS=Arabidopsis thaliana GN=At5g13850 PE=1 SV=1;tr|A0A178UMN9|A0A178UMN9_ARATH Uncharacterized protein OS=Arabidopsis thaliana GN=AXX17_At5g13280 PE=4 SV=1	2	2	2	13.7	22.057	0	119260	126350	0	0	93683	0	159790	0
tr|A8MR12|A8MR12_ARATHMov34/MPN/PAD-1familyproteinOS=ArabidopsisthalianaGN=MQM1.19PE=4SV=1;tr|A0A178UJB9|A0A178UJB9_ARATHUncharacterizedproteinOS=ArabidopsisthalianaGN=AXX17_At5g23130PE=4SV=1;sp|Q9LT08|PSDE_ARATH26Sproteasomenon-ATPaseregulatorysubunit14homologOS=ArabidopsisthalianaGN=RPN11PE=1SV=1	tr|A8MR12|A8MR12_ARATH Mov34/MPN/PAD-1 family protein OS=Arabidopsis thaliana GN=MQM1.19 PE=4 SV=1;tr|A0A178UJB9|A0A178UJB9_ARATH Uncharacterized protein OS=Arabidopsis thaliana GN=AXX17_At5g23130 PE=4 SV=1;sp|Q9LT08|PSDE_ARATH 26S proteasome non-ATPase re	2	2	2	9.7	29.207	0	210460	137230	0	0	196800	0	159430	0
tr|A0A1P8APG3|A0A1P8APG3_ARATHExpansin11OS=ArabidopsisthalianaGN=EXPA11PE=4SV=1;tr|Q8LG16|Q8LG16_ARATHAlpha-expansin11(At-EXP11)(AtEx11)(Ath-ExpAlpha-1.14)OS=ArabidopsisthalianaPE=2SV=1;tr|A0A178WC12|A0A178WC12_ARATHEXPA11OS=ArabidopsisthalianaGN=AXX17_At1g21170PE=4SV=1;sp|Q9LNU3|EXP11_ARATHExpansin-A11OS=ArabidopsisthalianaGN=EXPA11PE=2SV=1	tr|A0A1P8APG3|A0A1P8APG3_ARATH Expansin 11 OS=Arabidopsis thaliana GN=EXPA11 PE=4 SV=1;tr|Q8LG16|Q8LG16_ARATH Alpha-expansin 11 (At-EXP11) (AtEx11) (Ath-ExpAlpha-1.14) OS=Arabidopsis thaliana PE=2 SV=1;tr|A0A178WC12|A0A178WC12_ARATH EXPA11 OS=Arabidopsis t	1	1	1	5.2	21.011	0.0026212	0	150060	0	0	0	0	159400	0
tr|A0A178VHP9|A0A178VHP9_ARATHRIP1OS=ArabidopsisthalianaGN=AXX17_At3g15640PE=4SV=1;sp|Q9LKA5|MORF8_ARATHMultipleorganellarRNAeditingfactor8,chloroplastic/mitochondrialOS=ArabidopsisthalianaGN=MORF8PE=1SV=1	tr|A0A178VHP9|A0A178VHP9_ARATH RIP1 OS=Arabidopsis thaliana GN=AXX17_At3g15640 PE=4 SV=1;sp|Q9LKA5|MORF8_ARATH Multiple organellar RNA editing factor 8, chloroplastic/mitochondrial OS=Arabidopsis thaliana GN=MORF8 PE=1 SV=1	3	3	3	7.3	42.859	0	330790	145590	0	0	327900	0	157540	0
tr|A0A178VVR7|A0A178VVR7_ARATHPectinesteraseOS=ArabidopsisthalianaGN=AXX17_At2g40510PE=4SV=1;sp|Q9SKX2|PME16_ARATHProbablepectinesterase/pectinesteraseinhibitor16OS=ArabidopsisthalianaGN=PME16PE=2SV=1	tr|A0A178VVR7|A0A178VVR7_ARATH Pectinesterase OS=Arabidopsis thaliana GN=AXX17_At2g40510 PE=4 SV=1;sp|Q9SKX2|PME16_ARATH Probable pectinesterase/pectinesterase inhibitor 16 OS=Arabidopsis thaliana GN=PME16 PE=2 SV=1	4	4	4	10.6	56.588	0	639240	250770	0	0	748090	0	157530	0
tr|A0A178VRP9|A0A178VRP9_ARATHPKT3OS=ArabidopsisthalianaGN=AXX17_At2g29580PE=3SV=1;sp|Q56WD9|THIK2_ARATH3-ketoacyl-CoAthiolase2,peroxisomalOS=ArabidopsisthalianaGN=PED1PE=1SV=2;tr|Q42301|Q42301_ARATHC.sativus3-ketoacyl-CoAthiolase(Fragment)OS=ArabidopsisthalianaPE=2SV=1;tr|O64426|O64426_ARATHMutated3-ketoacyl-CoAthiolaseOS=ArabidopsisthalianaGN=ped1PE=4SV=1;tr|A0A178W7T5|A0A178W7T5_ARATHPKT4OS=Ar…	tr|A0A178VRP9|A0A178VRP9_ARATH PKT3 OS=Arabidopsis thaliana GN=AXX17_At2g29580 PE=3 SV=1;sp|Q56WD9|THIK2_ARATH 3-ketoacyl-CoA thiolase 2, peroxisomal OS=Arabidopsis thaliana GN=PED1 PE=1 SV=2;tr|Q42301|Q42301_ARATH C. sativus 3-ketoacyl-CoA thiolase (Fragm	2	2	2	6.5	48.578	0	21605	152000	0	0	25661	0	157410	0
sp|Q8L719-2|THO4B_ARATHIsoform2ofTHOcomplexsubunit4BOS=ArabidopsisthalianaGN=ALY2;tr|A0A178UIR8|A0A178UIR8_ARATHUncharacterizedproteinOS=ArabidopsisthalianaGN=AXX17_At5g01660PE=4SV=1;sp|Q8L719|THO4B_ARATHTHOcomplexsubunit4BOS=ArabidopsisthalianaGN=ALY2PE=1SV=1	sp|Q8L719-2|THO4B_ARATH Isoform 2 of THO complex subunit 4B OS=Arabidopsis thaliana GN=ALY2;tr|A0A178UIR8|A0A178UIR8_ARATH Uncharacterized protein OS=Arabidopsis thaliana GN=AXX17_At5g01660 PE=4 SV=1;sp|Q8L719|THO4B_ARATH THO complex subunit 4B OS=Arabidop	3	3	3	12.8	30.566	0	796260	143130	0	0	791270	0	157030	0
sp|Q9FXA2|PABP8_ARATHPolyadenylate-bindingprotein8OS=ArabidopsisthalianaGN=PAB8PE=1SV=1;tr|A0A178W710|A0A178W710_ARATHPolyadenylate-bindingproteinOS=ArabidopsisthalianaGN=AXX17_At1g43950PE=3SV=1	sp|Q9FXA2|PABP8_ARATH Polyadenylate-binding protein 8 OS=Arabidopsis thaliana GN=PAB8 PE=1 SV=1;tr|A0A178W710|A0A178W710_ARATH Polyadenylate-binding protein OS=Arabidopsis thaliana GN=AXX17_At1g43950 PE=3 SV=1	3	2	2	6	72.779	0	195280	130520	0	0	178700	0	155230	0
tr|F4IVT2|F4IVT2_ARATHMOS4-associatedcomplex3BOS=ArabidopsisthalianaGN=MAC3BPE=4SV=1;sp|O22785|PR19B_ARATHPre-mRNA-processingfactor19homolog2OS=ArabidopsisthalianaGN=PRP19BPE=1SV=3;tr|A0A178VVW7|A0A178VVW7_ARATHMAC3BOS=ArabidopsisthalianaGN=AXX17_At2g29790PE=4SV=1	tr|F4IVT2|F4IVT2_ARATH MOS4-associated complex 3B OS=Arabidopsis thaliana GN=MAC3B PE=4 SV=1;sp|O22785|PR19B_ARATH Pre-mRNA-processing factor 19 homolog 2 OS=Arabidopsis thaliana GN=PRP19B PE=1 SV=3;tr|A0A178VVW7|A0A178VVW7_ARATH MAC3B OS=Arabidopsis thali	2	2	2	5.4	52.55	0	222470	118590	0	0	193370	0	155080	0
tr|Q9LZJ2|Q9LZJ2_ARATHAT3g62730/F26K9_160OS=ArabidopsisthalianaGN=F26K9_160PE=2SV=1	tr|Q9LZJ2|Q9LZJ2_ARATH AT3g62730/F26K9_160 OS=Arabidopsis thaliana GN=F26K9_160 PE=2 SV=1	1	1	1	5.4	34.731	0	66647	145780	0	0	0	0	154860	0
tr|A0A178V9K4|A0A178V9K4_ARATHPectinacetylesteraseOS=ArabidopsisthalianaGN=AXX17_At3g05560PE=3SV=1;sp|Q9SFF6|PAE12_ARATHPectinacetylesterase12OS=ArabidopsisthalianaGN=PAE12PE=2SV=1	tr|A0A178V9K4|A0A178V9K4_ARATH Pectin acetylesterase OS=Arabidopsis thaliana GN=AXX17_At3g05560 PE=3 SV=1;sp|Q9SFF6|PAE12_ARATH Pectin acetylesterase 12 OS=Arabidopsis thaliana GN=PAE12 PE=2 SV=1	3	2	2	8.4	46.34	0	222690	131600	0	0	211170	0	151330	0
tr|Q9SU26|Q9SU26_ARATHAT4g12600/T1P17_190OS=ArabidopsisthalianaGN=At4g12600PE=2SV=1;tr|F4JRD3|F4JRD3_ARATHRibosomalproteinL7Ae/L30e/S12e/Gadd45familyproteinOS=ArabidopsisthalianaGN=At4g12600PE=4SV=1	tr|Q9SU26|Q9SU26_ARATH AT4g12600/T1P17_190 OS=Arabidopsis thaliana GN=At4g12600 PE=2 SV=1;tr|F4JRD3|F4JRD3_ARATH Ribosomal protein L7Ae/L30e/S12e/Gadd45 family protein OS=Arabidopsis thaliana GN=At4g12600 PE=4 SV=1	2	1	1	25	13.999	0	0	140540	0	0	0	0	149290	0
tr|A0A178UV66|A0A178UV66_ARATHXyloglucanendotransglucosylase/hydrolaseOS=ArabidopsisthalianaGN=AXX17_At4g16200PE=3SV=1;sp|Q38911|XTH15_ARATHXyloglucanendotransglucosylase/hydrolaseprotein15OS=ArabidopsisthalianaGN=XTH15PE=1SV=1;tr|A0A178U830|A0A178U830_ARATHUncharacterizedproteinOS=ArabidopsisthalianaGN=AXX17_At5g56820PE=4SV=1;tr|A0A178U838|A0A178U838_ARATHXyloglucanendotransglucosylase/hydrolase…	tr|A0A178UV66|A0A178UV66_ARATH Xyloglucan endotransglucosylase/hydrolase OS=Arabidopsis thaliana GN=AXX17_At4g16200 PE=3 SV=1;sp|Q38911|XTH15_ARATH Xyloglucan endotransglucosylase/hydrolase protein 15 OS=Arabidopsis thaliana GN=XTH15 PE=1 SV=1;tr|A0A178U83	2	1	1	8.3	32.687	0	618400	140520	0	0	0	0	149270	0
tr|A0A178UVV8|A0A178UVV8_ARATHUncharacterizedproteinOS=ArabidopsisthalianaGN=AXX17_At4g33790PE=4SV=1;sp|Q9M0E2|RL282_ARATH60SribosomalproteinL28-2OS=ArabidopsisthalianaGN=RPL28CPE=2SV=1	tr|A0A178UVV8|A0A178UVV8_ARATH Uncharacterized protein OS=Arabidopsis thaliana GN=AXX17_At4g33790 PE=4 SV=1;sp|Q9M0E2|RL282_ARATH 60S ribosomal protein L28-2 OS=Arabidopsis thaliana GN=RPL28C PE=2 SV=1	2	2	2	18.2	15.91	0	607780	138720	0	0	0	0	147360	0
tr|A0A075M569|A0A075M569_ARATHRibulosebisphosphatecarboxylasesmallchain(Fragment)OS=ArabidopsisthalianaGN=rbcSPE=3SV=1;tr|A0A075M4Z6|A0A075M4Z6_ARATHRibulosebisphosphatecarboxylasesmallchain(Fragment)OS=ArabidopsisthalianaGN=rbcSPE=3SV=1;tr|A0A075M3N4|A0A075M3N4_ARATHRibulosebisphosphatecarboxylasesmallchain(Fragment)OS=ArabidopsisthalianaGN=rbcSPE=3SV=1;tr|F4KA76|F4KA76_ARATHRibulosebisphosphate…	tr|A0A075M569|A0A075M569_ARATH Ribulose bisphosphate carboxylase small chain (Fragment) OS=Arabidopsis thaliana GN=rbcS PE=3 SV=1;tr|A0A075M4Z6|A0A075M4Z6_ARATH Ribulose bisphosphate carboxylase small chain (Fragment) OS=Arabidopsis thaliana GN=rbcS PE=3 S	1	1	1	8.6	18.529	0	0	138310	0	0	0	0	146920	0
tr|Q41907|Q41907_ARATHPyrroline-5-carboxylatereductase(Fragment)OS=ArabidopsisthalianaPE=2SV=1;tr|F4K884|F4K884_ARATHPyrroline-5-carboxylate(P5C)reductaseOS=ArabidopsisthalianaGN=P5CRPE=3SV=1;tr|A0A178UNE0|A0A178UNE0_ARATHPyrroline-5-carboxylatereductaseOS=ArabidopsisthalianaGN=AXX17_At5g14300PE=3SV=1;sp|P54904|P5CR1_ARATHPyrroline-5-carboxylatereductaseOS=ArabidopsisthalianaGN=PROC1PE=2SV=1	tr|Q41907|Q41907_ARATH Pyrroline-5-carboxylate reductase (Fragment) OS=Arabidopsis thaliana PE=2 SV=1;tr|F4K884|F4K884_ARATH Pyrroline-5-carboxylate (P5C) reductase OS=Arabidopsis thaliana GN=P5CR PE=3 SV=1;tr|A0A178UNE0|A0A178UNE0_ARATH Pyrroline-5-carbox	2	2	2	20.5	12.609	0	130520	155920	0	0	149660	0	146500	0
tr|A0A178VUP7|A0A178VUP7_ARATHHSFB3OS=ArabidopsisthalianaGN=AXX17_At2g38960PE=3SV=1;sp|O22230|HSFB3_ARATHHeatstresstranscriptionfactorB-3OS=ArabidopsisthalianaGN=HSFB3PE=1SV=1	tr|A0A178VUP7|A0A178VUP7_ARATH HSFB3 OS=Arabidopsis thaliana GN=AXX17_At2g38960 PE=3 SV=1;sp|O22230|HSFB3_ARATH Heat stress transcription factor B-3 OS=Arabidopsis thaliana GN=HSFB3 PE=1 SV=1	2	2	2	11.9	28.321	0	29570	137280	0	0	0	0	145830	0
tr|Q9SVD3|Q9SVD3_ARATHAt3g52520OS=ArabidopsisthalianaGN=F22O6_100PE=2SV=1;tr|A0A178V7X1|A0A178V7X1_ARATHUncharacterizedproteinOS=ArabidopsisthalianaGN=AXX17_At3g46930PE=4SV=1	tr|Q9SVD3|Q9SVD3_ARATH At3g52520 OS=Arabidopsis thaliana GN=F22O6_100 PE=2 SV=1;tr|A0A178V7X1|A0A178V7X1_ARATH Uncharacterized protein OS=Arabidopsis thaliana GN=AXX17_At3g46930 PE=4 SV=1	1	1	1	10.5	14.449	0.0027473	0	135950	0	0	0	0	144410	0
tr|A0A178WBP5|A0A178WBP5_ARATHUncharacterizedproteinOS=ArabidopsisthalianaGN=AXX17_At1g60140PE=4SV=1;sp|P0DH96|CALM4_ARATHCalmodulin-4OS=ArabidopsisthalianaGN=CAM4PE=1SV=1;sp|P0DH95|CALM1_ARATHCalmodulin-1OS=ArabidopsisthalianaGN=CAM1PE=1SV=1;tr|F4IEU4|F4IEU4_ARATHCalmodulin4OS=ArabidopsisthalianaGN=CAM4PE=4SV=1;tr|F4K8M3|F4K8M3_ARATHCalmodulin1OS=ArabidopsisthalianaGN=CAM1PE=4SV=1;tr|F4K8M2|F4K8…	tr|A0A178WBP5|A0A178WBP5_ARATH Uncharacterized protein OS=Arabidopsis thaliana GN=AXX17_At1g60140 PE=4 SV=1;sp|P0DH96|CALM4_ARATH Calmodulin-4 OS=Arabidopsis thaliana GN=CAM4 PE=1 SV=1;sp|P0DH95|CALM1_ARATH Calmodulin-1 OS=Arabidopsis thaliana GN=CAM1 PE=1	2	1	1	20.1	16.862	0	507040	135540	0	0	0	0	143980	0
tr|Q9LFX8|Q9LFX8_ARATHGlycine-richproteinOS=ArabidopsisthalianaGN=At1g27090PE=1SV=1;tr|A0A178W3A8|A0A178W3A8_ARATHUncharacterizedproteinOS=ArabidopsisthalianaGN=At1g27090PE=1SV=1	tr|Q9LFX8|Q9LFX8_ARATH Glycine-rich protein OS=Arabidopsis thaliana GN=At1g27090 PE=1 SV=1;tr|A0A178W3A8|A0A178W3A8_ARATH Uncharacterized protein OS=Arabidopsis thaliana GN=At1g27090 PE=1 SV=1	3	3	3	10.2	46.018	0	915180	156610	0	0	643610	0	143710	0
tr|A0A1P8AVH3|A0A1P8AVH3_ARATHSaposin-likeaspartylproteasefamilyproteinOS=ArabidopsisthalianaGN=At1g62290PE=3SV=1;tr|A0A1P8AVE7|A0A1P8AVE7_ARATHSaposin-likeaspartylproteasefamilyproteinOS=ArabidopsisthalianaGN=At1g62290PE=3SV=1;tr|A0A1P8AVA7|A0A1P8AVA7_ARATHSaposin-likeaspartylproteasefamilyproteinOS=ArabidopsisthalianaGN=At1g62290PE=3SV=1;tr|A0A178WBC5|A0A178WBC5_ARATHUncharacterizedproteinOS=Ar…	tr|A0A1P8AVH3|A0A1P8AVH3_ARATH Saposin-like aspartyl protease family protein OS=Arabidopsis thaliana GN=At1g62290 PE=3 SV=1;tr|A0A1P8AVE7|A0A1P8AVE7_ARATH Saposin-like aspartyl protease family protein OS=Arabidopsis thaliana GN=At1g62290 PE=3 SV=1;tr|A0A1P	1	1	1	3.6	45.855	0	179440	135180	0	0	0	0	143600	0
tr|Q9FNC4|Q9FNC4_ARATHHADsuperfamily,subfamilyIIIBacidphosphataseOS=ArabidopsisthalianaGN=MRH10.13PE=2SV=1;tr|Q8LC74|Q8LC74_ARATHVegetativestorageprotein-likeOS=ArabidopsisthalianaPE=2SV=1;tr|A0A178UIR5|A0A178UIR5_ARATHUncharacterizedproteinOS=ArabidopsisthalianaGN=At5g44020PE=4SV=1;tr|Q9ZWC4|Q9ZWC4_ARATHAt1g04040/F21M11_2OS=ArabidopsisthalianaGN=F21M11.2PE=2SV=1;tr|A0A178WEF3|A0A178WEF3_ARATHUnc…	tr|Q9FNC4|Q9FNC4_ARATH HAD superfamily, subfamily IIIB acid phosphatase OS=Arabidopsis thaliana GN=MRH10.13 PE=2 SV=1;tr|Q8LC74|Q8LC74_ARATH Vegetative storage protein-like OS=Arabidopsis thaliana PE=2 SV=1;tr|A0A178UIR5|A0A178UIR5_ARATH Uncharacterized pr	2	2	2	7.4	31.056	0	30877	134230	0	0	0	0	142580	0
tr|Q9SIE3|Q9SIE3_ARATHAt2g22230/T26C19.11OS=ArabidopsisthalianaGN=At2g22230PE=2SV=2;tr|A0A178W084|A0A178W084_ARATHUncharacterizedproteinOS=ArabidopsisthalianaGN=AXX17_At2g17780PE=3SV=1	tr|Q9SIE3|Q9SIE3_ARATH At2g22230/T26C19.11 OS=Arabidopsis thaliana GN=At2g22230 PE=2 SV=2;tr|A0A178W084|A0A178W084_ARATH Uncharacterized protein OS=Arabidopsis thaliana GN=AXX17_At2g17780 PE=3 SV=1	1	1	1	6.4	24.242	0	66828	133850	0	0	0	0	142180	0
sp|Q8GXS8|PKS3_ARATHProteinPHYTOCHROMEKINASESUBSTRATE3OS=ArabidopsisthalianaGN=PKS3PE=2SV=2;tr|A0A178WNN8|A0A178WNN8_ARATHUncharacterizedproteinOS=ArabidopsisthalianaGN=AXX17_At1g19760PE=4SV=1	sp|Q8GXS8|PKS3_ARATH Protein PHYTOCHROME KINASE SUBSTRATE 3 OS=Arabidopsis thaliana GN=PKS3 PE=2 SV=2;tr|A0A178WNN8|A0A178WNN8_ARATH Uncharacterized protein OS=Arabidopsis thaliana GN=AXX17_At1g19760 PE=4 SV=1	1	1	1	2.6	43.288	0	0	132930	0	0	0	0	141210	0
tr|Q8RVG8|Q8RVG8_ARATHSHEPHERDOS=ArabidopsisthalianaGN=SHDPE=3SV=1;tr|F4JQ55|F4JQ55_ARATHChaperoneproteinhtpGfamilyproteinOS=ArabidopsisthalianaGN=SHDPE=1SV=1;tr|A0A178UT76|A0A178UT76_ARATHSHDOS=ArabidopsisthalianaGN=AXX17_At4g28030PE=3SV=1;sp|Q9STX5|ENPL_ARATHEndoplasminhomologOS=ArabidopsisthalianaGN=HSP90-7PE=1SV=1;sp|F4JFN3|HS906_ARATHHeatshockprotein90-6,mitochondrialOS=ArabidopsisthalianaGN…	tr|Q8RVG8|Q8RVG8_ARATH SHEPHERD OS=Arabidopsis thaliana GN=SHD PE=3 SV=1;tr|F4JQ55|F4JQ55_ARATH Chaperone protein htpG family protein OS=Arabidopsis thaliana GN=SHD PE=1 SV=1;tr|A0A178UT76|A0A178UT76_ARATH SHD OS=Arabidopsis thaliana GN=AXX17_At4g28030 PE=	3	3	3	4.6	94.19	0	172570	164610	0	0	206410	0	141010	0
tr|A0A178VVX2|A0A178VVX2_ARATHUncharacterizedproteinOS=ArabidopsisthalianaGN=AXX17_At2g21200PE=4SV=1;sp|Q8LF20|CAP2_ARATHPutativeclathrinassemblyproteinAt2g25430OS=ArabidopsisthalianaGN=At2g25430PE=1SV=2;tr|A0A178UUY7|A0A178UUY7_ARATHUncharacterizedproteinOS=ArabidopsisthalianaGN=AXX17_At4g37050PE=4SV=1;sp|Q8S9J8|CAP1_ARATHProbableclathrinassemblyproteinAt4g32285OS=ArabidopsisthalianaGN=At4g32285…	tr|A0A178VVX2|A0A178VVX2_ARATH Uncharacterized protein OS=Arabidopsis thaliana GN=AXX17_At2g21200 PE=4 SV=1;sp|Q8LF20|CAP2_ARATH Putative clathrin assembly protein At2g25430 OS=Arabidopsis thaliana GN=At2g25430 PE=1 SV=2	3	3	3	5.5	71.966	0	457210	105310	11690	0	428290	0	140780	0
sp|P42036|RS143_ARATH40SribosomalproteinS14-3OS=ArabidopsisthalianaGN=RPS14CPE=2SV=2;tr|A0A178V9V2|A0A178V9V2_ARATHUncharacterizedproteinOS=ArabidopsisthalianaGN=AXX17_At3g47030PE=3SV=1	sp|P42036|RS143_ARATH 40S ribosomal protein S14-3 OS=Arabidopsis thaliana GN=RPS14C PE=2 SV=2;tr|A0A178V9V2|A0A178V9V2_ARATH Uncharacterized protein OS=Arabidopsis thaliana GN=AXX17_At3g47030 PE=3 SV=1	5	1	1	39.3	16.238	0.0026455	483370	130810	0	0	0	0	138960	0
sp|Q9C658-2|DCP5_ARATHIsoform2ofProteindecapping5OS=ArabidopsisthalianaGN=DCP5;sp|Q9C658|DCP5_ARATHProteindecapping5OS=ArabidopsisthalianaGN=DCP5PE=1SV=1	sp|Q9C658-2|DCP5_ARATH Isoform 2 of Protein decapping 5 OS=Arabidopsis thaliana GN=DCP5;sp|Q9C658|DCP5_ARATH Protein decapping 5 OS=Arabidopsis thaliana GN=DCP5 PE=1 SV=1	1	1	1	3.6	63.66	0	614240	124270	0	0	607770	0	138480	0
tr|Q9FH46|Q9FH46_ARATHSignalrecognitionparticlesubunitSRP68OS=ArabidopsisthalianaGN=At5g61970PE=2SV=1;tr|A0A178U844|A0A178U844_ARATHSignalrecognitionparticlesubunitSRP68OS=ArabidopsisthalianaGN=AXX17_At5g61470PE=3SV=1	tr|Q9FH46|Q9FH46_ARATH Signal recognition particle subunit SRP68 OS=Arabidopsis thaliana GN=At5g61970 PE=2 SV=1;tr|A0A178U844|A0A178U844_ARATH Signal recognition particle subunit SRP68 OS=Arabidopsis thaliana GN=AXX17_At5g61470 PE=3 SV=1	4	4	4	7.9	68.832	0	316880	96377	0	0	280800	0	138460	0
tr|Q9FE18|Q9FE18_ARATHPeptidyl-prolylcis-transisomeraseOS=ArabidopsisthalianaGN=At1g26550PE=2SV=1;tr|A0A178WE75|A0A178WE75_ARATHPeptidyl-prolylcis-transisomeraseOS=ArabidopsisthalianaGN=At1g26550PE=4SV=1	tr|Q9FE18|Q9FE18_ARATH Peptidyl-prolyl cis-trans isomerase OS=Arabidopsis thaliana GN=At1g26550 PE=2 SV=1;tr|A0A178WE75|A0A178WE75_ARATH Peptidyl-prolyl cis-trans isomerase OS=Arabidopsis thaliana GN=At1g26550 PE=4 SV=1	2	2	2	16.9	14.857	0	313290	137760	0	0	322160	0	137480	0
tr|A0A178UHP9|A0A178UHP9_ARATHEukaryotictranslationinitiationfactor3subunitBOS=ArabidopsisthalianaGN=AXX17_At5g27600PE=3SV=1;sp|Q9C5Z1|EIF3B_ARATHEukaryotictranslationinitiationfactor3subunitBOS=ArabidopsisthalianaGN=TIF3B1PE=1SV=1;tr|F4K4D5|F4K4D5_ARATHEukaryotictranslationinitiationfactor3subunitBOS=ArabidopsisthalianaGN=TIF3B1PE=1SV=1;tr|Q8GUM1|Q8GUM1_ARATHEukaryotictranslationinitiationfactor…	tr|A0A178UHP9|A0A178UHP9_ARATH Eukaryotic translation initiation factor 3 subunit B OS=Arabidopsis thaliana GN=AXX17_At5g27600 PE=3 SV=1;sp|Q9C5Z1|EIF3B_ARATH Eukaryotic translation initiation factor 3 subunit B OS=Arabidopsis thaliana GN=TIF3B1 PE=1 SV=1;	2	2	2	3.8	81.874	0	121910	128630	0	0	121100	0	137450	0
sp|O24658|CHI59_ARATHEndochitinaseAt2g43590OS=ArabidopsisthalianaGN=At2g43590PE=2SV=1;tr|A0A178W0E6|A0A178W0E6_ARATHUncharacterizedproteinOS=ArabidopsisthalianaGN=AXX17_At2g41110PE=4SV=1;tr|Q9SN84|Q9SN84_ARATHAt3g47540OS=ArabidopsisthalianaGN=F1P2.90PE=2SV=1;tr|A0A178V906|A0A178V906_ARATHUncharacterizedproteinOS=ArabidopsisthalianaGN=AXX17_At3g41530PE=4SV=1;tr|Q8GWP2|Q8GWP2_ARATHPutativeendochiti…	sp|O24658|CHI59_ARATH Endochitinase At2g43590 OS=Arabidopsis thaliana GN=At2g43590 PE=2 SV=1;tr|A0A178W0E6|A0A178W0E6_ARATH Uncharacterized protein OS=Arabidopsis thaliana GN=AXX17_At2g41110 PE=4 SV=1;tr|Q9SN84|Q9SN84_ARATH At3g47540 OS=Arabidopsis thalian	2	2	2	11.4	28.353	0	18478	129230	0	0	0	0	137280	0
tr|B9DI38|B9DI38_ARATHAT1G05190protein(Fragment)OS=ArabidopsisthalianaGN=At1g05190PE=2SV=1;tr|A0A178W979|A0A178W979_ARATHEmb2394OS=ArabidopsisthalianaGN=AXX17_At1g04580PE=3SV=1;sp|O23049|RK6_ARATH50SribosomalproteinL6,chloroplasticOS=ArabidopsisthalianaGN=RPL6PE=2SV=1	tr|B9DI38|B9DI38_ARATH AT1G05190 protein (Fragment) OS=Arabidopsis thaliana GN=At1g05190 PE=2 SV=1;tr|A0A178W979|A0A178W979_ARATH Emb2394 OS=Arabidopsis thaliana GN=AXX17_At1g04580 PE=3 SV=1;sp|O23049|RK6_ARATH 50S ribosomal protein L6, chloroplastic OS=Ar	3	3	3	15	22.205	0	427140	164270	0	0	465030	0	136620	0
tr|A0A178VQY4|A0A178VQY4_ARATHUncharacterizedproteinOS=ArabidopsisthalianaGN=AXX17_At2g24550PE=4SV=1;sp|Q9SK09|VCL22_ARATHVicilin-likeseedstorageproteinAt2g28490OS=ArabidopsisthalianaGN=At2g28490PE=2SV=1	tr|A0A178VQY4|A0A178VQY4_ARATH Uncharacterized protein OS=Arabidopsis thaliana GN=AXX17_At2g24550 PE=4 SV=1;sp|Q9SK09|VCL22_ARATH Vicilin-like seed storage protein At2g28490 OS=Arabidopsis thaliana GN=At2g28490 PE=2 SV=1	2	2	2	3.3	55.579	0	27399	131110	30407	0	30585	0	136090	0
tr|Q9SSS7|Q9SSS7_ARATHAT1G52730proteinOS=ArabidopsisthalianaGN=At1g52730PE=2SV=1;tr|A0A178WLL7|A0A178WLL7_ARATHUncharacterizedproteinOS=ArabidopsisthalianaGN=At1g52730PE=4SV=1	tr|Q9SSS7|Q9SSS7_ARATH AT1G52730 protein OS=Arabidopsis thaliana GN=At1g52730 PE=2 SV=1;tr|A0A178WLL7|A0A178WLL7_ARATH Uncharacterized protein OS=Arabidopsis thaliana GN=At1g52730 PE=4 SV=1	2	2	2	10.2	37.754	0	254190	120150	0	0	246040	0	135790	0
tr|C0SVC9|C0SVC9_ARATHUncharacterizedproteinAt3g26520(Fragment)OS=ArabidopsisthalianaGN=At3g26520PE=2SV=1;tr|A0A178VMN2|A0A178VMN2_ARATHTIP2OS=ArabidopsisthalianaGN=AXX17_At3g28790PE=3SV=1;sp|Q41963|TIP12_ARATHAquaporinTIP1-2OS=ArabidopsisthalianaGN=TIP1-2PE=1SV=2	tr|C0SVC9|C0SVC9_ARATH Uncharacterized protein At3g26520 (Fragment) OS=Arabidopsis thaliana GN=At3g26520 PE=2 SV=1;tr|A0A178VMN2|A0A178VMN2_ARATH TIP2 OS=Arabidopsis thaliana GN=AXX17_At3g28790 PE=3 SV=1;sp|Q41963|TIP12_ARATH Aquaporin TIP1-2 OS=Arabidopsi	1	1	1	7.1	25.848	0.0091848	0	126970	0	0	0	0	134880	0
tr|A0A178UBQ9|A0A178UBQ9_ARATHUncharacterizedproteinOS=ArabidopsisthalianaGN=AXX17_At5g37020PE=4SV=1;sp|Q9FKA5|Y5957_ARATHUncharacterizedproteinAt5g39570OS=ArabidopsisthalianaGN=At5g39570PE=1SV=1	tr|A0A178UBQ9|A0A178UBQ9_ARATH Uncharacterized protein OS=Arabidopsis thaliana GN=AXX17_At5g37020 PE=4 SV=1;sp|Q9FKA5|Y5957_ARATH Uncharacterized protein At5g39570 OS=Arabidopsis thaliana GN=At5g39570 PE=1 SV=1	4	4	4	23.9	43.526	0	561840	122870	0	0	558170	0	134190	0
tr|A0A178V7W6|A0A178V7W6_ARATHUncharacterizedproteinOS=ArabidopsisthalianaGN=AXX17_At3g54640PE=3SV=1;sp|Q9SRK6|R37A1_ARATHPutative60SribosomalproteinL37a-1OS=ArabidopsisthalianaGN=RPL37ABPE=3SV=1;sp|Q8RXU5|R37A2_ARATH60SribosomalproteinL37a-2OS=ArabidopsisthalianaGN=RPL37ACPE=3SV=1;tr|A0A178VIE4|A0A178VIE4_ARATHUncharacterizedproteinOS=ArabidopsisthalianaGN=AXX17_At3g10830PE=4SV=1	tr|A0A178V7W6|A0A178V7W6_ARATH Uncharacterized protein OS=Arabidopsis thaliana GN=AXX17_At3g54640 PE=3 SV=1;sp|Q9SRK6|R37A1_ARATH Putative 60S ribosomal protein L37a-1 OS=Arabidopsis thaliana GN=RPL37AB PE=3 SV=1;sp|Q8RXU5|R37A2_ARATH 60S ribosomal protein	2	2	2	26.1	10.241	0	380510	128240	0	0	383060	0	133680	0
tr|A0A178V7Q9|A0A178V7Q9_ARATHSTV1OS=ArabidopsisthalianaGN=AXX17_At3g47430PE=4SV=1;sp|P38666|RL242_ARATH60SribosomalproteinL24-2OS=ArabidopsisthalianaGN=RPL24BPE=1SV=2;tr|A0A178W0L3|A0A178W0L3_ARATHRPL24AOS=ArabidopsisthalianaGN=AXX17_At2g33320PE=4SV=1;sp|Q42347|RL241_ARATH60SribosomalproteinL24-1OS=ArabidopsisthalianaGN=RPL24APE=1SV=2;tr|C0Z2G1|C0Z2G1_ARATHAT2G36620proteinOS=ArabidopsisthalianaG…	tr|A0A178V7Q9|A0A178V7Q9_ARATH STV1 OS=Arabidopsis thaliana GN=AXX17_At3g47430 PE=4 SV=1;sp|P38666|RL242_ARATH 60S ribosomal protein L24-2 OS=Arabidopsis thaliana GN=RPL24B PE=1 SV=2;tr|A0A178W0L3|A0A178W0L3_ARATH RPL24A OS=Arabidopsis thaliana GN=AXX17_At	2	2	2	14.7	18.739	0	42455	125830	0	0	0	0	133670	0
tr|A0A178UKZ2|A0A178UKZ2_ARATHPHB3OS=ArabidopsisthalianaGN=AXX17_At5g38490PE=4SV=1;sp|O04331|PHB3_ARATHProhibitin-3,mitochondrialOS=ArabidopsisthalianaGN=PHB3PE=1SV=1;tr|A0A178VIY4|A0A178VIY4_ARATHPHB4OS=ArabidopsisthalianaGN=AXX17_At3g29740PE=4SV=1;sp|Q9LK25|PHB4_ARATHProhibitin-4,mitochondrialOS=ArabidopsisthalianaGN=PHB4PE=1SV=1	tr|A0A178UKZ2|A0A178UKZ2_ARATH PHB3 OS=Arabidopsis thaliana GN=AXX17_At5g38490 PE=4 SV=1;sp|O04331|PHB3_ARATH Prohibitin-3, mitochondrial OS=Arabidopsis thaliana GN=PHB3 PE=1 SV=1;tr|A0A178VIY4|A0A178VIY4_ARATH PHB4 OS=Arabidopsis thaliana GN=AXX17_At3g297	2	2	2	11.6	30.399	0	63712	128820	0	0	67786	0	132770	0
tr|B9DGN3|B9DGN3_ARATHAT2G27710proteinOS=ArabidopsisthalianaGN=At2g27710PE=2SV=1;sp|Q9SLF7|RLA22_ARATH60SacidicribosomalproteinP2-2OS=ArabidopsisthalianaGN=RPP2BPE=1SV=1	tr|B9DGN3|B9DGN3_ARATH AT2G27710 protein OS=Arabidopsis thaliana GN=At2g27710 PE=2 SV=1;sp|Q9SLF7|RLA22_ARATH 60S acidic ribosomal protein P2-2 OS=Arabidopsis thaliana GN=RPP2B PE=1 SV=1	1	1	1	28.7	11.444	0	107770	124910	0	0	0	0	132690	0
tr|F4HRW5|F4HRW5_ARATHRibosomalproteinL22p/L17efamilyproteinOS=ArabidopsisthalianaGN=At1g67430PE=3SV=1;tr|Q0WRE5|Q0WRE5_ARATHRibosomalproteinL17-likeproteinOS=ArabidopsisthalianaGN=At1g67430PE=2SV=1;tr|A0A178WBF0|A0A178WBF0_ARATHUncharacterizedproteinOS=ArabidopsisthalianaGN=AXX17_At1g61350PE=3SV=1;sp|P51413|RL172_ARATH60SribosomalproteinL17-2OS=ArabidopsisthalianaGN=RPL17BPE=2SV=2	tr|F4HRW5|F4HRW5_ARATH Ribosomal protein L22p/L17e family protein OS=Arabidopsis thaliana GN=At1g67430 PE=3 SV=1;tr|Q0WRE5|Q0WRE5_ARATH Ribosomal protein L17-like protein OS=Arabidopsis thaliana GN=At1g67430 PE=2 SV=1;tr|A0A178WBF0|A0A178WBF0_ARATH Unchara	2	1	1	16	14.767	0	456370	124890	0	0	0	0	132670	0
tr|A0A1B1W4X6|A0A1B1W4X6_ARATH30SribosomalproteinS3,chloroplasticOS=ArabidopsisthalianaGN=rps3PE=3SV=1;sp|P56798|RR3_ARATH30SribosomalproteinS3,chloroplasticOS=ArabidopsisthalianaGN=rps3PE=3SV=1	tr|A0A1B1W4X6|A0A1B1W4X6_ARATH 30S ribosomal protein S3, chloroplastic OS=Arabidopsis thaliana GN=rps3 PE=3 SV=1;sp|P56798|RR3_ARATH 30S ribosomal protein S3, chloroplastic OS=Arabidopsis thaliana GN=rps3 PE=3 SV=1	1	1	1	5	25.188	0	288460	124870	0	0	0	0	132640	0
tr|A0A178V714|A0A178V714_ARATHPeroxidaseOS=ArabidopsisthalianaGN=AXX17_At4g30010PE=3SV=1;sp|Q93V93|PER44_ARATHPeroxidase44OS=ArabidopsisthalianaGN=PER44PE=2SV=1;tr|A0A1P8B428|A0A1P8B428_ARATHPeroxidaseOS=ArabidopsisthalianaGN=At4g26010PE=3SV=1	tr|A0A178V714|A0A178V714_ARATH Peroxidase OS=Arabidopsis thaliana GN=AXX17_At4g30010 PE=3 SV=1;sp|Q93V93|PER44_ARATH Peroxidase 44 OS=Arabidopsis thaliana GN=PER44 PE=2 SV=1;tr|A0A1P8B428|A0A1P8B428_ARATH Peroxidase OS=Arabidopsis thaliana GN=At4g26010 PE=	3	3	3	10.6	33.805	0	318430	130440	0	0	310530	0	131980	0
tr|A0A178V0K1|A0A178V0K1_ARATHUncharacterizedproteinOS=ArabidopsisthalianaGN=AXX17_At4g20580PE=4SV=1;sp|O23593|RGGB_ARATHRGGrepeatsnuclearRNAbindingproteinBOS=ArabidopsisthalianaGN=RGGBPE=1SV=1	tr|A0A178V0K1|A0A178V0K1_ARATH Uncharacterized protein OS=Arabidopsis thaliana GN=AXX17_At4g20580 PE=4 SV=1;sp|O23593|RGGB_ARATH RGG repeats nuclear RNA binding protein B OS=Arabidopsis thaliana GN=RGGB PE=1 SV=1	2	2	2	13.9	38.921	0	207680	163510	0	0	249640	0	131730	0
tr|Q67ZX8|Q67ZX8_ARATH40SribosomalproteinS19-likeOS=ArabidopsisthalianaGN=At5g61170PE=2SV=1;tr|Q0WSH0|Q0WSH0_ARATH40SribosomalproteinS19-likeOS=ArabidopsisthalianaGN=At5g15520PE=2SV=1;tr|A0A178VB37|A0A178VB37_ARATHUncharacterizedproteinOS=ArabidopsisthalianaGN=AXX17_At3g01250PE=4SV=1;tr|A0A178USU3|A0A178USU3_ARATHUncharacterizedproteinOS=ArabidopsisthalianaGN=AXX17_At5g60630PE=4SV=1;tr|A0A178UBC4…	tr|Q67ZX8|Q67ZX8_ARATH 40S ribosomal protein S19-like OS=Arabidopsis thaliana GN=At5g61170 PE=2 SV=1;tr|Q0WSH0|Q0WSH0_ARATH 40S ribosomal protein S19-like OS=Arabidopsis thaliana GN=At5g15520 PE=2 SV=1;tr|A0A178VB37|A0A178VB37_ARATH Uncharacterized protein	1	1	1	5.6	15.697	0	207320	123690	0	0	0	0	131390	0
tr|A0A178VK31|A0A178VK31_ARATHCysteineproteinaseinhibitorOS=ArabidopsisthalianaGN=AXX17_At3g12510PE=3SV=1;tr|A0A178VLG4|A0A178VLG4_ARATHCysteineproteinaseinhibitorOS=ArabidopsisthalianaGN=AXX17_At3g12510PE=3SV=1;sp|Q8H0X6-2|CYT6_ARATHIsoform2ofCysteineproteinaseinhibitor6OS=ArabidopsisthalianaGN=CYS6	tr|A0A178VK31|A0A178VK31_ARATH Cysteine proteinase inhibitor OS=Arabidopsis thaliana GN=AXX17_At3g12510 PE=3 SV=1;tr|A0A178VLG4|A0A178VLG4_ARATH Cysteine proteinase inhibitor OS=Arabidopsis thaliana GN=AXX17_At3g12510 PE=3 SV=1;sp|Q8H0X6-2|CYT6_ARATH Isofo	1	1	1	14.5	17.649	0	97299	123110	0	0	0	0	130780	0
tr|A8MQP6|A8MQP6_ARATHNascentpolypeptide-associatedcomplex(NAC),alphasubunitfamilyproteinOS=ArabidopsisthalianaGN=At4g10480PE=1SV=1;tr|Q0WWN5|Q0WWN5_ARATHPutativealphaNACOS=ArabidopsisthalianaGN=At4g10480PE=2SV=1;tr|A0A178V0D1|A0A178V0D1_ARATHUncharacterizedproteinOS=ArabidopsisthalianaGN=AXX17_At4g11750PE=4SV=1;sp|Q9SZY1|NACA4_ARATHNascentpolypeptide-associatedcomplexsubunitalpha-likeprotein4OS=…	tr|A8MQP6|A8MQP6_ARATH Nascent polypeptide-associated complex (NAC), alpha subunit family protein OS=Arabidopsis thaliana GN=At4g10480 PE=1 SV=1;tr|Q0WWN5|Q0WWN5_ARATH Putative alpha NAC OS=Arabidopsis thaliana GN=At4g10480 PE=2 SV=1;tr|A0A178V0D1|A0A178V0	1	1	1	6.6	23.114	0	35141	122900	0	0	0	0	130560	0
tr|A0A178VEN3|A0A178VEN3_ARATHEukaryotictranslationinitiationfactor6OS=ArabidopsisthalianaGN=EIF6PE=3SV=1;sp|Q9M060|IF62_ARATHEukaryotictranslationinitiationfactor6-2OS=ArabidopsisthalianaGN=EIF6-2PE=2SV=1	tr|A0A178VEN3|A0A178VEN3_ARATH Eukaryotic translation initiation factor 6 OS=Arabidopsis thaliana GN=EIF6 PE=3 SV=1;sp|Q9M060|IF62_ARATH Eukaryotic translation initiation factor 6-2 OS=Arabidopsis thaliana GN=EIF6-2 PE=2 SV=1	2	2	2	11.8	26.482	0	170210	122260	0	0	0	0	129880	0
tr|Q0WSA0|Q0WSA0_ARATHSimilartoribosomalproteinL30OS=ArabidopsisthalianaGN=At1g77940PE=2SV=1;tr|A0A178WES2|A0A178WES2_ARATHUncharacterizedproteinOS=ArabidopsisthalianaGN=AXX17_At1g72530PE=4SV=1;tr|A0A178VBY8|A0A178VBY8_ARATHUncharacterizedproteinOS=ArabidopsisthalianaGN=AXX17_At3g19900PE=3SV=1;sp|Q9LSA3|RL303_ARATH60SribosomalproteinL30-3OS=ArabidopsisthalianaGN=RPL30CPE=3SV=1;sp|Q9C8F7|RL301_ARA…	tr|Q0WSA0|Q0WSA0_ARATH Similar to ribosomal protein L30 OS=Arabidopsis thaliana GN=At1g77940 PE=2 SV=1;tr|A0A178WES2|A0A178WES2_ARATH Uncharacterized protein OS=Arabidopsis thaliana GN=AXX17_At1g72530 PE=4 SV=1;tr|A0A178VBY8|A0A178VBY8_ARATH Uncharacterize	1	1	1	14.3	12.29	0	77323	120120	0	0	0	0	127600	0
tr|A0A1P8BFB3|A0A1P8BFB3_ARATHP-loopcontainingnucleosidetriphosphatehydrolasessuperfamilyproteinOS=ArabidopsisthalianaGN=MDC12.8PE=1SV=1;tr|A0A178UDJ1|A0A178UDJ1_ARATHUncharacterizedproteinOS=ArabidopsisthalianaGN=AXX17_At5g62690PE=3SV=1;sp|Q8W4R3-2|RH30_ARATHIsoform2ofDEAD-boxATP-dependentRNAhelicase30OS=ArabidopsisthalianaGN=RH30;tr|A0A178W6R5|A0A178W6R5_ARATHRH20OS=ArabidopsisthalianaGN=AXX17_…	tr|A0A1P8BFB3|A0A1P8BFB3_ARATH P-loop containing nucleoside triphosphate hydrolases superfamily protein OS=Arabidopsis thaliana GN=MDC12.8 PE=1 SV=1;tr|A0A178UDJ1|A0A178UDJ1_ARATH Uncharacterized protein OS=Arabidopsis thaliana GN=AXX17_At5g62690 PE=3 SV=1	3	3	3	7.3	52.936	0	130840	107650	0	0	118310	0	126880	0
tr|C0Z2L2|C0Z2L2_ARATHAT5G63650proteinOS=ArabidopsisthalianaGN=At5g63650PE=2SV=1;tr|A0A178UA36|A0A178UA36_ARATHSRK2GOS=ArabidopsisthalianaGN=AXX17_At5g08510PE=3SV=1;sp|P43292|SRK2G_ARATHSerine/threonine-proteinkinaseSRK2GOS=ArabidopsisthalianaGN=SRK2GPE=1SV=2;tr|A0A178UJ35|A0A178UJ35_ARATHSRK2HOS=ArabidopsisthalianaGN=AXX17_At5g63220PE=3SV=1;sp|Q9FFP9|SRK2H_ARATHSerine/threonine-proteinkinaseSRK2…	tr|C0Z2L2|C0Z2L2_ARATH AT5G63650 protein OS=Arabidopsis thaliana GN=At5g63650 PE=2 SV=1;tr|A0A178UA36|A0A178UA36_ARATH SRK2G OS=Arabidopsis thaliana GN=AXX17_At5g08510 PE=3 SV=1;sp|P43292|SRK2G_ARATH Serine/threonine-protein kinase SRK2G OS=Arabidopsis tha	2	2	2	7.8	39.724	0	98910	119850	0	0	100150	0	126070	0
tr|A0A178WJG4|A0A178WJG4_ARATHACLA-2OS=ArabidopsisthalianaGN=AXX17_At1g53920PE=4SV=1;tr|A0A178W4V2|A0A178W4V2_ARATHACLA-1OS=ArabidopsisthalianaGN=AXX17_At1g10810PE=4SV=1;sp|Q9SGY2|ACLA1_ARATHATP-citratesynthasealphachainprotein1OS=ArabidopsisthalianaGN=ACLA-1PE=1SV=1;sp|O22718|ACLA2_ARATHATP-citratesynthasealphachainprotein2OS=ArabidopsisthalianaGN=ACLA-2PE=2SV=1;tr|F4I5V8|F4I5V8_ARATHATP-citrate…	tr|A0A178WJG4|A0A178WJG4_ARATH ACLA-2 OS=Arabidopsis thaliana GN=AXX17_At1g53920 PE=4 SV=1;tr|A0A178W4V2|A0A178W4V2_ARATH ACLA-1 OS=Arabidopsis thaliana GN=AXX17_At1g10810 PE=4 SV=1;sp|Q9SGY2|ACLA1_ARATH ATP-citrate synthase alpha chain protein 1 OS=Arabid	2	2	2	5.4	46.699	0	317940	118330	0	0	317750	0	125890	0
tr|A0A178UUL4|A0A178UUL4_ARATHUncharacterizedproteinOS=ArabidopsisthalianaGN=AXX17_At4g28720PE=4SV=1;sp|Q93Y35|PSMD6_ARATH26Sproteasomenon-ATPaseregulatorysubunit6homologOS=ArabidopsisthalianaGN=RPN7PE=1SV=1	tr|A0A178UUL4|A0A178UUL4_ARATH Uncharacterized protein OS=Arabidopsis thaliana GN=AXX17_At4g28720 PE=4 SV=1;sp|Q93Y35|PSMD6_ARATH 26S proteasome non-ATPase regulatory subunit 6 homolog OS=Arabidopsis thaliana GN=RPN7 PE=1 SV=1	1	1	1	3.6	44.282	0	157240	118120	0	0	0	0	125480	0
tr|A0A1P8B2C7|A0A1P8B2C7_ARATH60SacidicribosomalproteinfamilyOS=ArabidopsisthalianaGN=At2g27720PE=3SV=1;tr|A0A178VWL7|A0A178VWL7_ARATHUncharacterizedproteinOS=ArabidopsisthalianaGN=AXX17_At2g23690PE=3SV=1;tr|A0A178VQE0|A0A178VQE0_ARATHUncharacterizedproteinOS=ArabidopsisthalianaGN=AXX17_At2g23700PE=3SV=1;sp|P51407|RLA21_ARATH60SacidicribosomalproteinP2-1OS=ArabidopsisthalianaGN=RPP2APE=3SV=2;tr|F…	tr|A0A1P8B2C7|A0A1P8B2C7_ARATH 60S acidic ribosomal protein family OS=Arabidopsis thaliana GN=At2g27720 PE=3 SV=1;tr|A0A178VWL7|A0A178VWL7_ARATH Uncharacterized protein OS=Arabidopsis thaliana GN=AXX17_At2g23690 PE=3 SV=1;tr|A0A178VQE0|A0A178VQE0_ARATH Unc	1	1	1	36.3	9.178	0	121520	117960	0	0	0	0	125300	0
tr|A0A1B1W4V2|A0A1B1W4V2_ARATHATPsynthasesubunitbeta,chloroplasticOS=ArabidopsisthalianaGN=atpBPE=3SV=1;sp|P19366|ATPB_ARATHATPsynthasesubunitbeta,chloroplasticOS=ArabidopsisthalianaGN=atpBPE=1SV=2;tr|O04243|O04243_ARATHBetasubunitofcouplingfactorone(Fragment)OS=ArabidopsisthalianaGN=atpBPE=4SV=1;tr|Q3ZVD9|Q3ZVD9_ARATHATPasebetasubunit(Fragment)OS=ArabidopsisthalianaGN=atpBPE=4SV=1	tr|A0A1B1W4V2|A0A1B1W4V2_ARATH ATP synthase subunit beta, chloroplastic OS=Arabidopsis thaliana GN=atpB PE=3 SV=1;sp|P19366|ATPB_ARATH ATP synthase subunit beta, chloroplastic OS=Arabidopsis thaliana GN=atpB PE=1 SV=2	3	2	2	7.6	53.933	0	179110	119860	0	0	181310	0	125130	0
tr|F4KGU2|F4KGU2_ARATHRibosomalproteinS6eOS=ArabidopsisthalianaGN=EMB3010PE=1SV=1;tr|A0A178USM6|A0A178USM6_ARATH40SribosomalproteinS6OS=ArabidopsisthalianaGN=AXX17_At5g10020PE=3SV=1;sp|P51430|RS62_ARATH40SribosomalproteinS6-2OS=ArabidopsisthalianaGN=RPS6BPE=1SV=3	tr|F4KGU2|F4KGU2_ARATH Ribosomal protein S6e OS=Arabidopsis thaliana GN=EMB3010 PE=1 SV=1;tr|A0A178USM6|A0A178USM6_ARATH 40S ribosomal protein S6 OS=Arabidopsis thaliana GN=AXX17_At5g10020 PE=3 SV=1;sp|P51430|RS62_ARATH 40S ribosomal protein S6-2 OS=Arabid	2	2	1	13.7	22.097	0	479740	111080	0	0	473820	0	123920	0
tr|O23029|O23029_ARATHAWPM-19-likefamilyproteinOS=ArabidopsisthalianaGN=At1g04560PE=2SV=1;tr|A0A178WQ99|A0A178WQ99_ARATHUncharacterizedproteinOS=ArabidopsisthalianaGN=At1g04560PE=4SV=1	tr|O23029|O23029_ARATH AWPM-19-like family protein OS=Arabidopsis thaliana GN=At1g04560 PE=2 SV=1;tr|A0A178WQ99|A0A178WQ99_ARATH Uncharacterized protein OS=Arabidopsis thaliana GN=At1g04560 PE=4 SV=1	1	1	1	4.3	19.846	0.0091116	52424	116100	0	0	0	0	123330	0
tr|B9DFC6|B9DFC6_ARATHAT5G60410protein(Fragment)OS=ArabidopsisthalianaGN=At5g60410PE=2SV=1;sp|Q680Q4-2|SIZ1_ARATHIsoform2ofE3SUMO-proteinligaseSIZ1OS=ArabidopsisthalianaGN=SIZ1;tr|A0A178UAJ3|A0A178UAJ3_ARATHSIZ1OS=ArabidopsisthalianaGN=AXX17_At5g59860PE=4SV=1;sp|Q680Q4-3|SIZ1_ARATHIsoform3ofE3SUMO-proteinligaseSIZ1OS=ArabidopsisthalianaGN=SIZ1;sp|Q680Q4|SIZ1_ARATHE3SUMO-proteinligaseSIZ1OS=Arabid…	tr|B9DFC6|B9DFC6_ARATH AT5G60410 protein (Fragment) OS=Arabidopsis thaliana GN=At5g60410 PE=2 SV=1;sp|Q680Q4-2|SIZ1_ARATH Isoform 2 of E3 SUMO-protein ligase SIZ1 OS=Arabidopsis thaliana GN=SIZ1;tr|A0A178UAJ3|A0A178UAJ3_ARATH SIZ1 OS=Arabidopsis thaliana G	1	1	1	2.8	79.126	0.0036946	18415	115900	0	0	0	0	123120	0
tr|Q9FG99|Q9FG99_ARATHSimilaritytoGTP-bindingregulatoryproteinandWD-repeatproteinOS=ArabidopsisthalianaGN=MPF21.14PE=4SV=1;tr|A0A178ULH4|A0A178ULH4_ARATHUncharacterizedproteinOS=ArabidopsisthalianaGN=AXX17_At5g48980PE=4SV=1	tr|Q9FG99|Q9FG99_ARATH Similarity to GTP-binding regulatory protein and WD-repeat protein OS=Arabidopsis thaliana GN=MPF21.14 PE=4 SV=1;tr|A0A178ULH4|A0A178ULH4_ARATH Uncharacterized protein OS=Arabidopsis thaliana GN=AXX17_At5g48980 PE=4 SV=1	1	1	1	2.8	42.505	0.0060459	0	114540	0	0	0	0	121670	0
tr|A0A178V011|A0A178V011_ARATHRABA1eOS=ArabidopsisthalianaGN=AXX17_At4g21670PE=4SV=1;sp|O49513|RAA1E_ARATHRas-relatedproteinRABA1eOS=ArabidopsisthalianaGN=RABA1EPE=2SV=1	tr|A0A178V011|A0A178V011_ARATH RABA1e OS=Arabidopsis thaliana GN=AXX17_At4g21670 PE=4 SV=1;sp|O49513|RAA1E_ARATH Ras-related protein RABA1e OS=Arabidopsis thaliana GN=RABA1E PE=2 SV=1	1	1	1	5.1	24.33	0	84637	113400	0	0	0	0	120470	0
tr|A0A178UZ20|A0A178UZ20_ARATHFIB2OS=ArabidopsisthalianaGN=AXX17_At4g29570PE=3SV=1;sp|Q94AH9|MD36A_ARATHMediatorofRNApolymeraseIItranscriptionsubunit36aOS=ArabidopsisthalianaGN=MED36APE=1SV=2;sp|Q9FEF8-2|MD36B_ARATHIsoform2ofProbablemediatorofRNApolymeraseIItranscriptionsubunit36bOS=ArabidopsisthalianaGN=MED36B	tr|A0A178UZ20|A0A178UZ20_ARATH FIB2 OS=Arabidopsis thaliana GN=AXX17_At4g29570 PE=3 SV=1;sp|Q94AH9|MD36A_ARATH Mediator of RNA polymerase II transcription subunit 36a OS=Arabidopsis thaliana GN=MED36A PE=1 SV=2;sp|Q9FEF8-2|MD36B_ARATH Isoform 2 of Probable	4	1	1	15.6	33.653	0.00927	99380	112410	0	0	0	0	119410	0
tr|A0A1I9LNN0|A0A1I9LNN0_ARATHTransducin/WD40repeat-likesuperfamilyproteinOS=ArabidopsisthalianaGN=At3g50590PE=4SV=1;tr|A0A178V6B2|A0A178V6B2_ARATHUncharacterizedproteinOS=ArabidopsisthalianaGN=AXX17_At3g44830PE=4SV=1;tr|F4J0P2|F4J0P2_ARATHTransducin/WD40repeat-likesuperfamilyproteinOS=ArabidopsisthalianaGN=At3g50590PE=4SV=1;tr|Q93YU3|Q93YU3_ARATHUncharacterizedproteinAt3g50600OS=Arabidopsisthali…	tr|A0A1I9LNN0|A0A1I9LNN0_ARATH Transducin/WD40 repeat-like superfamily protein OS=Arabidopsis thaliana GN=At3g50590 PE=4 SV=1;tr|A0A178V6B2|A0A178V6B2_ARATH Uncharacterized protein OS=Arabidopsis thaliana GN=AXX17_At3g44830 PE=4 SV=1;tr|F4J0P2|F4J0P2_ARATH	2	2	2	1.7	174.99	0	47096	103310	0	0	37629	0	119210	0
tr|A0A178UQQ9|A0A178UQQ9_ARATHSRA1OS=ArabidopsisthalianaGN=AXX17_At5g18200PE=4SV=1;sp|Q5S2C3|PIR_ARATHProteinPIROS=ArabidopsisthalianaGN=PIRPE=1SV=2;sp|Q5S2C3-2|PIR_ARATHIsoform2ofProteinPIROS=ArabidopsisthalianaGN=PIR;tr|B3H6L9|B3H6L9_ARATHTranscriptionactivatorOS=ArabidopsisthalianaGN=PIR121PE=4SV=1	tr|A0A178UQQ9|A0A178UQQ9_ARATH SRA1 OS=Arabidopsis thaliana GN=AXX17_At5g18200 PE=4 SV=1;sp|Q5S2C3|PIR_ARATH Protein PIR OS=Arabidopsis thaliana GN=PIR PE=1 SV=2;sp|Q5S2C3-2|PIR_ARATH Isoform 2 of Protein PIR OS=Arabidopsis thaliana GN=PIR;tr|B3H6L9|B3H6L9	3	3	3	3.4	145.49	0	153000	103330	0	0	143660	0	119110	0
tr|A0A178W7K6|A0A178W7K6_ARATHEmb1507OS=ArabidopsisthalianaGN=AXX17_At1g22030PE=4SV=1;sp|Q9SYP1|DEXHC_ARATHDExH-boxATP-dependentRNAhelicaseDExH12OS=ArabidopsisthalianaGN=BRR2APE=1SV=1	tr|A0A178W7K6|A0A178W7K6_ARATH Emb1507 OS=Arabidopsis thaliana GN=AXX17_At1g22030 PE=4 SV=1;sp|Q9SYP1|DEXHC_ARATH DExH-box ATP-dependent RNA helicase DExH12 OS=Arabidopsis thaliana GN=BRR2A PE=1 SV=1	2	2	2	1.3	247.12	0	261360	107570	0	0	257420	0	118210	0
tr|A0A1B1W4S8|A0A1B1W4S8_ARATHATPsynthasesubunitalpha,chloroplasticOS=ArabidopsisthalianaGN=atpAPE=3SV=1;sp|P56757|ATPA_ARATHATPsynthasesubunitalpha,chloroplasticOS=ArabidopsisthalianaGN=atpAPE=1SV=1;tr|Q8HAW5|Q8HAW5_ARATHATPasealphasubunit(Fragment)OS=ArabidopsisthalianaGN=atpAPE=4SV=1	tr|A0A1B1W4S8|A0A1B1W4S8_ARATH ATP synthase subunit alpha, chloroplastic OS=Arabidopsis thaliana GN=atpA PE=3 SV=1;sp|P56757|ATPA_ARATH ATP synthase subunit alpha, chloroplastic OS=Arabidopsis thaliana GN=atpA PE=1 SV=1;tr|Q8HAW5|Q8HAW5_ARATH ATPase alpha	2	2	2	4.1	55.328	0	18802	110490	0	0	0	0	117370	0
tr|A0A178UXQ6|A0A178UXQ6_ARATHNucleosidediphosphatekinaseOS=ArabidopsisthalianaGN=AXX17_At4g10580PE=3SV=1;sp|P39207|NDK1_ARATHNucleosidediphosphatekinase1OS=ArabidopsisthalianaGN=NDK1PE=1SV=1	tr|A0A178UXQ6|A0A178UXQ6_ARATH Nucleoside diphosphate kinase OS=Arabidopsis thaliana GN=AXX17_At4g10580 PE=3 SV=1;sp|P39207|NDK1_ARATH Nucleoside diphosphate kinase 1 OS=Arabidopsis thaliana GN=NDK1 PE=1 SV=1	1	1	1	10.7	16.5	0	31716	110390	0	0	0	0	117270	0
tr|Q94AM2|Q94AM2_ARATHPutativedihydrolipoamideS-acetyltransferase(Fragment)OS=ArabidopsisthalianaGN=At3g25860PE=2SV=2;tr|A0A178V5Z1|A0A178V5Z1_ARATHDihydrolipoamideacetyltransferasecomponentofpyruvatedehydrogenasecomplexOS=ArabidopsisthalianaGN=AXX17_At3g27940PE=3SV=1;sp|Q9SQI8|ODP24_ARATHDihydrolipoyllysine-residueacetyltransferasecomponent4ofpyruvatedehydrogenasecomplex,chloroplasticOS=Arabidop…	tr|Q94AM2|Q94AM2_ARATH Putative dihydrolipoamide S-acetyltransferase (Fragment) OS=Arabidopsis thaliana GN=At3g25860 PE=2 SV=2;tr|A0A178V5Z1|A0A178V5Z1_ARATH Dihydrolipoamide acetyltransferase component of pyruvate dehydrogenase complex OS=Arabidopsis thal	2	2	2	8.7	38.103	0	68011	96496	0	0	53531	0	116980	0
tr|A0A178UXL9|A0A178UXL9_ARATHSESA1OS=ArabidopsisthalianaGN=AXX17_At4g31290PE=4SV=1;sp|P15457|2SS1_ARATH2Sseedstorageprotein1OS=ArabidopsisthalianaGN=AT2S1PE=1SV=1	tr|A0A178UXL9|A0A178UXL9_ARATH SESA1 OS=Arabidopsis thaliana GN=AXX17_At4g31290 PE=4 SV=1;sp|P15457|2SS1_ARATH 2S seed storage protein 1 OS=Arabidopsis thaliana GN=AT2S1 PE=1 SV=1	2	2	2	14	19.014	0	213040	140820	0	0	0	0	116340	0
tr|F4HU00|F4HU00_ARATHPlasmamembraneATPaseOS=ArabidopsisthalianaGN=HA9PE=3SV=2;tr|A0A1P8AMR3|A0A1P8AMR3_ARATHPlasmamembraneATPaseOS=ArabidopsisthalianaGN=HA9PE=3SV=1;tr|A0A1P8AMR6|A0A1P8AMR6_ARATHPlasmamembraneATPaseOS=ArabidopsisthalianaGN=HA9PE=3SV=1;tr|A0A178W8U5|A0A178W8U5_ARATHPlasmamembraneATPaseOS=ArabidopsisthalianaGN=AXX17_At1g75530PE=3SV=1;sp|Q42556|PMA9_ARATHATPase9,plasmamembrane-type…	tr|F4HU00|F4HU00_ARATH Plasma membrane ATPase OS=Arabidopsis thaliana GN=HA9 PE=3 SV=2;tr|A0A1P8AMR3|A0A1P8AMR3_ARATH Plasma membrane ATPase OS=Arabidopsis thaliana GN=HA9 PE=3 SV=1;tr|A0A1P8AMR6|A0A1P8AMR6_ARATH Plasma membrane ATPase OS=Arabidopsis thali	5	2	2	8.5	90.977	0	0	109400	0	0	0	0	116210	0
sp|O04663-2|IF4E4_ARATHIsoform2ofEukaryotictranslationinitiationfactorisoform4EOS=ArabidopsisthalianaGN=EIF(ISO)4E;tr|A0A178UEE3|A0A178UEE3_ARATHLSP1OS=ArabidopsisthalianaGN=AXX17_At5g32800PE=3SV=1;sp|O04663|IF4E4_ARATHEukaryotictranslationinitiationfactorisoform4EOS=ArabidopsisthalianaGN=EIF(ISO)4EPE=1SV=2	sp|O04663-2|IF4E4_ARATH Isoform 2 of Eukaryotic translation initiation factor isoform 4E OS=Arabidopsis thaliana GN=EIF(ISO)4E;tr|A0A178UEE3|A0A178UEE3_ARATH LSP1 OS=Arabidopsis thaliana GN=AXX17_At5g32800 PE=3 SV=1;sp|O04663|IF4E4_ARATH Eukaryotic transla	1	1	1	13.2	18.823	0	198070	108120	0	0	197630	0	115290	0
tr|A0A178VIF6|A0A178VIF6_ARATHUncharacterizedproteinOS=ArabidopsisthalianaGN=AXX17_At3g24610PE=3SV=1;sp|Q9LIL4|P24B3_ARATHTransmembraneemp24domain-containingproteinp24beta3OS=ArabidopsisthalianaGN=At3g22845PE=2SV=1	tr|A0A178VIF6|A0A178VIF6_ARATH Uncharacterized protein OS=Arabidopsis thaliana GN=AXX17_At3g24610 PE=3 SV=1;sp|Q9LIL4|P24B3_ARATH Transmembrane emp24 domain-containing protein p24beta3 OS=Arabidopsis thaliana GN=At3g22845 PE=2 SV=1	1	1	1	5.1	24.281	0	296540	107930	0	0	0	0	114650	0
tr|Q9LP58|Q9LP58_ARATHUncharacterizedproteinF28N24.2OS=ArabidopsisthalianaGN=F28N24.2PE=3SV=1;tr|Q8RWJ5|Q8RWJ5_ARATHSecYproteintransportfamilyproteinOS=ArabidopsisthalianaGN=At1g29310PE=2SV=1;tr|Q8LB07|Q8LB07_ARATHUncharacterizedproteinOS=ArabidopsisthalianaPE=2SV=1;tr|O80774|O80774_ARATHAT2G34250proteinOS=ArabidopsisthalianaGN=At2g34250PE=2SV=1;tr|A0A178WNM7|A0A178WNM7_ARATHUncharacterizedprotei…	tr|Q9LP58|Q9LP58_ARATH Uncharacterized protein F28N24.2 OS=Arabidopsis thaliana GN=F28N24.2 PE=3 SV=1;tr|Q8RWJ5|Q8RWJ5_ARATH SecY protein transport family protein OS=Arabidopsis thaliana GN=At1g29310 PE=2 SV=1;tr|Q8LB07|Q8LB07_ARATH Uncharacterized protein	1	1	1	2.3	52.171	0.0038119	140420	107400	0	0	0	0	114090	0
tr|A0A178WA48|A0A178WA48_ARATHMEE63OS=ArabidopsisthalianaGN=AXX17_At1g01260PE=4SV=1;sp|O23676|MGN_ARATHProteinmagonashihomologOS=ArabidopsisthalianaGN=MAGOPE=1SV=1	tr|A0A178WA48|A0A178WA48_ARATH MEE63 OS=Arabidopsis thaliana GN=AXX17_At1g01260 PE=4 SV=1;sp|O23676|MGN_ARATH Protein mago nashi homolog OS=Arabidopsis thaliana GN=MAGO PE=1 SV=1	1	1	1	7.3	17.458	0	112180	106220	0	0	0	0	112830	0
sp|Q9SX85|SEC3A_ARATHExocystcomplexcomponentSEC3AOS=ArabidopsisthalianaGN=SEC3APE=1SV=1;tr|F4HTA1|F4HTA1_ARATHExocystcomplexcomponentsec3AOS=ArabidopsisthalianaGN=SEC3APE=4SV=1;tr|A0A178W8E3|A0A178W8E3_ARATHUncharacterizedproteinOS=ArabidopsisthalianaGN=AXX17_At1g41590PE=4SV=1;sp|Q9SX86|SEC3B_ARATHExocystcomplexcomponentSEC3BOS=ArabidopsisthalianaGN=SEC3BPE=2SV=1;tr|A0A178WN61|A0A178WN61_ARATHUnc…	sp|Q9SX85|SEC3A_ARATH Exocyst complex component SEC3A OS=Arabidopsis thaliana GN=SEC3A PE=1 SV=1;tr|F4HTA1|F4HTA1_ARATH Exocyst complex component sec3A OS=Arabidopsis thaliana GN=SEC3A PE=4 SV=1;tr|A0A178W8E3|A0A178W8E3_ARATH Uncharacterized protein OS=Ara	3	3	3	4.3	100.06	0	619990	107270	0	141150	621580	0	112360	0
tr|Q42027|Q42027_ARATHChitinase(Fragment)OS=ArabidopsisthalianaPE=2SV=1;tr|Q9ZSI6|Q9ZSI6_ARATHAt4g01700OS=ArabidopsisthalianaGN=At4g01700PE=2SV=1;tr|A0A178UW63|A0A178UW63_ARATHUncharacterizedproteinOS=ArabidopsisthalianaGN=AXX17_At4g02140PE=4SV=1	tr|Q42027|Q42027_ARATH Chitinase (Fragment) OS=Arabidopsis thaliana PE=2 SV=1;tr|Q9ZSI6|Q9ZSI6_ARATH At4g01700 OS=Arabidopsis thaliana GN=At4g01700 PE=2 SV=1;tr|A0A178UW63|A0A178UW63_ARATH Uncharacterized protein OS=Arabidopsis thaliana GN=AXX17_At4g02140	1	1	1	21.3	8.1751	0	141330	105400	0	0	0	0	111960	0
tr|F4JB05|F4JB05_ARATHRibosomalproteinS5/ElongationfactorG/III/VfamilyproteinOS=ArabidopsisthalianaGN=MGH6.2PE=4SV=1;tr|F4JNE0|F4JNE0_ARATHPoly(U)-specificendoribonuclease-BproteinOS=ArabidopsisthalianaGN=At4g17100PE=4SV=1	tr|F4JB05|F4JB05_ARATH Ribosomal protein S5/Elongation factor G/III/V family protein OS=Arabidopsis thaliana GN=MGH6.2 PE=4 SV=1;tr|F4JNE0|F4JNE0_ARATH Poly(U)-specific endoribonuclease-B protein OS=Arabidopsis thaliana GN=At4g17100 PE=4 SV=1	1	1	1	2	90.994	0.003881	0	105340	0	0	0	0	111900	0
tr|Q93W05|Q93W05_ARATHAt1g10590/F20B24_1OS=ArabidopsisthalianaGN=At1g10590PE=1SV=1;tr|A0A178WFK1|A0A178WFK1_ARATHUncharacterizedproteinOS=ArabidopsisthalianaGN=At1g10590PE=1SV=1;tr|Q9XIJ0|Q9XIJ0_ARATHNucleicacid-binding,OB-fold-likeproteinOS=ArabidopsisthalianaGN=At1g10590PE=1SV=1;tr|Q9SGZ2|Q9SGZ2_ARATHF20B24.1OS=ArabidopsisthalianaPE=4SV=1	tr|Q93W05|Q93W05_ARATH At1g10590/F20B24_1 OS=Arabidopsis thaliana GN=At1g10590 PE=1 SV=1;tr|A0A178WFK1|A0A178WFK1_ARATH Uncharacterized protein OS=Arabidopsis thaliana GN=At1g10590 PE=1 SV=1;tr|Q9XIJ0|Q9XIJ0_ARATH Nucleic acid-binding, OB-fold-like protein	1	1	1	9.4	15.455	0.0027435	272600	104000	0	0	0	0	110480	0
tr|A0A178VC46|A0A178VC46_ARATHUncharacterizedproteinOS=ArabidopsisthalianaGN=AXX17_At3g53960PE=3SV=1;sp|O22860|RL38_ARATH60SribosomalproteinL38OS=ArabidopsisthalianaGN=RPL38APE=3SV=1	tr|A0A178VC46|A0A178VC46_ARATH Uncharacterized protein OS=Arabidopsis thaliana GN=AXX17_At3g53960 PE=3 SV=1;sp|O22860|RL38_ARATH 60S ribosomal protein L38 OS=Arabidopsis thaliana GN=RPL38A PE=3 SV=1	2	2	2	34.8	8.1216	0	295480	129080	76581	20914	0	0	110380	0
tr|A0A178V817|A0A178V817_ARATHUncharacterizedproteinOS=ArabidopsisthalianaGN=AXX17_At4g41930PE=4SV=1;sp|Q1PE15|MCU1_ARATHCalciumuniporterprotein1,mitochondrialOS=ArabidopsisthalianaGN=At4g36820PE=2SV=1	tr|A0A178V817|A0A178V817_ARATH Uncharacterized protein OS=Arabidopsis thaliana GN=AXX17_At4g41930 PE=4 SV=1;sp|Q1PE15|MCU1_ARATH Calcium uniporter protein 1, mitochondrial OS=Arabidopsis thaliana GN=At4g36820 PE=2 SV=1	1	1	1	3	38.23	0	0	103270	0	0	0	0	109700	0
tr|A0A178VM16|A0A178VM16_ARATHRPT2bOS=ArabidopsisthalianaGN=AXX17_At2g15450PE=3SV=1;tr|A0A178V3V3|A0A178V3V3_ARATHRPT2aOS=ArabidopsisthalianaGN=AXX17_At4g33370PE=3SV=1;sp|Q9SZD4|PRS4A_ARATH26Sproteasomeregulatorysubunit4homologAOS=ArabidopsisthalianaGN=RPT2APE=1SV=1;sp|Q9SL67|PRS4B_ARATH26Sproteasomeregulatorysubunit4homologBOS=ArabidopsisthalianaGN=RPT2BPE=1SV=1	tr|A0A178VM16|A0A178VM16_ARATH RPT2b OS=Arabidopsis thaliana GN=AXX17_At2g15450 PE=3 SV=1;tr|A0A178V3V3|A0A178V3V3_ARATH RPT2a OS=Arabidopsis thaliana GN=AXX17_At4g33370 PE=3 SV=1;sp|Q9SZD4|PRS4A_ARATH 26S proteasome regulatory subunit 4 homolog A OS=Arabi	2	2	2	4.7	49.346	0	210950	106850	0	0	215110	0	109350	0
tr|A0A178VJX9|A0A178VJX9_ARATHATADK1OS=ArabidopsisthalianaGN=AXX17_At3g09490PE=4SV=1;sp|Q9SF85|ADK1_ARATHAdenosinekinase1OS=ArabidopsisthalianaGN=ADK1PE=1SV=1;tr|A0A178UGH7|A0A178UGH7_ARATHADK2OS=ArabidopsisthalianaGN=AXX17_At5g02520PE=4SV=1;sp|Q9LZG0|ADK2_ARATHAdenosinekinase2OS=ArabidopsisthalianaGN=ADK2PE=1SV=1;tr|Q56ZW2|Q56ZW2_ARATHAdenosinekinaselikeprotein(Fragment)OS=ArabidopsisthalianaGN=…	tr|A0A178VJX9|A0A178VJX9_ARATH ATADK1 OS=Arabidopsis thaliana GN=AXX17_At3g09490 PE=4 SV=1;sp|Q9SF85|ADK1_ARATH Adenosine kinase 1 OS=Arabidopsis thaliana GN=ADK1 PE=1 SV=1;tr|A0A178UGH7|A0A178UGH7_ARATH ADK2 OS=Arabidopsis thaliana GN=AXX17_At5g02520 PE=4	2	2	2	8.1	37.787	0	55849	102310	0	0	0	0	108680	0
tr|A0A178V860|A0A178V860_ARATHUncharacterizedproteinOS=ArabidopsisthalianaGN=AXX17_At3g26870PE=3SV=1;sp|Q9LRX8|R13A2_ARATH60SribosomalproteinL13a-2OS=ArabidopsisthalianaGN=RPL13ABPE=2SV=1	tr|A0A178V860|A0A178V860_ARATH Uncharacterized protein OS=Arabidopsis thaliana GN=AXX17_At3g26870 PE=3 SV=1;sp|Q9LRX8|R13A2_ARATH 60S ribosomal protein L13a-2 OS=Arabidopsis thaliana GN=RPL13AB PE=2 SV=1	2	2	2	9.2	23.459	0	254170	88975	0	0	240310	0	108380	0
tr|A0A178VMN1|A0A178VMN1_ARATHPRPS20OS=ArabidopsisthalianaGN=AXX17_At3g15850PE=3SV=1;sp|Q9ASV6|RR20_ARATH30SribosomalproteinS20,chloroplasticOS=ArabidopsisthalianaGN=RPS20PE=2SV=1	tr|A0A178VMN1|A0A178VMN1_ARATH PRPS20 OS=Arabidopsis thaliana GN=AXX17_At3g15850 PE=3 SV=1;sp|Q9ASV6|RR20_ARATH 30S ribosomal protein S20, chloroplastic OS=Arabidopsis thaliana GN=RPS20 PE=2 SV=1	1	1	1	6.4	21.826	0.0027027	82633	101060	0	0	0	0	107350	0
tr|A0A178V7D0|A0A178V7D0_ARATHEVE1OS=ArabidopsisthalianaGN=AXX17_At3g21080PE=4SV=1;sp|Q39085|DIM_ARATHDelta(24)-sterolreductaseOS=ArabidopsisthalianaGN=DIMPE=1SV=2	tr|A0A178V7D0|A0A178V7D0_ARATH EVE1 OS=Arabidopsis thaliana GN=AXX17_At3g21080 PE=4 SV=1;sp|Q39085|DIM_ARATH Delta(24)-sterol reductase OS=Arabidopsis thaliana GN=DIM PE=1 SV=2	2	2	2	4.6	65.393	0	307010	108100	0	0	315280	0	106570	0
tr|Q0WTS1|Q0WTS1_ARATHCopperionbindingproteinOS=ArabidopsisthalianaGN=At4g32610PE=2SV=1;tr|A0A178V3T5|A0A178V3T5_ARATHUncharacterizedproteinOS=ArabidopsisthalianaGN=At4g32610PE=4SV=1;tr|O65538|O65538_ARATHUncharacterizedproteinAT4g32610OS=ArabidopsisthalianaGN=F4D11.190PE=4SV=1	tr|Q0WTS1|Q0WTS1_ARATH Copper ion binding protein OS=Arabidopsis thaliana GN=At4g32610 PE=2 SV=1;tr|A0A178V3T5|A0A178V3T5_ARATH Uncharacterized protein OS=Arabidopsis thaliana GN=At4g32610 PE=4 SV=1;tr|O65538|O65538_ARATH Uncharacterized protein AT4g32610	2	2	2	9.5	34.779	0	501060	96383	0	33871	497240	0	106210	0
sp|Q8RY29|ADPG2_ARATHPolygalacturonaseADPG2OS=ArabidopsisthalianaGN=ADPG2PE=2SV=2;tr|A0A178VTS9|A0A178VTS9_ARATHPGAZATOS=ArabidopsisthalianaGN=AXX17_At2g39140PE=3SV=1	sp|Q8RY29|ADPG2_ARATH Polygalacturonase ADPG2 OS=Arabidopsis thaliana GN=ADPG2 PE=2 SV=2;tr|A0A178VTS9|A0A178VTS9_ARATH PGAZAT OS=Arabidopsis thaliana GN=AXX17_At2g39140 PE=3 SV=1	2	2	2	7.2	46.622	0	185360	94981	0	0	181000	0	105250	0
tr|Q9FXD4|Q9FXD4_ARATHSignalrecognitionparticlesubunitSRP72OS=ArabidopsisthalianaGN=At1g67680PE=1SV=1;tr|A0A178WI60|A0A178WI60_ARATHSignalrecognitionparticlesubunitSRP72OS=ArabidopsisthalianaGN=AXX17_At1g61640PE=3SV=1	tr|Q9FXD4|Q9FXD4_ARATH Signal recognition particle subunit SRP72 OS=Arabidopsis thaliana GN=At1g67680 PE=1 SV=1;tr|A0A178WI60|A0A178WI60_ARATH Signal recognition particle subunit SRP72 OS=Arabidopsis thaliana GN=AXX17_At1g61640 PE=3 SV=1	3	3	3	6.2	73.069	0	426910	115230	0	0	445130	0	104180	0
tr|Q9ZU66|Q9ZU66_ARATHPutativespliceosome-associatedproteinOS=ArabidopsisthalianaGN=emb2444PE=2SV=1;tr|Q94C63|Q94C63_ARATHPutativespliceosomeassociatedproteinOS=ArabidopsisthalianaGN=At2g18510PE=2SV=1;tr|Q8LAF1|Q8LAF1_ARATHPutativespliceosomeassociatedproteinOS=ArabidopsisthalianaPE=2SV=1;tr|A0A178VZK5|A0A178VZK5_ARATHEmb2444OS=ArabidopsisthalianaGN=At2g18510PE=4SV=1	tr|Q9ZU66|Q9ZU66_ARATH Putative spliceosome-associated protein OS=Arabidopsis thaliana GN=emb2444 PE=2 SV=1;tr|Q94C63|Q94C63_ARATH Putative spliceosome associated protein OS=Arabidopsis thaliana GN=At2g18510 PE=2 SV=1;tr|Q8LAF1|Q8LAF1_ARATH Putative splice	2	2	2	5.8	39.888	0	573890	95785	0	0	573180	0	102460	0
tr|A0A1P8B993|A0A1P8B993_ARATHAldolase-typeTIMbarrelfamilyproteinOS=ArabidopsisthalianaGN=GOX3PE=1SV=1;sp|O49506-2|GLO5_ARATHIsoform2ofPeroxisomal(S)-2-hydroxy-acidoxidaseGLO5OS=ArabidopsisthalianaGN=GLO5;sp|Q9LRR9-2|GLO1_ARATHIsoform2of(S)-2-hydroxy-acidoxidaseGLO1OS=ArabidopsisthalianaGN=GLO1;tr|A8MS37|A8MS37_ARATHAldolase-typeTIMbarrelfamilyproteinOS=ArabidopsisthalianaGN=GOX1PE=3SV=1;tr|B3H4B…	tr|A0A1P8B993|A0A1P8B993_ARATH Aldolase-type TIM barrel family protein OS=Arabidopsis thaliana GN=GOX3 PE=1 SV=1;sp|O49506-2|GLO5_ARATH Isoform 2 of Peroxisomal (S)-2-hydroxy-acid oxidase GLO5 OS=Arabidopsis thaliana GN=GLO5;sp|Q9LRR9-2|GLO1_ARATH Isoform	1	1	1	3.9	28.978	0	22553	95522	0	0	0	0	101470	0
tr|A0A178UHG1|A0A178UHG1_ARATHDolichyl-diphosphooligosaccharide--proteinglycosyltransferase48kDasubunitOS=ArabidopsisthalianaGN=AXX17_At5g66680PE=3SV=1;sp|Q944K2|OST48_ARATHDolichyl-diphosphooligosaccharide--proteinglycosyltransferase48kDasubunitOS=ArabidopsisthalianaGN=OST48PE=2SV=1	tr|A0A178UHG1|A0A178UHG1_ARATH Dolichyl-diphosphooligosaccharide--protein glycosyltransferase 48 kDa subunit OS=Arabidopsis thaliana GN=AXX17_At5g66680 PE=3 SV=1;sp|Q944K2|OST48_ARATH Dolichyl-diphosphooligosaccharide--protein glycosyltransferase 48 kDa su	2	2	2	6.2	48.744	0	206420	95993	0	0	207210	0	101180	0
tr|Q54A13|Q54A13_ARATHEukaryotictranslationinitiationfactor4EOS=ArabidopsisthalianaGN=CUM1PE=2SV=1;tr|A0A178UXU3|A0A178UXU3_ARATHeIF4E1OS=ArabidopsisthalianaGN=AXX17_At4g21190PE=3SV=1;sp|O23252|IF4E1_ARATHEukaryotictranslationinitiationfactor4E-1OS=ArabidopsisthalianaGN=EIF4E1PE=1SV=1	tr|Q54A13|Q54A13_ARATH Eukaryotic translation initiation factor 4E OS=Arabidopsis thaliana GN=CUM1 PE=2 SV=1;tr|A0A178UXU3|A0A178UXU3_ARATH eIF4E1 OS=Arabidopsis thaliana GN=AXX17_At4g21190 PE=3 SV=1;sp|O23252|IF4E1_ARATH Eukaryotic translation initiation	2	2	2	17	26.519	0	420130	86290	0	0	410870	0	100930	0
tr|Q42213|Q42213_ARATHGlyceraldehyde-3-phosphatedehydrogenase(Fragment)OS=ArabidopsisthalianaPE=2SV=1;tr|Q570E5|Q570E5_ARATHGlyceraldehyde3-phosphatedehydrogenaseAsubunitOS=ArabidopsisthalianaGN=At3g26650PE=2SV=1;tr|F4HNZ6|F4HNZ6_ARATHGlyceraldehyde3-phosphatedehydrogenaseAsubunit2OS=ArabidopsisthalianaGN=GAPA-2PE=4SV=1;tr|A0A178WKB6|A0A178WKB6_ARATHGlyceraldehyde-3-phosphatedehydrogenaseOS=Arabi…	tr|Q42213|Q42213_ARATH Glyceraldehyde-3-phosphate dehydrogenase (Fragment) OS=Arabidopsis thaliana PE=2 SV=1;tr|Q570E5|Q570E5_ARATH Glyceraldehyde 3-phosphate dehydrogenase A subunit OS=Arabidopsis thaliana GN=At3g26650 PE=2 SV=1;tr|F4HNZ6|F4HNZ6_ARATH Gly	1	1	1	11.3	14.015	0.0013966	108590	94824	0	0	0	0	100730	0
tr|A0A178UBV0|A0A178UBV0_ARATHCNX1OS=ArabidopsisthalianaGN=AXX17_At5g61300PE=3SV=1;sp|P29402|CALX1_ARATHCalnexinhomolog1OS=ArabidopsisthalianaGN=CNX1PE=1SV=1;tr|A0A178UHN3|A0A178UHN3_ARATHUncharacterizedproteinOS=ArabidopsisthalianaGN=AXX17_At5g07020PE=3SV=1;sp|Q38798|CALX2_ARATHCalnexinhomolog2OS=ArabidopsisthalianaGN=At5g07340PE=2SV=2;tr|F4K6M8|F4K6M8_ARATHCalreticulinfamilyproteinOS=Arabidopsi…	tr|A0A178UBV0|A0A178UBV0_ARATH CNX1 OS=Arabidopsis thaliana GN=AXX17_At5g61300 PE=3 SV=1;sp|P29402|CALX1_ARATH Calnexin homolog 1 OS=Arabidopsis thaliana GN=CNX1 PE=1 SV=1;tr|A0A178UHN3|A0A178UHN3_ARATH Uncharacterized protein OS=Arabidopsis thaliana GN=AX	1	1	1	2.5	60.469	0.0026281	27386	94367	0	0	0	0	100240	0
tr|A0A178WIP6|A0A178WIP6_ARATHCoatomersubunitbeta'OS=ArabidopsisthalianaGN=AXX17_At1g46650PE=3SV=1;sp|Q8L828|COB23_ARATHCoatomersubunitbeta'-3OS=ArabidopsisthalianaGN=At3g15980PE=2SV=1;tr|A0A1I9LTK3|A0A1I9LTK3_ARATHCoatomersubunitbeta'OS=ArabidopsisthalianaGN=At3g15980PE=3SV=1;tr|B9DFE3|B9DFE3_ARATHCoatomersubunitbeta'OS=ArabidopsisthalianaGN=At3g15980PE=2SV=1;tr|A0A178V8Z1|A0A178V8Z1_ARATHCoatom…	tr|A0A178WIP6|A0A178WIP6_ARATH Coatomer subunit beta OS=Arabidopsis thaliana GN=AXX17_At1g46650 PE=3 SV=1;sp|Q8L828|COB23_ARATH Coatomer subunit beta-3 OS=Arabidopsis thaliana GN=At3g15980 PE=2 SV=1;tr|A0A1I9LTK3|A0A1I9LTK3_ARATH Coatomer subunit beta O	2	2	2	2.5	98.828	0	251700	94332	0	0	0	0	100210	0
tr|F4KHS2|F4KHS2_ARATHSubtilase4.12OS=ArabidopsisthalianaGN=SBT4.12PE=4SV=1;tr|F4KHS1|F4KHS1_ARATHSubtilase4.12OS=ArabidopsisthalianaGN=SBT4.12PE=4SV=1;tr|A0A178UCC5|A0A178UCC5_ARATHSBT4.12OS=ArabidopsisthalianaGN=AXX17_At5g58480PE=4SV=1;sp|Q8L7D2|SBT4C_ARATHSubtilisin-likeproteaseSBT4.12OS=ArabidopsisthalianaGN=SBT4.12PE=2SV=1	tr|F4KHS2|F4KHS2_ARATH Subtilase 4.12 OS=Arabidopsis thaliana GN=SBT4.12 PE=4 SV=1;tr|F4KHS1|F4KHS1_ARATH Subtilase 4.12 OS=Arabidopsis thaliana GN=SBT4.12 PE=4 SV=1;tr|A0A178UCC5|A0A178UCC5_ARATH SBT4.12 OS=Arabidopsis thaliana GN=AXX17_At5g58480 PE=4 SV=	2	2	2	3.4	77.514	0	76856	91745	0	0	75866	0	98448	0
tr|Q56ZH8|Q56ZH8_ARATHUncharacterizedproteinAt2g25110(Fragment)OS=ArabidopsisthalianaGN=At2g25110PE=2SV=1;tr|A0A178VQ56|A0A178VQ56_ARATHSDF2OS=ArabidopsisthalianaGN=AXX17_At2g20840PE=4SV=1;sp|Q93ZE8|SDF2_ARATHStromalcell-derivedfactor2-likeproteinOS=ArabidopsisthalianaGN=SDF2PE=1SV=1	tr|Q56ZH8|Q56ZH8_ARATH Uncharacterized protein At2g25110 (Fragment) OS=Arabidopsis thaliana GN=At2g25110 PE=2 SV=1;tr|A0A178VQ56|A0A178VQ56_ARATH SDF2 OS=Arabidopsis thaliana GN=AXX17_At2g20840 PE=4 SV=1;sp|Q93ZE8|SDF2_ARATH Stromal cell-derived factor 2-l	1	1	1	19.7	7.0078	0	198760	92272	0	0	0	0	98018	0
tr|A0A178UP86|A0A178UP86_ARATHMAD1OS=ArabidopsisthalianaGN=AXX17_At5g48720PE=4SV=1;sp|Q9LTY1|MAD1_ARATHMitoticspindlecheckpointproteinMAD1OS=ArabidopsisthalianaGN=MAD1PE=1SV=1;tr|A0A178UND6|A0A178UND6_ARATHMAD1OS=ArabidopsisthalianaGN=AXX17_At5g48720PE=4SV=1;tr|A0A178UMC6|A0A178UMC6_ARATHMAD1OS=ArabidopsisthalianaGN=AXX17_At5g48720PE=4SV=1	tr|A0A178UP86|A0A178UP86_ARATH MAD1 OS=Arabidopsis thaliana GN=AXX17_At5g48720 PE=4 SV=1;sp|Q9LTY1|MAD1_ARATH Mitotic spindle checkpoint protein MAD1 OS=Arabidopsis thaliana GN=MAD1 PE=1 SV=1;tr|A0A178UND6|A0A178UND6_ARATH MAD1 OS=Arabidopsis thaliana GN=A	2	2	2	2.5	82.432	0	263430	61421	0	0	230930	0	97753	0
tr|A0A178V323|A0A178V323_ARATHHIPP25OS=ArabidopsisthalianaGN=AXX17_At4g40040PE=4SV=1;sp|O49613|HIP25_ARATHHeavymetal-associatedisoprenylatedplantprotein25OS=ArabidopsisthalianaGN=HIPP25PE=2SV=1	tr|A0A178V323|A0A178V323_ARATH HIPP25 OS=Arabidopsis thaliana GN=AXX17_At4g40040 PE=4 SV=1;sp|O49613|HIP25_ARATH Heavy metal-associated isoprenylated plant protein 25 OS=Arabidopsis thaliana GN=HIPP25 PE=2 SV=1	2	2	2	11.8	17.162	0	271840	91914	0	0	271880	0	97603	0
tr|A0A178VEP3|A0A178VEP3_ARATHRPT5AOS=ArabidopsisthalianaGN=AXX17_At3g05090PE=3SV=1;tr|A0A178WHJ4|A0A178WHJ4_ARATHRPT5BOS=ArabidopsisthalianaGN=AXX17_At1g08920PE=3SV=1;sp|O04019|PS6AB_ARATH26Sproteasomeregulatorysubunit6AhomologBOS=ArabidopsisthalianaGN=RPT5BPE=1SV=3;sp|Q9SEI2|PS6AA_ARATH26Sproteasomeregulatorysubunit6AhomologAOS=ArabidopsisthalianaGN=RPT5APE=1SV=1;tr|A0A178VIU0|A0A178VIU0_ARATHU…	tr|A0A178VEP3|A0A178VEP3_ARATH RPT5A OS=Arabidopsis thaliana GN=AXX17_At3g05090 PE=3 SV=1;tr|A0A178WHJ4|A0A178WHJ4_ARATH RPT5B OS=Arabidopsis thaliana GN=AXX17_At1g08920 PE=3 SV=1;sp|O04019|PS6AB_ARATH 26S proteasome regulatory subunit 6A homolog B OS=Arab	2	2	2	5.5	47.009	0	176220	95175	0	0	180100	0	97226	0
tr|Q9FZJ2|Q9FZJ2_ARATHF17L21.22OS=ArabidopsisthalianaPE=4SV=1;tr|F4HSW8|F4HSW8_ARATHGYFdomain-containingproteinOS=ArabidopsisthalianaGN=At1g27430PE=4SV=1;tr|A0A178WGL2|A0A178WGL2_ARATHUncharacterizedproteinOS=ArabidopsisthalianaGN=AXX17_At1g27860PE=4SV=1;tr|A0A1P8AUP7|A0A1P8AUP7_ARATHGYFdomain-containingproteinOS=ArabidopsisthalianaGN=At1g27430PE=4SV=1;tr|A0A1P8AUP4|A0A1P8AUP4_ARATHGYFdomain-cont…	tr|Q9FZJ2|Q9FZJ2_ARATH F17L21.22 OS=Arabidopsis thaliana PE=4 SV=1;tr|F4HSW8|F4HSW8_ARATH GYF domain-containing protein OS=Arabidopsis thaliana GN=At1g27430 PE=4 SV=1;tr|A0A178WGL2|A0A178WGL2_ARATH Uncharacterized protein OS=Arabidopsis thaliana GN=AXX17_A	5	3	3	4.3	163.62	0	212810	76737	0	0	197520	0	96809	0
tr|A0A178W7J8|A0A178W7J8_ARATHUncharacterizedproteinOS=ArabidopsisthalianaGN=AXX17_At1g70440PE=4SV=1;sp|Q9LQR8|PSD3B_ARATH26Sproteasomenon-ATPaseregulatorysubunit3homologBOS=ArabidopsisthalianaGN=RPN3BPE=1SV=2;tr|A0A178WL99|A0A178WL99_ARATHHAP15OS=ArabidopsisthalianaGN=AXX17_At1g21180PE=4SV=1;sp|Q9LNU4|PSD3A_ARATH26Sproteasomenon-ATPaseregulatorysubunit3homologAOS=ArabidopsisthalianaGN=RPN3APE=1S…	tr|A0A178W7J8|A0A178W7J8_ARATH Uncharacterized protein OS=Arabidopsis thaliana GN=AXX17_At1g70440 PE=4 SV=1;sp|Q9LQR8|PSD3B_ARATH 26S proteasome non-ATPase regulatory subunit 3 homolog B OS=Arabidopsis thaliana GN=RPN3B PE=1 SV=2;tr|A0A178WL99|A0A178WL99_A	2	2	2	6.4	55.582	0	91938	90180	0	0	91736	0	95998	0
tr|A0A097PMD7|A0A097PMD7_ARATHAnnexinANNAT3(Fragment)OS=ArabidopsisthalianaPE=2SV=1;tr|A0A178W040|A0A178W040_ARATHAnnexinOS=ArabidopsisthalianaGN=AXX17_At2g35640PE=3SV=1;sp|Q9SE45|ANXD3_ARATHAnnexinD3OS=ArabidopsisthalianaGN=ANN3PE=2SV=2	tr|A0A097PMD7|A0A097PMD7_ARATH Annexin ANNAT3 (Fragment) OS=Arabidopsis thaliana PE=2 SV=1;tr|A0A178W040|A0A178W040_ARATH Annexin OS=Arabidopsis thaliana GN=AXX17_At2g35640 PE=3 SV=1;sp|Q9SE45|ANXD3_ARATH Annexin D3 OS=Arabidopsis thaliana GN=ANN3 PE=2 SV=	2	2	2	11.3	31.13	0	208940	89670	0	0	208680	0	95515	0
tr|A0A178W6R8|A0A178W6R8_ARATHNascentpolypeptide-associatedcomplexsubunitbetaOS=ArabidopsisthalianaGN=AXX17_At1g18780PE=3SV=1;tr|A0A178W5W3|A0A178W5W3_ARATHNascentpolypeptide-associatedcomplexsubunitbetaOS=ArabidopsisthalianaGN=AXX17_At1g18780PE=3SV=1;sp|Q9SMW7|BTF3_ARATHBasictranscriptionfactor3OS=ArabidopsisthalianaGN=BTF3PE=1SV=1	tr|A0A178W6R8|A0A178W6R8_ARATH Nascent polypeptide-associated complex subunit beta OS=Arabidopsis thaliana GN=AXX17_At1g18780 PE=3 SV=1;tr|A0A178W5W3|A0A178W5W3_ARATH Nascent polypeptide-associated complex subunit beta OS=Arabidopsis thaliana GN=AXX17_At1g	1	1	1	12.1	16.945	0	12129	89309	0	0	0	0	94871	0
tr|A0A178VZW6|A0A178VZW6_ARATHSLPOS=ArabidopsisthalianaGN=AXX17_At2g23960PE=3SV=1;sp|P21238|CPNA1_ARATHChaperonin60subunitalpha1,chloroplasticOS=ArabidopsisthalianaGN=CPN60A1PE=1SV=2	tr|A0A178VZW6|A0A178VZW6_ARATH SLP OS=Arabidopsis thaliana GN=AXX17_At2g23960 PE=3 SV=1;sp|P21238|CPNA1_ARATH Chaperonin 60 subunit alpha 1, chloroplastic OS=Arabidopsis thaliana GN=CPN60A1 PE=1 SV=2	2	2	2	4.9	62.071	0	95395	89581	0	0	96406	0	94148	0
tr|A0A178VBY4|A0A178VBY4_ARATHeIF4A-IIIOS=ArabidopsisthalianaGN=AXX17_At3g21020PE=4SV=1;sp|Q94A52|RH2_ARATHEukaryoticinitiationfactor4A-IIIhomologOS=ArabidopsisthalianaGN=EIF4A3PE=1SV=2;tr|A0A178VJ74|A0A178VJ74_ARATHUncharacterizedproteinOS=ArabidopsisthalianaGN=AXX17_At3g08990PE=4SV=1;tr|A0A1P8ATK7|A0A1P8ATK7_ARATHDEA(D/H)-boxRNAhelicasefamilyproteinOS=ArabidopsisthalianaGN=At1g51380PE=4SV=1;tr|…	tr|A0A178VBY4|A0A178VBY4_ARATH eIF4A-III OS=Arabidopsis thaliana GN=AXX17_At3g21020 PE=4 SV=1;sp|Q94A52|RH2_ARATH Eukaryotic initiation factor 4A-III homolog OS=Arabidopsis thaliana GN=EIF4A3 PE=1 SV=2;tr|A0A178VJ74|A0A178VJ74_ARATH Uncharacterized protein	3	2	2	7.8	45.83	0	159510	88443	0	0	0	0	93951	0
sp|Q9LTX9-2|HSP7G_ARATHIsoform2ofHeatshock70kDaprotein7,chloroplasticOS=ArabidopsisthalianaGN=HSP70-7;tr|A0A178V345|A0A178V345_ARATHCpHsc70-1OS=ArabidopsisthalianaGN=AXX17_At4g28150PE=3SV=1;tr|A0A178UDJ5|A0A178UDJ5_ARATHHSC70-7OS=ArabidopsisthalianaGN=AXX17_At5g48750PE=3SV=1;sp|Q9STW6|HSP7F_ARATHHeatshock70kDaprotein6,chloroplasticOS=ArabidopsisthalianaGN=HSP70-6PE=1SV=1;sp|Q9LTX9|HSP7G_ARATHHeat…	sp|Q9LTX9-2|HSP7G_ARATH Isoform 2 of Heat shock 70 kDa protein 7, chloroplastic OS=Arabidopsis thaliana GN=HSP70-7;tr|A0A178V345|A0A178V345_ARATH CpHsc70-1 OS=Arabidopsis thaliana GN=AXX17_At4g28150 PE=3 SV=1;tr|A0A178UDJ5|A0A178UDJ5_ARATH HSC70-7 OS=Arabi	2	2	2	7.3	40.538	0	37633	83996	0	0	33591	0	93269	0
tr|A0A178VXR9|A0A178VXR9_ARATHProteasomesubunitalphatypeOS=ArabidopsisthalianaGN=AXX17_At2g22920PE=3SV=1;sp|O23715|PSA3_ARATHProteasomesubunitalphatype-3OS=ArabidopsisthalianaGN=PAG1PE=1SV=2;tr|A0A1P8AX55|A0A1P8AX55_ARATHProteasomeendopeptidasecomplexOS=ArabidopsisthalianaGN=PAG1PE=1SV=1	tr|A0A178VXR9|A0A178VXR9_ARATH Proteasome subunit alpha type OS=Arabidopsis thaliana GN=AXX17_At2g22920 PE=3 SV=1;sp|O23715|PSA3_ARATH Proteasome subunit alpha type-3 OS=Arabidopsis thaliana GN=PAG1 PE=1 SV=2;tr|A0A1P8AX55|A0A1P8AX55_ARATH Proteasome endop	2	2	2	10	27.377	0	101630	86379	0	0	100130	0	93260	0
tr|B9DH43|B9DH43_ARATHAT5G65220proteinOS=ArabidopsisthalianaGN=At5g65220PE=2SV=1;tr|A0A178U8U5|A0A178U8U5_ARATHUncharacterizedproteinOS=ArabidopsisthalianaGN=AXX17_At5g64980PE=3SV=1;sp|Q9FJP3|RK29_ARATH50SribosomalproteinL29,chloroplasticOS=ArabidopsisthalianaGN=RPL29PE=1SV=1	tr|B9DH43|B9DH43_ARATH AT5G65220 protein OS=Arabidopsis thaliana GN=At5g65220 PE=2 SV=1;tr|A0A178U8U5|A0A178U8U5_ARATH Uncharacterized protein OS=Arabidopsis thaliana GN=AXX17_At5g64980 PE=3 SV=1;sp|Q9FJP3|RK29_ARATH 50S ribosomal protein L29, chloroplasti	1	1	1	8.7	19.377	0	170310	82174	0	0	165240	0	92368	0
tr|A0A178VFU0|A0A178VFU0_ARATHGYRAOS=ArabidopsisthalianaGN=AXX17_At3g10540PE=3SV=1;sp|Q9CAF6|GYRA_ARATHDNAgyrasesubunitA,chloroplastic/mitochondrialOS=ArabidopsisthalianaGN=GYRAPE=1SV=2;tr|A0A178VFQ6|A0A178VFQ6_ARATHGYRAOS=ArabidopsisthalianaGN=AXX17_At3g10540PE=3SV=1	tr|A0A178VFU0|A0A178VFU0_ARATH GYRA OS=Arabidopsis thaliana GN=AXX17_At3g10540 PE=3 SV=1;sp|Q9CAF6|GYRA_ARATH DNA gyrase subunit A, chloroplastic/mitochondrial OS=Arabidopsis thaliana GN=GYRA PE=1 SV=2;tr|A0A178VFQ6|A0A178VFQ6_ARATH GYRA OS=Arabidopsis tha	2	2	2	2.9	104.54	0	115300	89245	0	0	117920	0	92176	0
tr|F4KAM0|F4KAM0_ARATH60SacidicribosomalproteinfamilyOS=ArabidopsisthalianaGN=MJB24.10PE=4SV=1;tr|B3H4N7|B3H4N7_ARATH60SacidicribosomalproteinfamilyOS=ArabidopsisthalianaGN=MJB24.10PE=3SV=1;tr|A0A178UL91|A0A178UL91_ARATHUncharacterizedproteinOS=ArabidopsisthalianaGN=AXX17_At5g56540PE=3SV=1;sp|Q9LVC9|RLA32_ARATH60SacidicribosomalproteinP3-2OS=ArabidopsisthalianaGN=RPP3BPE=2SV=1	tr|F4KAM0|F4KAM0_ARATH 60S acidic ribosomal protein family OS=Arabidopsis thaliana GN=MJB24.10 PE=4 SV=1;tr|B3H4N7|B3H4N7_ARATH 60S acidic ribosomal protein family OS=Arabidopsis thaliana GN=MJB24.10 PE=3 SV=1;tr|A0A178UL91|A0A178UL91_ARATH Uncharacterized	1	1	1	20.2	8.9448	0	0	86027	0	0	0	0	91385	0
tr|A8MQ78|A8MQ78_ARATHALWAYSEARLY4OS=ArabidopsisthalianaGN=ALY4PE=1SV=1;tr|A0A178UKT9|A0A178UKT9_ARATHDIP2OS=ArabidopsisthalianaGN=AXX17_At5g34850PE=4SV=1;sp|Q6NQ72|THO4D_ARATHTHOcomplexsubunit4DOS=ArabidopsisthalianaGN=ALY4PE=1SV=1;tr|A0A178UJE1|A0A178UJE1_ARATHDIP2OS=ArabidopsisthalianaGN=AXX17_At5g34850PE=4SV=1	tr|A8MQ78|A8MQ78_ARATH ALWAYS EARLY 4 OS=Arabidopsis thaliana GN=ALY4 PE=1 SV=1;tr|A0A178UKT9|A0A178UKT9_ARATH DIP2 OS=Arabidopsis thaliana GN=AXX17_At5g34850 PE=4 SV=1;sp|Q6NQ72|THO4D_ARATH THO complex subunit 4D OS=Arabidopsis thaliana GN=ALY4 PE=1 SV=1;	2	2	2	8.2	29.709	0	326570	100710	0	0	237870	0	90316	0
tr|A0A178UMY3|A0A178UMY3_ARATHUncharacterizedproteinOS=ArabidopsisthalianaGN=At5g13780PE=4SV=1;sp|Q9FKI4|NAA10_ARATHN-terminalacetyltransferaseAcomplexcatalyticsubunitNAA10OS=ArabidopsisthalianaGN=NAA10PE=1SV=1	tr|A0A178UMY3|A0A178UMY3_ARATH Uncharacterized protein OS=Arabidopsis thaliana GN=At5g13780 PE=4 SV=1;sp|Q9FKI4|NAA10_ARATH N-terminal acetyltransferase A complex catalytic subunit NAA10 OS=Arabidopsis thaliana GN=NAA10 PE=1 SV=1	2	2	2	12.5	21.714	0	80240	84878	10576	30769	0	0	90164	0
tr|Q9S791|Q9S791_ARATHAT1G70770proteinOS=ArabidopsisthalianaGN=F15H11.2PE=1SV=1;tr|A0A178WI68|A0A178WI68_ARATHUncharacterizedproteinOS=ArabidopsisthalianaGN=AXX17_At1g64950PE=4SV=1;tr|F4I4N5|F4I4N5_ARATHUncharacterizedproteinOS=ArabidopsisthalianaGN=At1g23170PE=4SV=1;tr|F4I4N4|F4I4N4_ARATHUncharacterizedproteinOS=ArabidopsisthalianaGN=At1g23170PE=4SV=1;tr|A0A178WND7|A0A178WND7_ARATHUncharacterize…	tr|Q9S791|Q9S791_ARATH AT1G70770 protein OS=Arabidopsis thaliana GN=F15H11.2 PE=1 SV=1;tr|A0A178WI68|A0A178WI68_ARATH Uncharacterized protein OS=Arabidopsis thaliana GN=AXX17_At1g64950 PE=4 SV=1;tr|F4I4N5|F4I4N5_ARATH Uncharacterized protein OS=Arabidopsis	2	2	2	4.1	66.864	0	98636	84564	0	0	0	0	89831	0
tr|A0A178VJU6|A0A178VJU6_ARATHUncharacterizedproteinOS=ArabidopsisthalianaGN=AXX17_At3g09320PE=3SV=1;tr|Q1H5G2|Q1H5G2_ARATHAt3g09680OS=ArabidopsisthalianaPE=2SV=1;tr|A0A178UNB4|A0A178UNB4_ARATHUncharacterizedproteinOS=ArabidopsisthalianaGN=AXX17_At5g02130PE=3SV=1;sp|Q9SF35|RS231_ARATH40SribosomalproteinS23-1OS=ArabidopsisthalianaGN=RPS23APE=2SV=2;sp|P49201|RS232_ARATH40SribosomalproteinS23-2OS=Ar…	tr|A0A178VJU6|A0A178VJU6_ARATH Uncharacterized protein OS=Arabidopsis thaliana GN=AXX17_At3g09320 PE=3 SV=1;tr|Q1H5G2|Q1H5G2_ARATH At3g09680 OS=Arabidopsis thaliana PE=2 SV=1;tr|A0A178UNB4|A0A178UNB4_ARATH Uncharacterized protein OS=Arabidopsis thaliana GN	1	1	1	5.9	15.139	0.0037313	243150	84306	0	0	0	0	89557	0
tr|A0A178VXQ8|A0A178VXQ8_ARATHUncharacterizedproteinOS=ArabidopsisthalianaGN=AXX17_At2g30760PE=4SV=1;tr|O80776|O80776_ARATHUncharacterizedproteinAt2g34270OS=ArabidopsisthalianaGN=At2g34270PE=4SV=1;tr|A0MER6|A0MER6_ARATHUncharacterizedprotein(Fragment)OS=ArabidopsisthalianaPE=4SV=1	tr|A0A178VXQ8|A0A178VXQ8_ARATH Uncharacterized protein OS=Arabidopsis thaliana GN=AXX17_At2g30760 PE=4 SV=1;tr|O80776|O80776_ARATH Uncharacterized protein At2g34270 OS=Arabidopsis thaliana GN=At2g34270 PE=4 SV=1;tr|A0MER6|A0MER6_ARATH Uncharacterized prote	1	1	1	2.3	40.087	0.0060606	0	83846	0	0	0	0	89068	0
tr|C0LGT4|C0LGT4_ARATHLeucine-richrepeatreceptor-likeproteinkinase(Fragment)OS=ArabidopsisthalianaGN=LRR-RLKPE=2SV=1;tr|A0A178UIQ7|A0A178UIQ7_ARATHLRR1OS=ArabidopsisthalianaGN=AXX17_At5g16200PE=4SV=1;sp|Q9FMD7|Y5659_ARATHProbableinactivereceptorkinaseAt5g16590OS=ArabidopsisthalianaGN=At5g16590PE=1SV=1	tr|C0LGT4|C0LGT4_ARATH Leucine-rich repeat receptor-like protein kinase (Fragment) OS=Arabidopsis thaliana GN=LRR-RLK PE=2 SV=1;tr|A0A178UIQ7|A0A178UIQ7_ARATH LRR1 OS=Arabidopsis thaliana GN=AXX17_At5g16200 PE=4 SV=1;sp|Q9FMD7|Y5659_ARATH Probable inactive	1	1	1	2.6	67.463	0.0058962	91450	82678	0	0	0	0	87827	0
tr|A0A178VGP2|A0A178VGP2_ARATHTSC13OS=ArabidopsisthalianaGN=AXX17_At3g49950PE=4SV=1;sp|Q9M2U2|TECR_ARATHVery-long-chainenoyl-CoAreductaseOS=ArabidopsisthalianaGN=ECRPE=1SV=1	tr|A0A178VGP2|A0A178VGP2_ARATH TSC13 OS=Arabidopsis thaliana GN=AXX17_At3g49950 PE=4 SV=1;sp|Q9M2U2|TECR_ARATH Very-long-chain enoyl-CoA reductase OS=Arabidopsis thaliana GN=ECR PE=1 SV=1	1	1	1	3.9	35.723	0	198880	82488	0	0	0	0	87626	0
tr|A8MQE5|A8MQE5_ARATHInsulinase(PeptidasefamilyM16)proteinOS=ArabidopsisthalianaGN=At1g51980PE=3SV=1;tr|A0A178VGY5|A0A178VGY5_ARATHMPPalphaOS=ArabidopsisthalianaGN=AXX17_At3g17340PE=3SV=1;sp|O04308|MPPA2_ARATHProbablemitochondrial-processingpeptidasesubunitalpha-2,chloroplastic/mitochondrialOS=ArabidopsisthalianaGN=MPPA2PE=1SV=1;tr|A0A178W8B9|A0A178W8B9_ARATHUncharacterizedproteinOS=Arabidopsist…	tr|A8MQE5|A8MQE5_ARATH Insulinase (Peptidase family M16) protein OS=Arabidopsis thaliana GN=At1g51980 PE=3 SV=1;tr|A0A178VGY5|A0A178VGY5_ARATH MPPalpha OS=Arabidopsis thaliana GN=AXX17_At3g17340 PE=3 SV=1;sp|O04308|MPPA2_ARATH Probable mitochondrial-proces	1	1	1	3.3	48.615	0	199060	82310	0	0	0	0	87436	0
tr|Q9FFC9|Q9FFC9_ARATHVoltage-dependentL-typecalciumchannelsubunitOS=ArabidopsisthalianaGN=MQK4.30PE=4SV=1;tr|Q94EY7|Q94EY7_ARATHUncharacterizedproteinAt5g16550OS=ArabidopsisthalianaGN=MQK4.29PE=2SV=1;tr|A0A178US69|A0A178US69_ARATHUncharacterizedproteinOS=ArabidopsisthalianaGN=At5g16550PE=4SV=1	tr|Q9FFC9|Q9FFC9_ARATH Voltage-dependent L-type calcium channel subunit OS=Arabidopsis thaliana GN=MQK4.30 PE=4 SV=1;tr|Q94EY7|Q94EY7_ARATH Uncharacterized protein At5g16550 OS=Arabidopsis thaliana GN=MQK4.29 PE=2 SV=1;tr|A0A178US69|A0A178US69_ARATH Unchar	2	2	2	10.8	26.624	0	142150	79362	0	0	139730	0	86728	0
tr|A0A1B1W4X8|A0A1B1W4X8_ARATH30SribosomalproteinS11,chloroplasticOS=ArabidopsisthalianaGN=rps11PE=3SV=1;sp|P56802|RR11_ARATH30SribosomalproteinS11,chloroplasticOS=ArabidopsisthalianaGN=rps11PE=3SV=1	tr|A0A1B1W4X8|A0A1B1W4X8_ARATH 30S ribosomal protein S11, chloroplastic OS=Arabidopsis thaliana GN=rps11 PE=3 SV=1;sp|P56802|RR11_ARATH 30S ribosomal protein S11, chloroplastic OS=Arabidopsis thaliana GN=rps11 PE=3 SV=1	1	1	1	10.9	15.023	0	170650	81051	0	0	0	0	86099	0
tr|A0A178VVM7|A0A178VVM7_ARATHUncharacterizedproteinOS=ArabidopsisthalianaGN=AXX17_At2g43420PE=4SV=1;sp|O80837|REMO_ARATHRemorinOS=ArabidopsisthalianaGN=DBPPE=1SV=1	tr|A0A178VVM7|A0A178VVM7_ARATH Uncharacterized protein OS=Arabidopsis thaliana GN=AXX17_At2g43420 PE=4 SV=1;sp|O80837|REMO_ARATH Remorin OS=Arabidopsis thaliana GN=DBP PE=1 SV=1	1	1	1	13.7	20.968	0.0060024	48970	80813	0	0	0	0	85846	0
tr|F4HXV4|F4HXV4_ARATHMicrotubule-associatedproteins70-4OS=ArabidopsisthalianaGN=MAP70-4PE=4SV=1;tr|A0A178W5G7|A0A178W5G7_ARATHMAP70-4OS=ArabidopsisthalianaGN=AXX17_At1g15520PE=4SV=1;sp|Q9LQU7|MP704_ARATHMicrotubule-associatedprotein70-4OS=ArabidopsisthalianaGN=MAP70.4PE=1SV=1;tr|A0A178VTP6|A0A178VTP6_ARATHMAP70-3OS=ArabidopsisthalianaGN=AXX17_At2g00740PE=4SV=1;sp|Q9ZUA3|MP703_ARATHMicrotubule-as…	tr|F4HXV4|F4HXV4_ARATH Microtubule-associated proteins 70-4 OS=Arabidopsis thaliana GN=MAP70-4 PE=4 SV=1;tr|A0A178W5G7|A0A178W5G7_ARATH MAP70-4 OS=Arabidopsis thaliana GN=AXX17_At1g15520 PE=4 SV=1;sp|Q9LQU7|MP704_ARATH Microtubule-associated protein 70-4 O	4	2	2	8.1	65.518	0	131850	79596	0	0	131950	0	84452	0
tr|A0A178VSU2|A0A178VSU2_ARATHUncharacterizedproteinOS=ArabidopsisthalianaGN=AXX17_At2g41130PE=4SV=1;sp|O22842|CHI61_ARATHEndochitinaseAt2g43610OS=ArabidopsisthalianaGN=At2g43610PE=2SV=1	tr|A0A178VSU2|A0A178VSU2_ARATH Uncharacterized protein OS=Arabidopsis thaliana GN=AXX17_At2g41130 PE=4 SV=1;sp|O22842|CHI61_ARATH Endochitinase At2g43610 OS=Arabidopsis thaliana GN=At2g43610 PE=2 SV=1	2	2	2	10	29.997	0	94051	78953	0	0	0	0	83870	0
tr|F4IG85|F4IG85_ARATHSIN3associatedpolypeptideP18OS=ArabidopsisthalianaGN=SAP18PE=4SV=1;tr|A0A178VW39|A0A178VW39_ARATHSAP18OS=ArabidopsisthalianaGN=AXX17_At2g43230PE=4SV=1;sp|O64644|SAP18_ARATHHistonedeacetylasecomplexsubunitSAP18OS=ArabidopsisthalianaGN=At2g45640PE=1SV=1	tr|F4IG85|F4IG85_ARATH SIN3 associated polypeptide P18 OS=Arabidopsis thaliana GN=SAP18 PE=4 SV=1;tr|A0A178VW39|A0A178VW39_ARATH SAP18 OS=Arabidopsis thaliana GN=AXX17_At2g43230 PE=4 SV=1;sp|O64644|SAP18_ARATH Histone deacetylase complex subunit SAP18 OS=A	1	1	1	8.1	16.78	0	81069	78415	0	0	0	0	83299	0
tr|F4I5P3|F4I5P3_ARATHMOS4-associatedcomplex3AOS=ArabidopsisthalianaGN=MAC3APE=4SV=1;tr|A0A178W396|A0A178W396_ARATHMAC3AOS=ArabidopsisthalianaGN=AXX17_At1g03790PE=4SV=1;sp|Q94BR4|PR19A_ARATHPre-mRNA-processingfactor19homolog1OS=ArabidopsisthalianaGN=PRP19APE=1SV=1;tr|Q56Z39|Q56Z39_ARATHPutativepre-mRNAsplicingfactorPRP19(Fragment)OS=ArabidopsisthalianaGN=At1g04510PE=2SV=1	tr|F4I5P3|F4I5P3_ARATH MOS4-associated complex 3A OS=Arabidopsis thaliana GN=MAC3A PE=4 SV=1;tr|A0A178W396|A0A178W396_ARATH MAC3A OS=Arabidopsis thaliana GN=AXX17_At1g03790 PE=4 SV=1;sp|Q94BR4|PR19A_ARATH Pre-mRNA-processing factor 19 homolog 1 OS=Arabidop	3	3	3	8	56.881	0	288300	86067	0	0	296740	0	82992	0
tr|A0A178UQZ5|A0A178UQZ5_ARATHAP2MOS=ArabidopsisthalianaGN=AXX17_At5g45090PE=3SV=1;sp|O23140|AP2M_ARATHAP-2complexsubunitmuOS=ArabidopsisthalianaGN=AP2MPE=1SV=1;tr|F4KHJ7|F4KHJ7_ARATHClathrinadaptorcomplexesmediumsubunitfamilyproteinOS=ArabidopsisthalianaGN=adaptorprotein-2mu-adaptinPE=3SV=1	tr|A0A178UQZ5|A0A178UQZ5_ARATH AP2M OS=Arabidopsis thaliana GN=AXX17_At5g45090 PE=3 SV=1;sp|O23140|AP2M_ARATH AP-2 complex subunit mu OS=Arabidopsis thaliana GN=AP2M PE=1 SV=1;tr|F4KHJ7|F4KHJ7_ARATH Clathrin adaptor complexes medium subunit family protein	1	1	1	2.1	49.322	0.002611	89396	77823	0	0	0	0	82670	0
tr|Q84K90|Q84K90_ARATHChromosome-associatedkinesinOS=ArabidopsisthalianaGN=At4g26410PE=2SV=1;tr|A0A178V3B3|A0A178V3B3_ARATHUncharacterizedproteinOS=ArabidopsisthalianaGN=At4g26410PE=4SV=1;tr|O65593|O65593_ARATHUncharacterizedproteinAT4g26410OS=ArabidopsisthalianaGN=M3E9.160PE=4SV=1	tr|Q84K90|Q84K90_ARATH Chromosome-associated kinesin OS=Arabidopsis thaliana GN=At4g26410 PE=2 SV=1;tr|A0A178V3B3|A0A178V3B3_ARATH Uncharacterized protein OS=Arabidopsis thaliana GN=At4g26410 PE=4 SV=1;tr|O65593|O65593_ARATH Uncharacterized protein AT4g264	1	1	1	4.2	29.201	0	10385	77705	0	0	0	0	82544	0
tr|F4KB24|F4KB24_ARATHTransmembraneproteinOS=ArabidopsisthalianaGN=At5g08440PE=4SV=2;tr|F4KB25|F4KB25_ARATHTransmembraneproteinOS=ArabidopsisthalianaGN=At5g08440PE=4SV=1;tr|A0A178UJN4|A0A178UJN4_ARATHUncharacterizedproteinOS=ArabidopsisthalianaGN=AXX17_At5g08290PE=4SV=1;tr|A0A1P8B9Z1|A0A1P8B9Z1_ARATHTransmembraneproteinOS=ArabidopsisthalianaGN=At5g08440PE=4SV=1;tr|A0A178UMQ3|A0A178UMQ3_ARATHUncha…	tr|F4KB24|F4KB24_ARATH Transmembrane protein OS=Arabidopsis thaliana GN=At5g08440 PE=4 SV=2;tr|F4KB25|F4KB25_ARATH Transmembrane protein OS=Arabidopsis thaliana GN=At5g08440 PE=4 SV=1;tr|A0A178UJN4|A0A178UJN4_ARATH Uncharacterized protein OS=Arabidopsis th	3	3	3	5.2	80.473	0	146610	58104	0	0	126490	0	81848	0
tr|Q9LID3|Q9LID3_ARATHCaseinkinase-likeproteinOS=ArabidopsisthalianaGN=At3g13670PE=2SV=1;tr|A0A178VCR8|A0A178VCR8_ARATHUncharacterizedproteinOS=ArabidopsisthalianaGN=At3g13670PE=4SV=1	tr|Q9LID3|Q9LID3_ARATH Casein kinase-like protein OS=Arabidopsis thaliana GN=At3g13670 PE=2 SV=1;tr|A0A178VCR8|A0A178VCR8_ARATH Uncharacterized protein OS=Arabidopsis thaliana GN=At3g13670 PE=4 SV=1	3	3	2	4.3	78.639	0	294320	69987	0	0	287080	0	81585	0
tr|A0A178U9S5|A0A178U9S5_ARATHTudor1OS=ArabidopsisthalianaGN=AXX17_At5g07030PE=4SV=1;sp|Q8VZG7|TSN1_ARATHRibonucleaseTUDOR1OS=ArabidopsisthalianaGN=TSN1PE=1SV=1;sp|Q8VZG7-2|TSN1_ARATHIsoform2ofRibonucleaseTUDOR1OS=ArabidopsisthalianaGN=TSN1;tr|A0A178UKN7|A0A178UKN7_ARATHTudor2OS=ArabidopsisthalianaGN=AXX17_At5g61290PE=4SV=1;sp|Q9FLT0|TSN2_ARATHRibonucleaseTUDOR2OS=ArabidopsisthalianaGN=TSN2PE=1SV…	tr|A0A178U9S5|A0A178U9S5_ARATH Tudor1 OS=Arabidopsis thaliana GN=AXX17_At5g07030 PE=4 SV=1;sp|Q8VZG7|TSN1_ARATH Ribonuclease TUDOR 1 OS=Arabidopsis thaliana GN=TSN1 PE=1 SV=1;sp|Q8VZG7-2|TSN1_ARATH Isoform 2 of Ribonuclease TUDOR 1 OS=Arabidopsis thaliana	2	2	2	2	108.23	0	122970	82680	0	0	129830	0	80969	0
sp|Q43349-2|CP29A_ARATHIsoform2of29kDaribonucleoprotein,chloroplasticOS=ArabidopsisthalianaGN=CP29A;tr|A0A178VFP8|A0A178VFP8_ARATHCP29OS=ArabidopsisthalianaGN=AXX17_At3g47850PE=4SV=1;sp|Q43349|CP29A_ARATH29kDaribonucleoprotein,chloroplasticOS=ArabidopsisthalianaGN=CP29APE=2SV=2;tr|F4JAF3|F4JAF3_ARATHChloroplastRNA-bindingprotein29OS=ArabidopsisthalianaGN=CP29PE=4SV=1	sp|Q43349-2|CP29A_ARATH Isoform 2 of 29 kDa ribonucleoprotein, chloroplastic OS=Arabidopsis thaliana GN=CP29A;tr|A0A178VFP8|A0A178VFP8_ARATH CP29 OS=Arabidopsis thaliana GN=AXX17_At3g47850 PE=4 SV=1;sp|Q43349|CP29A_ARATH 29 kDa ribonucleoprotein, chloropla	1	1	1	3.9	35.243	0	147130	75648	0	0	0	0	80359	0
tr|A0A1P8BHA6|A0A1P8BHA6_ARATHPhytochelatinsynthase1(PCS1)OS=ArabidopsisthalianaGN=CAD1PE=1SV=1;tr|A8WBZ5|A8WBZ5_ARATHPhytochelatinsynthaseOS=ArabidopsisthalianaPE=2SV=2;tr|A0A178UMN4|A0A178UMN4_ARATHPCS1OS=ArabidopsisthalianaGN=AXX17_At5g42190PE=4SV=1;sp|Q9S7Z3|PCS1_ARATHGlutathionegamma-glutamylcysteinyltransferase1OS=ArabidopsisthalianaGN=PCS1PE=1SV=1	tr|A0A1P8BHA6|A0A1P8BHA6_ARATH Phytochelatin synthase 1 (PCS1) OS=Arabidopsis thaliana GN=CAD1 PE=1 SV=1;tr|A8WBZ5|A8WBZ5_ARATH Phytochelatin synthase OS=Arabidopsis thaliana PE=2 SV=2;tr|A0A178UMN4|A0A178UMN4_ARATH PCS1 OS=Arabidopsis thaliana GN=AXX17_At	3	3	3	10	50.594	0	378440	63732	0	0	366220	0	79925	0
tr|A0A178UYK7|A0A178UYK7_ARATHUncharacterizedproteinOS=ArabidopsisthalianaGN=AXX17_At4g42730PE=4SV=1;sp|Q9SZV0|RNC1_ARATHRibonucleaseIIIdomain-containingproteinRNC1,chloroplasticOS=ArabidopsisthalianaGN=RNC1PE=2SV=1	tr|A0A178UYK7|A0A178UYK7_ARATH Uncharacterized protein OS=Arabidopsis thaliana GN=AXX17_At4g42730 PE=4 SV=1;sp|Q9SZV0|RNC1_ARATH Ribonuclease III domain-containing protein RNC1, chloroplastic OS=Arabidopsis thaliana GN=RNC1 PE=2 SV=1	2	2	2	5.6	62.431	0	59241	97286	0	0	0	0	79451	0
tr|Q1EBW2|Q1EBW2_ARATHAspartateaminotransferaseOS=ArabidopsisthalianaPE=2SV=1;tr|A0A178UCN1|A0A178UCN1_ARATHAspartateaminotransferaseOS=ArabidopsisthalianaGN=AXX17_At5g19470PE=4SV=1;sp|P46645|AAT2_ARATHAspartateaminotransferase,cytoplasmicisozyme1OS=ArabidopsisthalianaGN=ASP2PE=1SV=2	tr|Q1EBW2|Q1EBW2_ARATH Aspartate aminotransferase OS=Arabidopsis thaliana PE=2 SV=1;tr|A0A178UCN1|A0A178UCN1_ARATH Aspartate aminotransferase OS=Arabidopsis thaliana GN=AXX17_At5g19470 PE=4 SV=1;sp|P46645|AAT2_ARATH Aspartate aminotransferase, cytoplasmic	1	1	1	3.5	44.266	0.0027322	15569	74777	0	0	0	0	79434	0
tr|A0A178W6R7|A0A178W6R7_ARATHATLP-1OS=ArabidopsisthalianaGN=AXX17_At1g19130PE=4SV=1;sp|P50699|TLPH_ARATHThaumatin-likeproteinOS=ArabidopsisthalianaGN=At1g18250PE=2SV=2;tr|Q8LE09|Q8LE09_ARATHPutativethaumatinOS=ArabidopsisthalianaGN=At1g73620/F25P22_3PE=2SV=1;tr|F4IAP1|F4IAP1_ARATHPathogenesis-relatedthaumatinsuperfamilyproteinOS=ArabidopsisthalianaGN=ATLP-1PE=4SV=1;tr|Q9C9U9|Q9C9U9_ARATHPathogen…	tr|A0A178W6R7|A0A178W6R7_ARATH ATLP-1 OS=Arabidopsis thaliana GN=AXX17_At1g19130 PE=4 SV=1;sp|P50699|TLPH_ARATH Thaumatin-like protein OS=Arabidopsis thaliana GN=At1g18250 PE=2 SV=2;tr|Q8LE09|Q8LE09_ARATH Putative thaumatin OS=Arabidopsis thaliana GN=At1g7	1	1	1	7	25.922	0	137300	74341	0	0	0	0	78971	0
tr|C0Z2C3|C0Z2C3_ARATHAT5G58430proteinOS=ArabidopsisthalianaGN=At5g58430PE=2SV=1;tr|A0A178UIU4|A0A178UIU4_ARATHEXO70B1OS=ArabidopsisthalianaGN=AXX17_At5g57800PE=4SV=1;sp|Q9FGH9|E70B1_ARATHExocystcomplexcomponentEXO70B1OS=ArabidopsisthalianaGN=EXO70B1PE=1SV=1	tr|C0Z2C3|C0Z2C3_ARATH AT5G58430 protein OS=Arabidopsis thaliana GN=At5g58430 PE=2 SV=1;tr|A0A178UIU4|A0A178UIU4_ARATH EXO70B1 OS=Arabidopsis thaliana GN=AXX17_At5g57800 PE=4 SV=1;sp|Q9FGH9|E70B1_ARATH Exocyst complex component EXO70B1 OS=Arabidopsis thali	3	3	3	9.3	45.978	0	242120	48649	0	0	215110	0	78685	0
tr|A0A178V9H6|A0A178V9H6_ARATHNUP1OS=ArabidopsisthalianaGN=AXX17_At3g10500PE=4SV=1;sp|Q9CAF4|NUP1_ARATHNuclearporecomplexproteinNUP1OS=ArabidopsisthalianaGN=NUP1PE=1SV=1	tr|A0A178V9H6|A0A178V9H6_ARATH NUP1 OS=Arabidopsis thaliana GN=AXX17_At3g10500 PE=4 SV=1;sp|Q9CAF4|NUP1_ARATH Nuclear pore complex protein NUP1 OS=Arabidopsis thaliana GN=NUP1 PE=1 SV=1	3	3	3	3.4	135.93	0	432660	66717	0	0	424850	0	78684	0
tr|A0A178VM57|A0A178VM57_ARATHTPIOS=ArabidopsisthalianaGN=AXX17_At3g50030PE=3SV=1;sp|P48491|TPIS_ARATHTriosephosphateisomerase,cytosolicOS=ArabidopsisthalianaGN=CTIMCPE=1SV=2	tr|A0A178VM57|A0A178VM57_ARATH TPI OS=Arabidopsis thaliana GN=AXX17_At3g50030 PE=3 SV=1;sp|P48491|TPIS_ARATH Triosephosphate isomerase, cytosolic OS=Arabidopsis thaliana GN=CTIMC PE=1 SV=2	1	1	1	5.1	27.169	0	40914	73177	0	0	0	0	77734	0
tr|A0A178W3N8|A0A178W3N8_ARATHRPT1AOS=ArabidopsisthalianaGN=AXX17_At1g48180PE=3SV=1;sp|Q9SSB5|PRS7A_ARATH26Sproteasomeregulatorysubunit7homologAOS=ArabidopsisthalianaGN=RPT1APE=1SV=1	tr|A0A178W3N8|A0A178W3N8_ARATH RPT1A OS=Arabidopsis thaliana GN=AXX17_At1g48180 PE=3 SV=1;sp|Q9SSB5|PRS7A_ARATH 26S proteasome regulatory subunit 7 homolog A OS=Arabidopsis thaliana GN=RPT1A PE=1 SV=1	1	1	1	3.1	47.803	0	166070	72680	0	0	0	0	77206	0
tr|A0A178WMJ1|A0A178WMJ1_ARATHNascentpolypeptide-associatedcomplexsubunitbetaOS=ArabidopsisthalianaGN=AXX17_At1g67460PE=3SV=1;sp|Q9CAT7|BTF3L_ARATHNascentpolypeptide-associatedcomplexsubunitbetaOS=ArabidopsisthalianaGN=At1g73230PE=2SV=1	tr|A0A178WMJ1|A0A178WMJ1_ARATH Nascent polypeptide-associated complex subunit beta OS=Arabidopsis thaliana GN=AXX17_At1g67460 PE=3 SV=1;sp|Q9CAT7|BTF3L_ARATH Nascent polypeptide-associated complex subunit beta OS=Arabidopsis thaliana GN=At1g73230 PE=2 SV=1	1	1	1	11.5	18.004	0	10402	72600	0	0	0	0	77122	0
tr|Q0WUX6|Q0WUX6_ARATHCitratesynthaseOS=ArabidopsisthalianaGN=At2g42790PE=2SV=1;sp|Q9SJH7|CISY3_ARATHCitratesynthase3,peroxisomalOS=ArabidopsisthalianaGN=CSY3PE=2SV=1;tr|A0A178VNV2|A0A178VNV2_ARATHCitratesynthaseOS=ArabidopsisthalianaGN=AXX17_At3g53300PE=3SV=1;sp|Q9LXS6|CISY2_ARATHCitratesynthase2,peroxisomalOS=ArabidopsisthalianaGN=CSY2PE=2SV=1	tr|Q0WUX6|Q0WUX6_ARATH Citrate synthase OS=Arabidopsis thaliana GN=At2g42790 PE=2 SV=1;sp|Q9SJH7|CISY3_ARATH Citrate synthase 3, peroxisomal OS=Arabidopsis thaliana GN=CSY3 PE=2 SV=1;tr|A0A178VNV2|A0A178VNV2_ARATH Citrate synthase OS=Arabidopsis thaliana G	1	1	1	2.2	56.175	0.0092593	0	72232	0	0	0	0	76731	0
tr|A0A178UFY9|A0A178UFY9_ARATHHSP17.6AOS=ArabidopsisthalianaGN=AXX17_At5g11760PE=3SV=1;sp|O81822|HS177_ARATH17.7kDaclassIIheatshockproteinOS=ArabidopsisthalianaGN=HSP17.7PE=2SV=1	tr|A0A178UFY9|A0A178UFY9_ARATH HSP17.6A OS=Arabidopsis thaliana GN=AXX17_At5g11760 PE=3 SV=1;sp|O81822|HS177_ARATH 17.7 kDa class II heat shock protein OS=Arabidopsis thaliana GN=HSP17.7 PE=2 SV=1	1	1	1	7.1	17.685	0.002736	109600	72145	0	0	0	0	76638	0
tr|Q8L3W7|Q8L3W7_ARATHSmallnuclearribonucleoprotein-likeproteinOS=ArabidopsisthalianaPE=2SV=1;tr|A0A178VDI0|A0A178VDI0_ARATHUncharacterizedproteinOS=ArabidopsisthalianaGN=AXX17_At3g57130PE=4SV=1;tr|O22247|O22247_ARATHAt2g47640OS=ArabidopsisthalianaGN=F26K9_270PE=2SV=1;tr|A0A178VYC0|A0A178VYC0_ARATHUncharacterizedproteinOS=ArabidopsisthalianaGN=At2g47640PE=4SV=1;tr|Q8RUH0|Q8RUH0_ARATHPutativesmall…	tr|Q8L3W7|Q8L3W7_ARATH Small nuclear ribonucleoprotein-like protein OS=Arabidopsis thaliana PE=2 SV=1;tr|A0A178VDI0|A0A178VDI0_ARATH Uncharacterized protein OS=Arabidopsis thaliana GN=AXX17_At3g57130 PE=4 SV=1;tr|O22247|O22247_ARATH At2g47640 OS=Arabidopsi	1	1	1	9.5	12.191	0	279020	71911	0	0	0	0	76389	0
sp|F4JHT3|BCHA2_ARATHBEACHdomain-containingproteinA2OS=ArabidopsisthalianaGN=BCHA2PE=4SV=1;tr|A0A1P8B7J3|A0A1P8B7J3_ARATHBeige/BEACHandWD40domain-containingproteinOS=ArabidopsisthalianaGN=At4g02660PE=4SV=1;tr|A0A178UUC8|A0A178UUC8_ARATHUncharacterizedproteinOS=ArabidopsisthalianaGN=AXX17_At4g03320PE=4SV=1	sp|F4JHT3|BCHA2_ARATH BEACH domain-containing protein A2 OS=Arabidopsis thaliana GN=BCHA2 PE=4 SV=1;tr|A0A1P8B7J3|A0A1P8B7J3_ARATH Beige/BEACH and WD40 domain-containing protein OS=Arabidopsis thaliana GN=At4g02660 PE=4 SV=1;tr|A0A178UUC8|A0A178UUC8_ARATH	1	1	1	0.3	393.32	0.0038168	0	71814	0	0	0	0	76286	0
tr|B9DHT9|B9DHT9_ARATHCoatomersubunitgammaOS=ArabidopsisthalianaGN=At4g34450PE=2SV=1;tr|A0A178V413|A0A178V413_ARATHCoatomersubunitgammaOS=ArabidopsisthalianaGN=AXX17_At4g39420PE=3SV=1;sp|Q0WW26|COPG_ARATHCoatomersubunitgammaOS=ArabidopsisthalianaGN=At4g34450PE=1SV=2	tr|B9DHT9|B9DHT9_ARATH Coatomer subunit gamma OS=Arabidopsis thaliana GN=At4g34450 PE=2 SV=1;tr|A0A178V413|A0A178V413_ARATH Coatomer subunit gamma OS=Arabidopsis thaliana GN=AXX17_At4g39420 PE=3 SV=1;sp|Q0WW26|COPG_ARATH Coatomer subunit gamma OS=Arabidops	1	1	1	1.2	98.49	0	94086	71022	0	0	0	0	75445	0
tr|A0A178UXY3|A0A178UXY3_ARATHCkl3OS=ArabidopsisthalianaGN=AXX17_At4g33210PE=3SV=1;sp|Q93Z18|CKL3_ARATHCaseinkinase1-likeprotein3OS=ArabidopsisthalianaGN=CKL3PE=1SV=1	tr|A0A178UXY3|A0A178UXY3_ARATH Ckl3 OS=Arabidopsis thaliana GN=AXX17_At4g33210 PE=3 SV=1;sp|Q93Z18|CKL3_ARATH Casein kinase 1-like protein 3 OS=Arabidopsis thaliana GN=CKL3 PE=1 SV=1	2	2	2	8	46.891	0	395470	84848	0	0	410320	0	75279	0
sp|Q94EH8|THO4C_ARATHTHOcomplexsubunit4COS=ArabidopsisthalianaGN=ALY3PE=1SV=1	sp|Q94EH8|THO4C_ARATH THO complex subunit 4C OS=Arabidopsis thaliana GN=ALY3 PE=1 SV=1	1	1	1	5.4	31.318	0	51816	70463	0	0	0	0	74851	0
tr|O65655|O65655_ARATHSAPdomain-containingproteinOS=ArabidopsisthalianaGN=At4g39680PE=1SV=1;tr|A0A178V0X9|A0A178V0X9_ARATHUncharacterizedproteinOS=ArabidopsisthalianaGN=AXX17_At4g45060PE=4SV=1	tr|O65655|O65655_ARATH SAP domain-containing protein OS=Arabidopsis thaliana GN=At4g39680 PE=1 SV=1;tr|A0A178V0X9|A0A178V0X9_ARATH Uncharacterized protein OS=Arabidopsis thaliana GN=AXX17_At4g45060 PE=4 SV=1	3	3	3	7.4	69.441	0	165380	71859	0	0	167140	0	74574	0
tr|A0A178UME0|A0A178UME0_ARATHUncharacterizedproteinOS=ArabidopsisthalianaGN=AXX17_At5g66200PE=4SV=1;tr|Q9FH62|Q9FH62_ARATHAuxin-inducedprotein-likeOS=ArabidopsisthalianaGN=SAUR11PE=4SV=1;tr|A0A178UP09|A0A178UP09_ARATHUncharacterizedproteinOS=ArabidopsisthalianaGN=AXX17_At5g66200PE=4SV=1	tr|A0A178UME0|A0A178UME0_ARATH Uncharacterized protein OS=Arabidopsis thaliana GN=AXX17_At5g66200 PE=4 SV=1;tr|Q9FH62|Q9FH62_ARATH Auxin-induced protein-like OS=Arabidopsis thaliana GN=SAUR11 PE=4 SV=1;tr|A0A178UP09|A0A178UP09_ARATH Uncharacterized protein	1	1	1	19.7	7.2914	0.009324	10027	69876	0	0	0	0	74228	0
tr|A0A178UGP2|A0A178UGP2_ARATHUncharacterizedproteinOS=ArabidopsisthalianaGN=AXX17_At5g44900PE=4SV=1;sp|Q9FHG2|RL322_ARATH60SribosomalproteinL32-2OS=ArabidopsisthalianaGN=RPL32BPE=2SV=1	tr|A0A178UGP2|A0A178UGP2_ARATH Uncharacterized protein OS=Arabidopsis thaliana GN=AXX17_At5g44900 PE=4 SV=1;sp|Q9FHG2|RL322_ARATH 60S ribosomal protein L32-2 OS=Arabidopsis thaliana GN=RPL32B PE=2 SV=1	1	1	1	8.3	15.475	0	622110	69807	0	0	0	0	74155	0
sp|Q9FKS5-2|CYC1B_ARATHIsoform2ofCytochromec12,hemeprotein,mitochondrialOS=ArabidopsisthalianaGN=CYC12;tr|A0A178VJH9|A0A178VJH9_ARATHUncharacterizedproteinOS=ArabidopsisthalianaGN=AXX17_At3g29680PE=4SV=1;tr|A0A178UU90|A0A178UU90_ARATHUncharacterizedproteinOS=ArabidopsisthalianaGN=AXX17_At5g38530PE=4SV=1;sp|Q9LK29|CYC1A_ARATHCytochromec11,hemeprotein,mitochondrialOS=ArabidopsisthalianaGN=CYC11PE=1…	sp|Q9FKS5-2|CYC1B_ARATH Isoform 2 of Cytochrome c1 2, heme protein, mitochondrial OS=Arabidopsis thaliana GN=CYC12;tr|A0A178VJH9|A0A178VJH9_ARATH Uncharacterized protein OS=Arabidopsis thaliana GN=AXX17_At3g29680 PE=4 SV=1;tr|A0A178UU90|A0A178UU90_ARATH Un	1	1	1	5	28.73	0	54040	69471	0	0	0	0	73798	0
tr|W8QN98|W8QN98_ARATHGlycosyltransferase(Fragment)OS=ArabidopsisthalianaGN=AT5G15650PE=2SV=1;tr|A0A178UG61|A0A178UG61_ARATHRGP2OS=ArabidopsisthalianaGN=AXX17_At5g15170PE=4SV=1;sp|Q9LFW1|RGP2_ARATHUDP-arabinopyranosemutase2OS=ArabidopsisthalianaGN=RGP2PE=1SV=1	tr|W8QN98|W8QN98_ARATH Glycosyltransferase (Fragment) OS=Arabidopsis thaliana GN=AT5G15650 PE=2 SV=1;tr|A0A178UG61|A0A178UG61_ARATH RGP2 OS=Arabidopsis thaliana GN=AXX17_At5g15170 PE=4 SV=1;sp|Q9LFW1|RGP2_ARATH UDP-arabinopyranose mutase 2 OS=Arabidopsis t	1	1	1	3.9	40.89	0.0037736	11122	69360	0	0	0	0	73679	0
tr|Q2V3P9|Q2V3P9_ARATHATPsynthaseDchainOS=ArabidopsisthalianaGN=ATPQPE=1SV=1;tr|A0A178V5U2|A0A178V5U2_ARATHATPsynthasesubunitd,mitochondrialOS=ArabidopsisthalianaGN=AXX17_At3g46730PE=3SV=1;sp|Q9FT52|ATP5H_ARATHATPsynthasesubunitd,mitochondrialOS=ArabidopsisthalianaGN=At3g52300PE=1SV=3	tr|Q2V3P9|Q2V3P9_ARATH ATP synthase D chain OS=Arabidopsis thaliana GN=ATPQ PE=1 SV=1;tr|A0A178V5U2|A0A178V5U2_ARATH ATP synthase subunit d, mitochondrial OS=Arabidopsis thaliana GN=AXX17_At3g46730 PE=3 SV=1;sp|Q9FT52|ATP5H_ARATH ATP synthase subunit d, mi	1	1	1	9.8	13.827	0	29456	69279	0	0	0	0	73594	0
tr|Q9LEY0|Q9LEY0_ARATHUncharacterizedproteinT22D6_210(Fragment)OS=ArabidopsisthalianaGN=T22D6_210PE=4SV=1;tr|Q8GW76|Q8GW76_ARATHUncharacterizedproteinAt5g08270/T22D6_210OS=ArabidopsisthalianaGN=At5g08270/T22D6_210PE=2SV=1;tr|F4K9N6|F4K9N6_ARATHC5orf35OS=ArabidopsisthalianaGN=At5g08270PE=4SV=1;tr|A0A178U965|A0A178U965_ARATHUncharacterizedproteinOS=ArabidopsisthalianaGN=At5g08270PE=4SV=1	tr|Q9LEY0|Q9LEY0_ARATH Uncharacterized protein T22D6_210 (Fragment) OS=Arabidopsis thaliana GN=T22D6_210 PE=4 SV=1;tr|Q8GW76|Q8GW76_ARATH Uncharacterized protein At5g08270/T22D6_210 OS=Arabidopsis thaliana GN=At5g08270/T22D6_210 PE=2 SV=1;tr|F4K9N6|F4K9N6_	1	1	1	5.8	36.297	0.0060314	0	69081	0	0	0	0	73383	0
tr|Q0WVA3|Q0WVA3_ARATHV-typeprotonATPasesubunitC(Fragment)OS=ArabidopsisthalianaGN=At1g12840PE=2SV=1;tr|C0SUV0|C0SUV0_ARATHV-typeprotonATPasesubunitC(Fragment)OS=ArabidopsisthalianaGN=At1g12840PE=2SV=1;tr|A0A178WM16|A0A178WM16_ARATHV-typeprotonATPasesubunitCOS=ArabidopsisthalianaGN=AXX17_At1g13260PE=3SV=1;sp|Q9SDS7|VATC_ARATHV-typeprotonATPasesubunitCOS=ArabidopsisthalianaGN=VHA-CPE=1SV=1	tr|Q0WVA3|Q0WVA3_ARATH V-type proton ATPase subunit C (Fragment) OS=Arabidopsis thaliana GN=At1g12840 PE=2 SV=1;tr|C0SUV0|C0SUV0_ARATH V-type proton ATPase subunit C (Fragment) OS=Arabidopsis thaliana GN=At1g12840 PE=2 SV=1;tr|A0A178WM16|A0A178WM16_ARATH V	1	1	1	4.6	29.933	0	24075	67511	0	0	0	0	71715	0
sp|O64817-2|CSK23_ARATHIsoform2ofCaseinkinaseIIsubunitalpha-3OS=ArabidopsisthalianaGN=CKA3;tr|A0A178VTA8|A0A178VTA8_ARATHCKA3OS=ArabidopsisthalianaGN=AXX17_At2g18700PE=3SV=1;sp|Q08467-3|CSK21_ARATHIsoform3ofCaseinkinaseIIsubunitalpha-1OS=ArabidopsisthalianaGN=CKA1;sp|Q08466-2|CSK22_ARATHIsoform2ofCaseinkinaseIIsubunitalpha-2OS=ArabidopsisthalianaGN=CKA2;sp|O64817|CSK23_ARATHCaseinkinaseIIsubunita…	sp|O64817-2|CSK23_ARATH Isoform 2 of Casein kinase II subunit alpha-3 OS=Arabidopsis thaliana GN=CKA3;tr|A0A178VTA8|A0A178VTA8_ARATH CKA3 OS=Arabidopsis thaliana GN=AXX17_At2g18700 PE=3 SV=1;sp|Q08467-3|CSK21_ARATH Isoform 3 of Casein kinase II subunit alp	1	1	1	4.2	36.379	0	0	67112	0	0	0	0	71292	0
tr|A0A178W2E1|A0A178W2E1_ARATHCoatomersubunitepsilonOS=ArabidopsisthalianaGN=AXX17_At1g31130PE=3SV=1;sp|Q9SA78|COPE1_ARATHCoatomersubunitepsilon-1OS=ArabidopsisthalianaGN=At1g30630PE=2SV=1	tr|A0A178W2E1|A0A178W2E1_ARATH Coatomer subunit epsilon OS=Arabidopsis thaliana GN=AXX17_At1g31130 PE=3 SV=1;sp|Q9SA78|COPE1_ARATH Coatomer subunit epsilon-1 OS=Arabidopsis thaliana GN=At1g30630 PE=2 SV=1	1	1	1	3.4	32.602	0.004908	279790	66946	0	0	0	0	71115	0
tr|Q6NLH7|Q6NLH7_ARATHAt5g19300OS=ArabidopsisthalianaGN=At5g19300PE=2SV=1;tr|A0A178ULS8|A0A178ULS8_ARATHUncharacterizedproteinOS=ArabidopsisthalianaGN=AXX17_At5g19180PE=4SV=1	tr|Q6NLH7|Q6NLH7_ARATH At5g19300 OS=Arabidopsis thaliana GN=At5g19300 PE=2 SV=1;tr|A0A178ULS8|A0A178ULS8_ARATH Uncharacterized protein OS=Arabidopsis thaliana GN=AXX17_At5g19180 PE=4 SV=1	3	3	3	9.8	44.879	0	240280	55418	0	0	228520	0	70632	0
tr|A0A178W8M9|A0A178W8M9_ARATHUncharacterizedproteinOS=ArabidopsisthalianaGN=AXX17_At1g72420PE=4SV=1;sp|Q9S825|IF5Z_ARATHProbableeukaryotictranslationinitiationfactor5-2OS=ArabidopsisthalianaGN=At1g77840PE=1SV=1;tr|A0A178W594|A0A178W594_ARATHUncharacterizedproteinOS=ArabidopsisthalianaGN=AXX17_At1g37380PE=4SV=1;sp|Q9C8F1|IF5Y_ARATHProbableeukaryotictranslationinitiationfactor5-1OS=Arabidopsisthal…	tr|A0A178W8M9|A0A178W8M9_ARATH Uncharacterized protein OS=Arabidopsis thaliana GN=AXX17_At1g72420 PE=4 SV=1;sp|Q9S825|IF5Z_ARATH Probable eukaryotic translation initiation factor 5-2 OS=Arabidopsis thaliana GN=At1g77840 PE=1 SV=1;tr|A0A178W594|A0A178W594_A	1	1	1	2.5	48.64	0.0059952	85163	66313	0	0	0	0	70443	0
tr|A0A178VCC0|A0A178VCC0_ARATHHSP70OS=ArabidopsisthalianaGN=AXX17_At3g12610PE=3SV=1;sp|Q9LHA8|MD37C_ARATHProbablemediatorofRNApolymeraseIItranscriptionsubunit37cOS=ArabidopsisthalianaGN=MED37CPE=1SV=1;tr|A0A178W9N7|A0A178W9N7_ARATHHsp70bOS=ArabidopsisthalianaGN=AXX17_At1g16810PE=3SV=1;sp|Q9S9N1|HSP7E_ARATHHeatshock70kDaprotein5OS=ArabidopsisthalianaGN=HSP70-5PE=2SV=1	tr|A0A178VCC0|A0A178VCC0_ARATH HSP70 OS=Arabidopsis thaliana GN=AXX17_At3g12610 PE=3 SV=1;sp|Q9LHA8|MD37C_ARATH Probable mediator of RNA polymerase II transcription subunit 37c OS=Arabidopsis thaliana GN=MED37C PE=1 SV=1	9	2	2	18.5	71.101	0	23422	65220	0	0	0	0	69282	0
sp|Q9SYA9|STKLD_ARATHProbabletranscriptionfactorAt1g61730OS=ArabidopsisthalianaGN=At1g61730PE=1SV=1;tr|A0A178WJA1|A0A178WJA1_ARATHUncharacterizedproteinOS=ArabidopsisthalianaGN=AXX17_At1g54970PE=4SV=1	sp|Q9SYA9|STKLD_ARATH Probable transcription factor At1g61730 OS=Arabidopsis thaliana GN=At1g61730 PE=1 SV=1;tr|A0A178WJA1|A0A178WJA1_ARATH Uncharacterized protein OS=Arabidopsis thaliana GN=AXX17_At1g54970 PE=4 SV=1	1	1	1	2.9	40.879	0.0092807	46088	64853	0	0	0	0	68892	0
tr|A0A178VK18|A0A178VK18_ARATH6-phosphogluconatedehydrogenase,decarboxylatingOS=ArabidopsisthalianaGN=AXX17_At3g01580PE=3SV=1;sp|Q9FWA3|6GPD3_ARATH6-phosphogluconatedehydrogenase,decarboxylating3OS=ArabidopsisthalianaGN=At3g02360PE=2SV=1	tr|A0A178VK18|A0A178VK18_ARATH 6-phosphogluconate dehydrogenase, decarboxylating OS=Arabidopsis thaliana GN=AXX17_At3g01580 PE=3 SV=1;sp|Q9FWA3|6GPD3_ARATH 6-phosphogluconate dehydrogenase, decarboxylating 3 OS=Arabidopsis thaliana GN=At3g02360 PE=2 SV=1	2	2	2	3.9	53.577	0	59073	63478	0	0	58155	0	68350	0
tr|A0A178VJ65|A0A178VJ65_ARATHProteasomesubunitalphatypeOS=ArabidopsisthalianaGN=AXX17_At3g23780PE=3SV=1;sp|O81148|PSA4A_ARATHProteasomesubunitalphatype-4-AOS=ArabidopsisthalianaGN=PAC1PE=1SV=1	tr|A0A178VJ65|A0A178VJ65_ARATH Proteasome subunit alpha type OS=Arabidopsis thaliana GN=AXX17_At3g23780 PE=3 SV=1;sp|O81148|PSA4A_ARATH Proteasome subunit alpha type-4-A OS=Arabidopsis thaliana GN=PAC1 PE=1 SV=1	1	1	1	6.4	27.475	0	71635	64253	0	0	0	0	68254	0
tr|A0A178UKY4|A0A178UKY4_ARATHAspartateaminotransferaseOS=ArabidopsisthalianaGN=AXX17_At5g11250PE=4SV=1;sp|P46644|AAT3_ARATHAspartateaminotransferase3,chloroplasticOS=ArabidopsisthalianaGN=ASP3PE=1SV=1	tr|A0A178UKY4|A0A178UKY4_ARATH Aspartate aminotransferase OS=Arabidopsis thaliana GN=AXX17_At5g11250 PE=4 SV=1;sp|P46644|AAT3_ARATH Aspartate aminotransferase 3, chloroplastic OS=Arabidopsis thaliana GN=ASP3 PE=1 SV=1	1	1	1	3.1	48.954	0	0	64090	0	0	0	0	68082	0
tr|Q9LVA6|Q9LVA6_ARATHUncharacterizedproteinOS=ArabidopsisthalianaPE=4SV=1;tr|A0A178UJM2|A0A178UJM2_ARATHUncharacterizedproteinOS=ArabidopsisthalianaGN=AXX17_At5g61850PE=4SV=1;tr|Q9LVA5|Q9LVA5_ARATHAt5g62340OS=ArabidopsisthalianaGN=MMI9.17PE=2SV=1;tr|A0A178UF98|A0A178UF98_ARATHUncharacterizedproteinOS=ArabidopsisthalianaGN=AXX17_At5g61860PE=4SV=1	tr|Q9LVA6|Q9LVA6_ARATH Uncharacterized protein OS=Arabidopsis thaliana PE=4 SV=1;tr|A0A178UJM2|A0A178UJM2_ARATH Uncharacterized protein OS=Arabidopsis thaliana GN=AXX17_At5g61850 PE=4 SV=1;tr|Q9LVA5|Q9LVA5_ARATH At5g62340 OS=Arabidopsis thaliana GN=MMI9.17	1	1	1	4.9	22.384	0.0039012	78696	63432	0	0	0	0	67383	0
tr|A0A178UGF4|A0A178UGF4_ARATHARA12OS=ArabidopsisthalianaGN=AXX17_At5g67440PE=4SV=1;sp|O65351|SBT17_ARATHSubtilisin-likeproteaseSBT1.7OS=ArabidopsisthalianaGN=SBT1.7PE=1SV=1	tr|A0A178UGF4|A0A178UGF4_ARATH ARA12 OS=Arabidopsis thaliana GN=AXX17_At5g67440 PE=4 SV=1;sp|O65351|SBT17_ARATH Subtilisin-like protease SBT1.7 OS=Arabidopsis thaliana GN=SBT1.7 PE=1 SV=1	2	2	2	3.8	79.473	0	42729	62878	0	0	0	0	66794	0
tr|A0A178UKM5|A0A178UKM5_ARATHTubulinbetachainOS=ArabidopsisthalianaGN=AXX17_At5g23450PE=3SV=1;sp|P29516|TBB8_ARATHTubulinbeta-8chainOS=ArabidopsisthalianaGN=TUBB8PE=2SV=2	tr|A0A178UKM5|A0A178UKM5_ARATH Tubulin beta chain OS=Arabidopsis thaliana GN=AXX17_At5g23450 PE=3 SV=1;sp|P29516|TBB8_ARATH Tubulin beta-8 chain OS=Arabidopsis thaliana GN=TUBB8 PE=2 SV=2	4	1	1	9.6	50.606	0	71882	62795	0	0	0	0	66705	0
tr|A0A1P8BD74|A0A1P8BD74_ARATH2-cysteineperoxiredoxinBOS=ArabidopsisthalianaGN=2-CysPrxBPE=4SV=1;tr|A0A178VJT2|A0A178VJT2_ARATHUncharacterizedproteinOS=ArabidopsisthalianaGN=AXX17_At3g11560PE=4SV=1;sp|Q96291|BAS1A_ARATH2-CysperoxiredoxinBAS1,chloroplasticOS=ArabidopsisthalianaGN=BAS1PE=1SV=2;tr|Q8LEA5|Q8LEA5_ARATH2-cysperoxiredoxin-likeproteinOS=ArabidopsisthalianaPE=2SV=1;tr|A0A178ULP1|A0A178ULP…	tr|A0A1P8BD74|A0A1P8BD74_ARATH 2-cysteine peroxiredoxin B OS=Arabidopsis thaliana GN=2-Cys Prx B PE=4 SV=1;tr|A0A178VJT2|A0A178VJT2_ARATH Uncharacterized protein OS=Arabidopsis thaliana GN=AXX17_At3g11560 PE=4 SV=1;sp|Q96291|BAS1A_ARATH 2-Cys peroxiredoxin	1	1	1	4.9	26.711	0.0026846	76839	62564	0	0	0	0	66460	0
sp|Q9LKR3|MD37A_ARATHMediatorofRNApolymeraseIItranscriptionsubunit37aOS=ArabidopsisthalianaGN=MED37APE=1SV=1;tr|A0A178UPP6|A0A178UPP6_ARATHBIP1OS=ArabidopsisthalianaGN=AXX17_At5g28880PE=3SV=1	sp|Q9LKR3|MD37A_ARATH Mediator of RNA polymerase II transcription subunit 37a OS=Arabidopsis thaliana GN=MED37A PE=1 SV=1	9	1	1	17	73.628	0	158540	61545	0	0	0	0	65378	0
tr|A0A178V054|A0A178V054_ARATHCysteinesynthaseOS=ArabidopsisthalianaGN=AXX17_At4g17220PE=3SV=1;sp|P47998|CYSK1_ARATHCysteinesynthase1OS=ArabidopsisthalianaGN=OASA1PE=1SV=2;tr|Q43726|Q43726_ARATHCysteinesynthaseOS=ArabidopsisthalianaGN=CytACS1PE=2SV=1;tr|Q0WLF5|Q0WLF5_ARATHCysteinesynthaseOS=ArabidopsisthalianaGN=At4g14880PE=2SV=1	tr|A0A178V054|A0A178V054_ARATH Cysteine synthase OS=Arabidopsis thaliana GN=AXX17_At4g17220 PE=3 SV=1;sp|P47998|CYSK1_ARATH Cysteine synthase 1 OS=Arabidopsis thaliana GN=OASA1 PE=1 SV=2;tr|Q43726|Q43726_ARATH Cysteine synthase OS=Arabidopsis thaliana GN=C	1	1	1	5.9	33.805	0.0038462	0	60822	0	0	0	0	64610	0
tr|A0A178VYU0|A0A178VYU0_ARATHAXS1OS=ArabidopsisthalianaGN=AXX17_At2g23840PE=4SV=1;sp|Q9ZUY6|AXS1_ARATHUDP-D-apiose/UDP-D-xylosesynthase1OS=ArabidopsisthalianaGN=AXS1PE=1SV=1	tr|A0A178VYU0|A0A178VYU0_ARATH AXS1 OS=Arabidopsis thaliana GN=AXX17_At2g23840 PE=4 SV=1;sp|Q9ZUY6|AXS1_ARATH UDP-D-apiose/UDP-D-xylose synthase 1 OS=Arabidopsis thaliana GN=AXS1 PE=1 SV=1	1	1	1	4.4	43.637	0	58797	60814	0	0	0	0	64602	0
tr|A0A178WID0|A0A178WID0_ARATHUncharacterizedproteinOS=ArabidopsisthalianaGN=AXX17_At1g04930PE=4SV=1;tr|A0A178VMF4|A0A178VMF4_ARATHUncharacterizedproteinOS=ArabidopsisthalianaGN=AXX17_At2g28290PE=4SV=1;sp|Q9ZVY7|OBP1A_ARATHOilbody-associatedprotein1AOS=ArabidopsisthalianaGN=OBAP1APE=2SV=1;sp|Q8GWR2|OBP1B_ARATHOilbody-associatedprotein1BOS=ArabidopsisthalianaGN=OBAP1BPE=1SV=1	tr|A0A178WID0|A0A178WID0_ARATH Uncharacterized protein OS=Arabidopsis thaliana GN=AXX17_At1g04930 PE=4 SV=1;tr|A0A178VMF4|A0A178VMF4_ARATH Uncharacterized protein OS=Arabidopsis thaliana GN=AXX17_At2g28290 PE=4 SV=1;sp|Q9ZVY7|OBP1A_ARATH Oil body-associate	1	1	1	5.4	27.293	0	27142	60702	0	0	0	0	64482	0
tr|A0A178US02|A0A178US02_ARATHRD21BOS=ArabidopsisthalianaGN=AXX17_At5g40980PE=3SV=1;sp|Q9FMH8|RD21B_ARATHProbablecysteineproteaseRD21BOS=ArabidopsisthalianaGN=RD21BPE=1SV=1	tr|A0A178US02|A0A178US02_ARATH RD21B OS=Arabidopsis thaliana GN=AXX17_At5g40980 PE=3 SV=1;sp|Q9FMH8|RD21B_ARATH Probable cysteine protease RD21B OS=Arabidopsis thaliana GN=RD21B PE=1 SV=1	1	1	1	2.8	51.204	0	173040	60268	0	0	0	0	64021	0
tr|A0A178ULS6|A0A178ULS6_ARATHUncharacterizedproteinOS=ArabidopsisthalianaGN=AXX17_At5g19430PE=3SV=1;sp|Q9SCX3|EF1B2_ARATHElongationfactor1-beta2OS=ArabidopsisthalianaGN=At5g19510PE=1SV=1;tr|Q29PY2|Q29PY2_ARATHAt5g12110OS=ArabidopsisthalianaPE=2SV=1;tr|A0A178UM71|A0A178UM71_ARATHUncharacterizedproteinOS=ArabidopsisthalianaGN=AXX17_At5g11840PE=3SV=1;sp|Q84WM9|EF1B1_ARATHElongationfactor1-beta1OS=A…	tr|A0A178ULS6|A0A178ULS6_ARATH Uncharacterized protein OS=Arabidopsis thaliana GN=AXX17_At5g19430 PE=3 SV=1;sp|Q9SCX3|EF1B2_ARATH Elongation factor 1-beta 2 OS=Arabidopsis thaliana GN=At5g19510 PE=1 SV=1;tr|Q29PY2|Q29PY2_ARATH At5g12110 OS=Arabidopsis thal	1	1	1	6.2	24.227	0	38081	59903	0	0	0	0	63634	0
tr|Q9SAF2|Q9SAF2_ARATHF3F19.21proteinOS=ArabidopsisthalianaGN=At1g13190PE=1SV=1;tr|A0A178WEB9|A0A178WEB9_ARATHUncharacterizedproteinOS=ArabidopsisthalianaGN=At1g13190PE=1SV=1	tr|Q9SAF2|Q9SAF2_ARATH F3F19.21 protein OS=Arabidopsis thaliana GN=At1g13190 PE=1 SV=1;tr|A0A178WEB9|A0A178WEB9_ARATH Uncharacterized protein OS=Arabidopsis thaliana GN=At1g13190 PE=1 SV=1	2	2	2	4	61.399	0	61460	59819	0	0	0	0	63545	0
tr|A0A178VMS3|A0A178VMS3_ARATHDRT100OS=ArabidopsisthalianaGN=AXX17_At3g12650PE=4SV=1;sp|Q00874|DR100_ARATHDNAdamage-repair/tolerationproteinDRT100OS=ArabidopsisthalianaGN=DRT100PE=2SV=2	tr|A0A178VMS3|A0A178VMS3_ARATH DRT100 OS=Arabidopsis thaliana GN=AXX17_At3g12650 PE=4 SV=1;sp|Q00874|DR100_ARATH DNA damage-repair/toleration protein DRT100 OS=Arabidopsis thaliana GN=DRT100 PE=2 SV=2	1	1	1	3	39.556	0.0026525	136150	59319	0	0	0	0	63013	0
tr|B9DI50|B9DI50_ARATHAT1G29670protein(Fragment)OS=ArabidopsisthalianaGN=At1g29670PE=2SV=1;tr|A0A178WMD1|A0A178WMD1_ARATHUncharacterizedproteinOS=ArabidopsisthalianaGN=AXX17_At1g30030PE=3SV=1;sp|Q9C7N4|GDL15_ARATHGDSLesterase/lipaseAt1g29670OS=ArabidopsisthalianaGN=At1g29670PE=2SV=1;tr|A0A1P8ASL8|A0A1P8ASL8_ARATHGDSL-likeLipase/AcylhydrolasesuperfamilyproteinOS=ArabidopsisthalianaGN=At1g29670PE=3…	tr|B9DI50|B9DI50_ARATH AT1G29670 protein (Fragment) OS=Arabidopsis thaliana GN=At1g29670 PE=2 SV=1;tr|A0A178WMD1|A0A178WMD1_ARATH Uncharacterized protein OS=Arabidopsis thaliana GN=AXX17_At1g30030 PE=3 SV=1;sp|Q9C7N4|GDL15_ARATH GDSL esterase/lipase At1g29	1	1	1	7.5	20.681	0.0026882	10417	58933	0	0	0	0	62603	0
tr|A0A178UIJ7|A0A178UIJ7_ARATHUncharacterizedproteinOS=ArabidopsisthalianaGN=AXX17_At5g20170PE=4SV=1;tr|Q8W4J6|Q8W4J6_ARATHUncharacterizedproteinOS=ArabidopsisthalianaPE=2SV=1;tr|F4K465|F4K465_ARATHNucleoporin-likeproteinOS=ArabidopsisthalianaGN=At5g20200PE=4SV=1	tr|A0A178UIJ7|A0A178UIJ7_ARATH Uncharacterized protein OS=Arabidopsis thaliana GN=AXX17_At5g20170 PE=4 SV=1;tr|Q8W4J6|Q8W4J6_ARATH Uncharacterized protein OS=Arabidopsis thaliana PE=2 SV=1;tr|F4K465|F4K465_ARATH Nucleoporin-like protein OS=Arabidopsis thal	3	3	3	6.8	63.887	0	318930	74720	0	0	336360	0	61945	0
tr|A8MQK3|A8MQK3_ARATHMalatedehydrogenaseOS=ArabidopsisthalianaGN=mMDH2PE=3SV=1;tr|A0A178WFE8|A0A178WFE8_ARATHMalatedehydrogenaseOS=ArabidopsisthalianaGN=AXX17_At1g47550PE=3SV=1;tr|A0A178VBJ9|A0A178VBJ9_ARATHMalatedehydrogenaseOS=ArabidopsisthalianaGN=AXX17_At3g15670PE=3SV=1;sp|Q9ZP06|MDHM1_ARATHMalatedehydrogenase1,mitochondrialOS=ArabidopsisthalianaGN=At1g53240PE=1SV=1;sp|Q9LKA3|MDHM2_ARATHMala…	tr|A8MQK3|A8MQK3_ARATH Malate dehydrogenase OS=Arabidopsis thaliana GN=mMDH2 PE=3 SV=1;tr|A0A178WFE8|A0A178WFE8_ARATH Malate dehydrogenase OS=Arabidopsis thaliana GN=AXX17_At1g47550 PE=3 SV=1;tr|A0A178VBJ9|A0A178VBJ9_ARATH Malate dehydrogenase OS=Arabidops	2	2	2	8.9	33.133	0	0	57864	0	0	0	0	61468	0
tr|Q9LI73|Q9LI73_ARATHAt3g25700OS=ArabidopsisthalianaGN=At3g25700PE=2SV=1;tr|A0A178VH48|A0A178VH48_ARATHUncharacterizedproteinOS=ArabidopsisthalianaGN=AXX17_At3g27700PE=3SV=1	tr|Q9LI73|Q9LI73_ARATH At3g25700 OS=Arabidopsis thaliana GN=At3g25700 PE=2 SV=1;tr|A0A178VH48|A0A178VH48_ARATH Uncharacterized protein OS=Arabidopsis thaliana GN=AXX17_At3g27700 PE=3 SV=1	1	1	1	2.4	49.373	0	0	57407	0	0	0	0	60982	0
tr|A0A178USZ4|A0A178USZ4_ARATHUncharacterizedproteinOS=ArabidopsisthalianaGN=AXX17_At5g03540PE=4SV=1;sp|Q9FYE4|CML50_ARATHProbablecalcium-bindingproteinCML50OS=ArabidopsisthalianaGN=CML50PE=2SV=1	tr|A0A178USZ4|A0A178USZ4_ARATH Uncharacterized protein OS=Arabidopsis thaliana GN=AXX17_At5g03540 PE=4 SV=1;sp|Q9FYE4|CML50_ARATH Probable calcium-binding protein CML50 OS=Arabidopsis thaliana GN=CML50 PE=2 SV=1	1	1	1	3.6	35.277	0	89373	56961	0	0	0	0	60509	0
tr|Q42082|Q42082_ARATHGlutathioneS-transferase(Fragment)OS=ArabidopsisthalianaPE=2SV=1;tr|A0A178VU78|A0A178VU78_ARATHGSTF10OS=ArabidopsisthalianaGN=AXX17_At2g26990PE=3SV=1;sp|P42761|GSTFA_ARATHGlutathioneS-transferaseF10OS=ArabidopsisthalianaGN=GSTF10PE=1SV=3	tr|Q42082|Q42082_ARATH Glutathione S-transferase (Fragment) OS=Arabidopsis thaliana PE=2 SV=1;tr|A0A178VU78|A0A178VU78_ARATH GSTF10 OS=Arabidopsis thaliana GN=AXX17_At2g26990 PE=3 SV=1;sp|P42761|GSTFA_ARATH Glutathione S-transferase F10 OS=Arabidopsis thal	1	1	1	11.1	12.247	0.002649	11707	56781	0	0	0	0	60317	0
tr|A0A178VUC4|A0A178VUC4_ARATHRDO4OS=ArabidopsisthalianaGN=AXX17_At2g42540PE=4SV=1;sp|Q8RXD6|BRE1A_ARATHE3ubiquitin-proteinligaseBRE1-like1OS=ArabidopsisthalianaGN=HUB1PE=1SV=1	tr|A0A178VUC4|A0A178VUC4_ARATH RDO4 OS=Arabidopsis thaliana GN=AXX17_At2g42540 PE=4 SV=1;sp|Q8RXD6|BRE1A_ARATH E3 ubiquitin-protein ligase BRE1-like 1 OS=Arabidopsis thaliana GN=HUB1 PE=1 SV=1	1	1	1	1.3	99.718	0.0093458	0	56104	0	0	0	0	59598	0
sp|Q9FQ03-2|XRN3_ARATHIsoform2of5'-3'exoribonuclease3OS=ArabidopsisthalianaGN=XRN3;sp|Q9FQ03|XRN3_ARATH5'-3'exoribonuclease3OS=ArabidopsisthalianaGN=XRN3PE=1SV=1;tr|A0A178WA00|A0A178WA00_ARATHXRN3OS=ArabidopsisthalianaGN=AXX17_At1g70110PE=4SV=1	sp|Q9FQ03-2|XRN3_ARATH Isoform 2 of 5-3 exoribonuclease 3 OS=Arabidopsis thaliana GN=XRN3;sp|Q9FQ03|XRN3_ARATH 5-3 exoribonuclease 3 OS=Arabidopsis thaliana GN=XRN3 PE=1 SV=1;tr|A0A178WA00|A0A178WA00_ARATH XRN3 OS=Arabidopsis thaliana GN=AXX17_At1g7011	2	2	2	3.5	88.58	0	396620	56074	0	0	396700	0	59489	0
tr|Q56ZL0|Q56ZL0_ARATHBeta-galactosidaseOS=ArabidopsisthalianaGN=At5g56870PE=2SV=1;tr|B9DHZ0|B9DHZ0_ARATHBeta-galactosidase(Fragment)OS=ArabidopsisthalianaGN=At5g56870PE=2SV=1;tr|A0A178UNM5|A0A178UNM5_ARATHBeta-galactosidaseOS=ArabidopsisthalianaGN=AXX17_At5g56070PE=3SV=1;sp|Q9SCV8|BGAL4_ARATHBeta-galactosidase4OS=ArabidopsisthalianaGN=BGAL4PE=1SV=1	tr|Q56ZL0|Q56ZL0_ARATH Beta-galactosidase OS=Arabidopsis thaliana GN=At5g56870 PE=2 SV=1;tr|B9DHZ0|B9DHZ0_ARATH Beta-galactosidase (Fragment) OS=Arabidopsis thaliana GN=At5g56870 PE=2 SV=1;tr|A0A178UNM5|A0A178UNM5_ARATH Beta-galactosidase OS=Arabidopsis th	1	1	1	11	19.301	0	0	55939	0	0	0	0	59423	0
tr|Q8H7F5|Q8H7F5_ARATHUncharacterizedprotein(Fragment)OS=ArabidopsisthalianaPE=2SV=1;tr|C0Z2C0|C0Z2C0_ARATHAT1G56340proteinOS=ArabidopsisthalianaGN=At1g56340PE=2SV=1;tr|Q8H792|Q8H792_ARATHUncharacterizedprotein(Fragment)OS=ArabidopsisthalianaPE=2SV=1;tr|F4I529|F4I529_ARATHCalreticulin1aOS=ArabidopsisthalianaGN=CRT1aPE=3SV=1;tr|A0A178W6I8|A0A178W6I8_ARATHCRT1aOS=ArabidopsisthalianaGN=AXX17_At1g510…	tr|Q8H7F5|Q8H7F5_ARATH Uncharacterized protein (Fragment) OS=Arabidopsis thaliana PE=2 SV=1;tr|C0Z2C0|C0Z2C0_ARATH AT1G56340 protein OS=Arabidopsis thaliana GN=At1g56340 PE=2 SV=1;tr|Q8H792|Q8H792_ARATH Uncharacterized protein (Fragment) OS=Arabidopsis tha	1	1	1	7.1	15.849	0.0059737	71682	55425	0	0	0	0	58877	0
tr|A0A178WJ14|A0A178WJ14_ARATHUncharacterizedproteinOS=ArabidopsisthalianaGN=AXX17_At1g02470PE=4SV=1;tr|Q9ZVS5|Q9ZVS5_ARATHEukaryoticaspartylproteasefamilyproteinOS=ArabidopsisthalianaGN=At1g03230PE=2SV=1	tr|A0A178WJ14|A0A178WJ14_ARATH Uncharacterized protein OS=Arabidopsis thaliana GN=AXX17_At1g02470 PE=4 SV=1;tr|Q9ZVS5|Q9ZVS5_ARATH Eukaryotic aspartyl protease family protein OS=Arabidopsis thaliana GN=At1g03230 PE=2 SV=1	1	1	1	3.5	42.141	0.003876	30921	55286	0	0	0	0	58729	0
tr|Q93VW9|Q93VW9_ARATHAT5g53330/K19E1_13OS=ArabidopsisthalianaPE=2SV=1;tr|Q8LG11|Q8LG11_ARATHProline-richcellwallprotein-likeOS=ArabidopsisthalianaGN=At5g53330PE=1SV=1;tr|A0A178UJY0|A0A178UJY0_ARATHUncharacterizedproteinOS=ArabidopsisthalianaGN=At5g53330PE=1SV=1	tr|Q93VW9|Q93VW9_ARATH AT5g53330/K19E1_13 OS=Arabidopsis thaliana PE=2 SV=1;tr|Q8LG11|Q8LG11_ARATH Proline-rich cell wall protein-like OS=Arabidopsis thaliana GN=At5g53330 PE=1 SV=1;tr|A0A178UJY0|A0A178UJY0_ARATH Uncharacterized protein OS=Arabidopsis thal	1	1	1	7.2	24.262	0	59960	54950	0	0	0	0	58372	0
tr|Q9LSK7|Q9LSK7_ARATHAt3g18035OS=ArabidopsisthalianaGN=HON4PE=1SV=1;tr|A0A178VA45|A0A178VA45_ARATHHON4OS=ArabidopsisthalianaGN=AXX17_At3g19090PE=4SV=1;tr|A0A1I9LM89|A0A1I9LM89_ARATHWinged-helixDNA-bindingtranscriptionfactorfamilyproteinOS=ArabidopsisthalianaGN=HON4PE=1SV=1	tr|Q9LSK7|Q9LSK7_ARATH At3g18035 OS=Arabidopsis thaliana GN=HON4 PE=1 SV=1;tr|A0A178VA45|A0A178VA45_ARATH HON4 OS=Arabidopsis thaliana GN=AXX17_At3g19090 PE=4 SV=1	3	3	3	10	51.524	0	341100	44999	0	0	331190	0	57712	0
tr|F4JDC5|F4JDC5_ARATHEvolutionarilyconservedC-terminalregion2OS=ArabidopsisthalianaGN=ECT2PE=1SV=1;tr|Q3MK93|Q3MK93_ARATHUncharacterizedproteinOS=ArabidopsisthalianaPE=2SV=1;tr|F4JDC2|F4JDC2_ARATHEvolutionarilyconservedC-terminalregion2OS=ArabidopsisthalianaGN=ECT2PE=1SV=1;tr|F4JDC3|F4JDC3_ARATHEvolutionarilyconservedC-terminalregion2OS=ArabidopsisthalianaGN=ECT2PE=1SV=1;tr|Q9LJE5|Q9LJE5_ARATHAT…	tr|F4JDC5|F4JDC5_ARATH Evolutionarily conserved C-terminal region 2 OS=Arabidopsis thaliana GN=ECT2 PE=1 SV=1;tr|Q3MK93|Q3MK93_ARATH Uncharacterized protein OS=Arabidopsis thaliana PE=2 SV=1;tr|F4JDC2|F4JDC2_ARATH Evolutionarily conserved C-terminal region	3	3	3	6.7	54.861	0	205110	39111	0	0	188950	0	57709	0
tr|Q84W24|Q84W24_ARATHPutativeactin4OS=ArabidopsisthalianaGN=At5g59370PE=2SV=1;tr|A0A178VHX9|A0A178VHX9_ARATHUncharacterizedproteinOS=ArabidopsisthalianaGN=AXX17_At3g40330PE=3SV=1;tr|A0A178ULX8|A0A178ULX8_ARATHUncharacterizedproteinOS=ArabidopsisthalianaGN=AXX17_At5g58770PE=3SV=1;sp|P53497|ACT12_ARATHActin-12OS=ArabidopsisthalianaGN=ACT12PE=1SV=1;sp|P53494|ACT4_ARATHActin-4OS=ArabidopsisthalianaG…	tr|Q84W24|Q84W24_ARATH Putative actin 4 OS=Arabidopsis thaliana GN=At5g59370 PE=2 SV=1;tr|A0A178VHX9|A0A178VHX9_ARATH Uncharacterized protein OS=Arabidopsis thaliana GN=AXX17_At3g40330 PE=3 SV=1;tr|A0A178ULX8|A0A178ULX8_ARATH Uncharacterized protein OS=Ara	2	1	1	7.4	41.766	0	94845	54143	0	0	0	0	57515	0
tr|B9DFC8|B9DFC8_ARATHAT5G55660protein(Fragment)OS=ArabidopsisthalianaGN=At5g55660PE=2SV=1;tr|Q9FM72|Q9FM72_ARATHUncharacterizedproteinOS=ArabidopsisthalianaPE=4SV=1;tr|F4K4Y5|F4K4Y5_ARATHDEKdomain-containingchromatinassociatedproteinOS=ArabidopsisthalianaGN=MDF20.10PE=1SV=1;tr|A0A178UQU2|A0A178UQU2_ARATHUncharacterizedproteinOS=ArabidopsisthalianaGN=AXX17_At5g54820PE=4SV=1	tr|B9DFC8|B9DFC8_ARATH AT5G55660 protein (Fragment) OS=Arabidopsis thaliana GN=At5g55660 PE=2 SV=1;tr|Q9FM72|Q9FM72_ARATH Uncharacterized protein OS=Arabidopsis thaliana PE=4 SV=1;tr|F4K4Y5|F4K4Y5_ARATH DEK domain-containing chromatin associated protein OS	1	1	1	3.9	72.569	0	161420	54057	0	0	0	0	57423	0
tr|A0A178UUR9|A0A178UUR9_ARATHVDAC2OS=ArabidopsisthalianaGN=AXX17_At5g67610PE=4SV=1;sp|Q9FJX3|VDAC2_ARATHMitochondrialoutermembraneproteinporin2OS=ArabidopsisthalianaGN=VDAC2PE=1SV=1;tr|F4K3R8|F4K3R8_ARATHVoltagedependentanionchannel2OS=ArabidopsisthalianaGN=VDAC2PE=1SV=1	tr|A0A178UUR9|A0A178UUR9_ARATH VDAC2 OS=Arabidopsis thaliana GN=AXX17_At5g67610 PE=4 SV=1;sp|Q9FJX3|VDAC2_ARATH Mitochondrial outer membrane protein porin 2 OS=Arabidopsis thaliana GN=VDAC2 PE=1 SV=1;tr|F4K3R8|F4K3R8_ARATH Voltage dependent anion channel 2	1	1	1	4.3	29.564	0	18373	53699	0	0	0	0	57044	0
tr|A0A178UFQ6|A0A178UFQ6_ARATHPDE340OS=ArabidopsisthalianaGN=AXX17_At5g08530PE=4SV=1;sp|Q9FNM7|RH26_ARATHDEAD-boxATP-dependentRNAhelicase26OS=ArabidopsisthalianaGN=RH26PE=1SV=2	tr|A0A178UFQ6|A0A178UFQ6_ARATH PDE340 OS=Arabidopsis thaliana GN=AXX17_At5g08530 PE=4 SV=1;sp|Q9FNM7|RH26_ARATH DEAD-box ATP-dependent RNA helicase 26 OS=Arabidopsis thaliana GN=RH26 PE=1 SV=2	1	1	1	6.4	94.185	0.0038314	297530	53192	0	0	0	0	56505	0
tr|A0A097PSQ3|A0A097PSQ3_ARATHAT4G29520-likeprotein(Fragment)OS=ArabidopsisthalianaPE=2SV=1;tr|Q8LER2|Q8LER2_ARATHUncharacterizedproteinOS=ArabidopsisthalianaPE=2SV=1;tr|Q9SU93|Q9SU93_ARATHNucleophosminOS=ArabidopsisthalianaGN=At4g29520PE=4SV=1;tr|A0A178V108|A0A178V108_ARATHUncharacterizedproteinOS=ArabidopsisthalianaGN=AXX17_At4g33890PE=4SV=1	tr|A0A097PSQ3|A0A097PSQ3_ARATH AT4G29520-like protein (Fragment) OS=Arabidopsis thaliana PE=2 SV=1;tr|Q8LER2|Q8LER2_ARATH Uncharacterized protein OS=Arabidopsis thaliana PE=2 SV=1;tr|Q9SU93|Q9SU93_ARATH Nucleophosmin OS=Arabidopsis thaliana GN=At4g29520 PE	1	1	1	8.9	19.021	0	9885.7	53077	0	0	0	0	56383	0
tr|A0A178V7L0|A0A178V7L0_ARATHPectinesteraseOS=ArabidopsisthalianaGN=AXX17_At3g55110PE=4SV=1;sp|Q84R10|PME36_ARATHProbablepectinesterase/pectinesteraseinhibitor36OS=ArabidopsisthalianaGN=PME36PE=2SV=2	tr|A0A178V7L0|A0A178V7L0_ARATH Pectinesterase OS=Arabidopsis thaliana GN=AXX17_At3g55110 PE=4 SV=1;sp|Q84R10|PME36_ARATH Probable pectinesterase/pectinesterase inhibitor 36 OS=Arabidopsis thaliana GN=PME36 PE=2 SV=2	1	1	1	2.3	57.877	0	208530	53062	0	0	0	0	56367	0
tr|F4JM86|F4JM86_ARATHCatalaseOS=ArabidopsisthalianaGN=CAT2PE=3SV=1;tr|B9DFK6|B9DFK6_ARATHCatalaseOS=ArabidopsisthalianaGN=At4g35090PE=2SV=1;tr|Q940G2|Q940G2_ARATHCatalaseOS=ArabidopsisthalianaGN=At4g35090/M4E13.140PE=2SV=1;tr|A0A1P8B564|A0A1P8B564_ARATHCatalaseOS=ArabidopsisthalianaGN=CAT2PE=3SV=1;tr|A0A178UUD0|A0A178UUD0_ARATHCatalaseOS=ArabidopsisthalianaGN=AXX17_At4g40070PE=3SV=1;sp|P25819|CA…	tr|F4JM86|F4JM86_ARATH Catalase OS=Arabidopsis thaliana GN=CAT2 PE=3 SV=1;tr|B9DFK6|B9DFK6_ARATH Catalase OS=Arabidopsis thaliana GN=At4g35090 PE=2 SV=1;tr|Q940G2|Q940G2_ARATH Catalase OS=Arabidopsis thaliana GN=At4g35090/M4E13.140 PE=2 SV=1;tr|A0A1P8B564|	3	1	1	7.4	54.994	0	107360	52934	0	0	0	0	56230	0
tr|A0A178UTZ9|A0A178UTZ9_ARATHTAF15bOS=ArabidopsisthalianaGN=AXX17_At5g57840PE=4SV=1;sp|Q94KD0|TA15B_ARATHTranscriptioninitiationfactorTFIIDsubunit15bOS=ArabidopsisthalianaGN=TAF15BPE=1SV=1	tr|A0A178UTZ9|A0A178UTZ9_ARATH TAF15b OS=Arabidopsis thaliana GN=AXX17_At5g57840 PE=4 SV=1;sp|Q94KD0|TA15B_ARATH Transcription initiation factor TFIID subunit 15b OS=Arabidopsis thaliana GN=TAF15B PE=1 SV=1	3	3	3	10	42.315	0	283520	46816	0	0	277330	0	55914	0
tr|A0A178W9Y0|A0A178W9Y0_ARATH40SribosomalproteinS12OS=ArabidopsisthalianaGN=AXX17_At1g16690PE=3SV=1;sp|Q9S9P1|RS121_ARATH40SribosomalproteinS12-1OS=ArabidopsisthalianaGN=RPS12APE=2SV=1	tr|A0A178W9Y0|A0A178W9Y0_ARATH 40S ribosomal protein S12 OS=Arabidopsis thaliana GN=AXX17_At1g16690 PE=3 SV=1;sp|Q9S9P1|RS121_ARATH 40S ribosomal protein S12-1 OS=Arabidopsis thaliana GN=RPS12A PE=2 SV=1	1	1	1	9.7	15.377	0	10274	52504	0	0	0	0	55774	0
tr|Q8LC49|Q8LC49_ARATHPutativesignalsequencereceptor,alphasubunit(SSR-alpha)OS=ArabidopsisthalianaPE=2SV=1;tr|A0A178VTE4|A0A178VTE4_ARATHUncharacterizedproteinOS=ArabidopsisthalianaGN=AXX17_At2g16590PE=4SV=1	tr|Q8LC49|Q8LC49_ARATH Putative signal sequence receptor, alpha subunit (SSR-alpha) OS=Arabidopsis thaliana PE=2 SV=1;tr|A0A178VTE4|A0A178VTE4_ARATH Uncharacterized protein OS=Arabidopsis thaliana GN=AXX17_At2g16590 PE=4 SV=1	1	1	1	6.6	28.153	0	0	51819	0	0	0	0	55046	0
tr|A0A178VX04|A0A178VX04_ARATHNFC4OS=ArabidopsisthalianaGN=AXX17_At2g14870PE=4SV=1;sp|O22607|MSI4_ARATHWD-40repeat-containingproteinMSI4OS=ArabidopsisthalianaGN=MSI4PE=1SV=3	tr|A0A178VX04|A0A178VX04_ARATH NFC4 OS=Arabidopsis thaliana GN=AXX17_At2g14870 PE=4 SV=1;sp|O22607|MSI4_ARATH WD-40 repeat-containing protein MSI4 OS=Arabidopsis thaliana GN=MSI4 PE=1 SV=3	1	1	1	3.4	55.758	0	117070	50966	0	0	0	0	54140	0
tr|A0A178W883|A0A178W883_ARATHPhytochromeOS=ArabidopsisthalianaGN=AXX17_At1g09500PE=3SV=1;sp|P14712|PHYA_ARATHPhytochromeAOS=ArabidopsisthalianaGN=PHYAPE=1SV=2;tr|A0A1P8AVD9|A0A1P8AVD9_ARATHPhytochromeOS=ArabidopsisthalianaGN=PHYAPE=3SV=1	tr|A0A178W883|A0A178W883_ARATH Phytochrome OS=Arabidopsis thaliana GN=AXX17_At1g09500 PE=3 SV=1;sp|P14712|PHYA_ARATH Phytochrome A OS=Arabidopsis thaliana GN=PHYA PE=1 SV=2;tr|A0A1P8AVD9|A0A1P8AVD9_ARATH Phytochrome OS=Arabidopsis thaliana GN=PHYA PE=3 SV=	1	1	1	0.9	124.5	0.0060168	117930	50808	0	0	0	0	53973	0
tr|A0A1P8BD09|A0A1P8BD09_ARATHMembrane-associatedmannitol-inducedOS=ArabidopsisthalianaGN=MAMIPE=4SV=1;tr|A0A178UHU5|A0A178UHU5_ARATHMAMIOS=ArabidopsisthalianaGN=AXX17_At5g53160PE=4SV=1;sp|Q1ECE0|VAP41_ARATHVesicle-associatedprotein4-1OS=ArabidopsisthalianaGN=PVA41PE=2SV=1	tr|A0A1P8BD09|A0A1P8BD09_ARATH Membrane-associated mannitol-induced OS=Arabidopsis thaliana GN=MAMI PE=4 SV=1;tr|A0A178UHU5|A0A178UHU5_ARATH MAMI OS=Arabidopsis thaliana GN=AXX17_At5g53160 PE=4 SV=1;sp|Q1ECE0|VAP41_ARATH Vesicle-associated protein 4-1 OS=A	1	1	1	7	21.251	0.0060753	0	50741	0	0	0	0	53901	0
sp|Q9M7X9-2|CITRX_ARATHIsoform2ofThioredoxin-likeproteinCITRX,chloroplasticOS=ArabidopsisthalianaGN=CITRX;tr|A0A178VMT6|A0A178VMT6_ARATHTRXzOS=ArabidopsisthalianaGN=AXX17_At3g06600PE=4SV=1;sp|Q9M7X9|CITRX_ARATHThioredoxin-likeproteinCITRX,chloroplasticOS=ArabidopsisthalianaGN=CITRXPE=1SV=1	sp|Q9M7X9-2|CITRX_ARATH Isoform 2 of Thioredoxin-like protein CITRX, chloroplastic OS=Arabidopsis thaliana GN=CITRX;tr|A0A178VMT6|A0A178VMT6_ARATH TRX z OS=Arabidopsis thaliana GN=AXX17_At3g06600 PE=4 SV=1;sp|Q9M7X9|CITRX_ARATH Thioredoxin-like protein CIT	1	1	1	6.5	19.413	0	89997	50070	0	0	0	0	53188	0
tr|A0A1B1W4T9|A0A1B1W4T9_ARATHDNA-directedRNApolymerasesubunitbetaOS=ArabidopsisthalianaGN=rpoBPE=3SV=1;sp|P50546|RPOB_ARATHDNA-directedRNApolymerasesubunitbetaOS=ArabidopsisthalianaGN=rpoBPE=3SV=4;tr|A0A178W0J6|A0A178W0J6_ARATHDNA-directedRNApolymerasesubunitbetaOS=ArabidopsisthalianaGN=AXX17_At1g10990PE=3SV=1	tr|A0A1B1W4T9|A0A1B1W4T9_ARATH DNA-directed RNA polymerase subunit beta OS=Arabidopsis thaliana GN=rpoB PE=3 SV=1;sp|P50546|RPOB_ARATH DNA-directed RNA polymerase subunit beta OS=Arabidopsis thaliana GN=rpoB PE=3 SV=4;tr|A0A178W0J6|A0A178W0J6_ARATH DNA-dir	1	1	1	1.6	121.06	0	22498	49677	0	0	0	0	52770	0
sp|Q9FNX5|DRP1E_ARATHDynamin-relatedprotein1EOS=ArabidopsisthalianaGN=DRP1EPE=1SV=1;tr|A0A178VKQ6|A0A178VKQ6_ARATHUMP-CMPkinaseOS=ArabidopsisthalianaGN=AXX17_At3g54590PE=3SV=1	sp|Q9FNX5|DRP1E_ARATH Dynamin-related protein 1E OS=Arabidopsis thaliana GN=DRP1E PE=1 SV=1;tr|A0A178VKQ6|A0A178VKQ6_ARATH UMP-CMP kinase OS=Arabidopsis thaliana GN=AXX17_At3g54590 PE=3 SV=1	2	1	1	2.4	69.803	0.006068	127700	49384	0	0	0	0	52459	0
tr|Q9C553|Q9C553_ARATHAt1g51580OS=ArabidopsisthalianaGN=F19C24.19PE=2SV=1;tr|A0A178WDD2|A0A178WDD2_ARATHUncharacterizedproteinOS=ArabidopsisthalianaGN=At1g51580PE=4SV=1	tr|Q9C553|Q9C553_ARATH At1g51580 OS=Arabidopsis thaliana GN=F19C24.19 PE=2 SV=1;tr|A0A178WDD2|A0A178WDD2_ARATH Uncharacterized protein OS=Arabidopsis thaliana GN=At1g51580 PE=4 SV=1	1	1	1	2.7	67.114	0.0027739	40021	49270	0	0	0	0	52338	0
tr|A0A178UQ77|A0A178UQ77_ARATHGTP-bindingnuclearproteinOS=ArabidopsisthalianaGN=AXX17_At5g19970PE=3SV=1;tr|A0A178UD71|A0A178UD71_ARATHGTP-bindingnuclearproteinOS=ArabidopsisthalianaGN=AXX17_At5g54320PE=3SV=1;tr|A0A178UC18|A0A178UC18_ARATHGTP-bindingnuclearproteinOS=ArabidopsisthalianaGN=AXX17_At5g19960PE=3SV=1;sp|Q8H156|RAN3_ARATHGTP-bindingnuclearproteinRan-3OS=ArabidopsisthalianaGN=RAN3PE=1SV=2…	tr|A0A178UQ77|A0A178UQ77_ARATH GTP-binding nuclear protein OS=Arabidopsis thaliana GN=AXX17_At5g19970 PE=3 SV=1;tr|A0A178UD71|A0A178UD71_ARATH GTP-binding nuclear protein OS=Arabidopsis thaliana GN=AXX17_At5g54320 PE=3 SV=1;tr|A0A178UC18|A0A178UC18_ARATH G	2	2	2	10.9	25.062	0	25617	49172	0	0	0	0	52235	0
tr|C0Z388|C0Z388_ARATHAT5G04280proteinOS=ArabidopsisthalianaGN=AtRZ-1cPE=1SV=1;tr|A0A178UMU1|A0A178UMU1_ARATHRZ-1cOS=ArabidopsisthalianaGN=AXX17_At5g03680PE=4SV=1;tr|A0A178UK29|A0A178UK29_ARATHRZ-1cOS=ArabidopsisthalianaGN=AXX17_At5g03680PE=4SV=1;sp|Q8RWN5|RZ1C_ARATHGlycine-richRNA-bindingproteinRZ1COS=ArabidopsisthalianaGN=RZ1CPE=1SV=1	tr|C0Z388|C0Z388_ARATH AT5G04280 protein OS=Arabidopsis thaliana GN=AtRZ-1c PE=1 SV=1;tr|A0A178UMU1|A0A178UMU1_ARATH RZ-1c OS=Arabidopsis thaliana GN=AXX17_At5g03680 PE=4 SV=1;tr|A0A178UK29|A0A178UK29_ARATH RZ-1c OS=Arabidopsis thaliana GN=AXX17_At5g03680	2	2	2	6.6	29.303	0	339740	48787	0	0	0	0	51825	0
tr|A0A178WD95|A0A178WD95_ARATHUIP1OS=ArabidopsisthalianaGN=AXX17_At1g70410PE=3SV=1;sp|Q39255|SKP1A_ARATHSKP1-likeprotein1AOS=ArabidopsisthalianaGN=SKP1APE=1SV=1;tr|A0A178UBX6|A0A178UBX6_ARATHSKP1BOS=ArabidopsisthalianaGN=AXX17_At5g39990PE=3SV=1;sp|Q9FHW7|SKP1B_ARATHSKP1-likeprotein1BOS=ArabidopsisthalianaGN=SKP1BPE=1SV=1	tr|A0A178WD95|A0A178WD95_ARATH UIP1 OS=Arabidopsis thaliana GN=AXX17_At1g70410 PE=3 SV=1;sp|Q39255|SKP1A_ARATH SKP1-like protein 1A OS=Arabidopsis thaliana GN=SKP1A PE=1 SV=1;tr|A0A178UBX6|A0A178UBX6_ARATH SKP1B OS=Arabidopsis thaliana GN=AXX17_At5g39990 P	2	2	2	17.5	17.857	0	75183	48574	0	0	0	0	51599	0
tr|A0A178VDI1|A0A178VDI1_ARATHUncharacterizedproteinOS=ArabidopsisthalianaGN=AXX17_At3g49800PE=4SV=1;tr|A0A178VN71|A0A178VN71_ARATHUncharacterizedproteinOS=ArabidopsisthalianaGN=At3g55200PE=4SV=1;sp|P0DKL6|S130B_ARATHSpliceosome-associatedprotein130BOS=ArabidopsisthalianaGN=SAP130BPE=2SV=1;sp|P0DKL4|S130A_ARATHSpliceosome-associatedprotein130AOS=ArabidopsisthalianaGN=SAP130APE=2SV=1	tr|A0A178VDI1|A0A178VDI1_ARATH Uncharacterized protein OS=Arabidopsis thaliana GN=AXX17_At3g49800 PE=4 SV=1;tr|A0A178VN71|A0A178VN71_ARATH Uncharacterized protein OS=Arabidopsis thaliana GN=At3g55200 PE=4 SV=1;sp|P0DKL6|S130B_ARATH Spliceosome-associated p	1	1	1	1.5	127.04	0	52378	48195	0	0	0	0	51196	0
tr|Q0WWL8|Q0WWL8_ARATHPhosphoenolpyruvatecarboxykinase(ATP)-likeproteinOS=ArabidopsisthalianaGN=At4g37870PE=2SV=1;tr|A0A178V3Z2|A0A178V3Z2_ARATHPEPCKOS=ArabidopsisthalianaGN=AXX17_At4g43150PE=3SV=1;sp|Q9T074|PCKA_ARATHPhosphoenolpyruvatecarboxykinase(ATP)OS=ArabidopsisthalianaGN=PCKAPE=1SV=1	tr|Q0WWL8|Q0WWL8_ARATH Phosphoenolpyruvate carboxykinase (ATP)-like protein OS=Arabidopsis thaliana GN=At4g37870 PE=2 SV=1;tr|A0A178V3Z2|A0A178V3Z2_ARATH PEPCK OS=Arabidopsis thaliana GN=AXX17_At4g43150 PE=3 SV=1;sp|Q9T074|PCKA_ARATH Phosphoenolpyruvate ca	1	1	1	1.8	73.404	0	27230	47981	0	0	0	0	50970	0
tr|A0A178V9E5|A0A178V9E5_ARATHAtALMT9OS=ArabidopsisthalianaGN=AXX17_At3g19590PE=4SV=1;sp|Q9LS46|ALMT9_ARATHAluminum-activatedmalatetransporter9OS=ArabidopsisthalianaGN=ALMT9PE=2SV=1	tr|A0A178V9E5|A0A178V9E5_ARATH AtALMT9 OS=Arabidopsis thaliana GN=AXX17_At3g19590 PE=4 SV=1;sp|Q9LS46|ALMT9_ARATH Aluminum-activated malate transporter 9 OS=Arabidopsis thaliana GN=ALMT9 PE=2 SV=1	1	1	1	2.5	67.046	0.0059032	6411	47909	0	0	0	0	50893	0
tr|Q1LYZ1|Q1LYZ1_ARATHAt3g44300OS=ArabidopsisthalianaGN=At3g44300PE=2SV=1;tr|O04907|O04907_ARATHNitrilase2OS=ArabidopsisthalianaGN=nit2PE=4SV=2;tr|A0A178V952|A0A178V952_ARATHNIT2OS=ArabidopsisthalianaGN=AXX17_At3g37900PE=4SV=1;sp|P32962|NRL2_ARATHNitrilase2OS=ArabidopsisthalianaGN=NIT2PE=1SV=1	tr|Q1LYZ1|Q1LYZ1_ARATH At3g44300 OS=Arabidopsis thaliana GN=At3g44300 PE=2 SV=1;tr|O04907|O04907_ARATH Nitrilase 2 OS=Arabidopsis thaliana GN=nit2 PE=4 SV=2;tr|A0A178V952|A0A178V952_ARATH NIT2 OS=Arabidopsis thaliana GN=AXX17_At3g37900 PE=4 SV=1;sp|P32962|	1	1	1	5.6	37.153	0	22647	47798	0	0	0	0	50775	0
tr|A0A178VUK4|A0A178VUK4_ARATHPUM1OS=ArabidopsisthalianaGN=AXX17_At2g25320PE=4SV=1;tr|A0A178VZY1|A0A178VZY1_ARATHPUM2OS=ArabidopsisthalianaGN=AXX17_At2g25310PE=4SV=1;tr|A0A178VQP6|A0A178VQP6_ARATHPUM3OS=ArabidopsisthalianaGN=AXX17_At2g25270PE=4SV=1;sp|Q9ZW02|PUM3_ARATHPumiliohomolog3OS=ArabidopsisthalianaGN=APUM3PE=1SV=1;sp|Q9ZW07|PUM1_ARATHPumiliohomolog1OS=ArabidopsisthalianaGN=APUM1PE=1SV=1;tr…	tr|A0A178VUK4|A0A178VUK4_ARATH PUM1 OS=Arabidopsis thaliana GN=AXX17_At2g25320 PE=4 SV=1;tr|A0A178VZY1|A0A178VZY1_ARATH PUM2 OS=Arabidopsis thaliana GN=AXX17_At2g25310 PE=4 SV=1;tr|A0A178VQP6|A0A178VQP6_ARATH PUM3 OS=Arabidopsis thaliana GN=AXX17_At2g25270	3	3	3	3.2	103.69	0	281900	40164	0	0	273850	0	50717	0
tr|Q9SRW6|Q9SRW6_ARATHF20H23.6proteinOS=ArabidopsisthalianaGN=F20H23.6PE=4SV=1;tr|Q93WM0|Q93WM0_ARATHAT3g03890/F20H23_6OS=ArabidopsisthalianaGN=At3g03890PE=2SV=1;tr|Q8LDU1|Q8LDU1_ARATHAT3G03890proteinOS=ArabidopsisthalianaGN=At3g03890PE=2SV=1;tr|A0A178VHM2|A0A178VHM2_ARATHUncharacterizedproteinOS=ArabidopsisthalianaGN=AXX17_At3g03300PE=4SV=1	tr|Q9SRW6|Q9SRW6_ARATH F20H23.6 protein OS=Arabidopsis thaliana GN=F20H23.6 PE=4 SV=1;tr|Q93WM0|Q93WM0_ARATH AT3g03890/F20H23_6 OS=Arabidopsis thaliana GN=At3g03890 PE=2 SV=1;tr|Q8LDU1|Q8LDU1_ARATH AT3G03890 protein OS=Arabidopsis thaliana GN=At3g03890 PE=	1	1	1	6	21.588	0.002656	70700	47515	0	0	0	0	50475	0
tr|Q0WLE0|Q0WLE0_ARATHPhosphotransferaseOS=ArabidopsisthalianaGN=At4g29130PE=2SV=1;tr|A0A178UVN9|A0A178UVN9_ARATHPhosphotransferaseOS=ArabidopsisthalianaGN=AXX17_At4g33470PE=3SV=1;sp|Q42525|HXK1_ARATHHexokinase-1OS=ArabidopsisthalianaGN=HXK1PE=1SV=2	tr|Q0WLE0|Q0WLE0_ARATH Phosphotransferase OS=Arabidopsis thaliana GN=At4g29130 PE=2 SV=1;tr|A0A178UVN9|A0A178UVN9_ARATH Phosphotransferase OS=Arabidopsis thaliana GN=AXX17_At4g33470 PE=3 SV=1;sp|Q42525|HXK1_ARATH Hexokinase-1 OS=Arabidopsis thaliana GN=HXK	1	1	1	2.4	53.706	0	59913	47070	0	0	0	0	50002	0
tr|A0A178VP87|A0A178VP87_ARATHAspartateaminotransferaseOS=ArabidopsisthalianaGN=AXX17_At2g27120PE=4SV=1;sp|P46643|AAT1_ARATHAspartateaminotransferase,mitochondrialOS=ArabidopsisthalianaGN=ASP1PE=1SV=1	tr|A0A178VP87|A0A178VP87_ARATH Aspartate aminotransferase OS=Arabidopsis thaliana GN=AXX17_At2g27120 PE=4 SV=1;sp|P46643|AAT1_ARATH Aspartate aminotransferase, mitochondrial OS=Arabidopsis thaliana GN=ASP1 PE=1 SV=1	1	1	1	3.3	47.735	0	32830	47020	0	0	0	0	49949	0
tr|A0A178W0V0|A0A178W0V0_ARATHARPNOS=ArabidopsisthalianaGN=AXX17_At2g01820PE=4SV=1;sp|Q8LG89|BABL_ARATHBasicblueproteinOS=ArabidopsisthalianaGN=ARPNPE=2SV=2	tr|A0A178W0V0|A0A178W0V0_ARATH ARPN OS=Arabidopsis thaliana GN=AXX17_At2g01820 PE=4 SV=1;sp|Q8LG89|BABL_ARATH Basic blue protein OS=Arabidopsis thaliana GN=ARPN PE=2 SV=2	1	1	1	9.3	14.047	0.0081967	0	46886	0	0	0	0	49805	0
tr|A0A178U9A5|A0A178U9A5_ARATHXI-6OS=ArabidopsisthalianaGN=AXX17_At5g41990PE=3SV=1;sp|Q9LKB9|MYO6_ARATHMyosin-6OS=ArabidopsisthalianaGN=XI-2PE=1SV=1;tr|F4K7C4|F4K7C4_ARATHMyosin2OS=ArabidopsisthalianaGN=MYA2PE=3SV=1;tr|F4K7C5|F4K7C5_ARATHMyosin2OS=ArabidopsisthalianaGN=MYA2PE=3SV=1	tr|A0A178U9A5|A0A178U9A5_ARATH XI-6 OS=Arabidopsis thaliana GN=AXX17_At5g41990 PE=3 SV=1;sp|Q9LKB9|MYO6_ARATH Myosin-6 OS=Arabidopsis thaliana GN=XI-2 PE=1 SV=1;tr|F4K7C4|F4K7C4_ARATH Myosin 2 OS=Arabidopsis thaliana GN=MYA2 PE=3 SV=1;tr|F4K7C5|F4K7C5_ARAT	3	3	3	2.1	169.93	0	134390	37653	0	0	125180	0	49204	0
tr|Q94AZ5|Q94AZ5_ARATHAlanine-tRNAligaseOS=ArabidopsisthalianaGN=At2g45060PE=1SV=1;tr|A0A178VZU1|A0A178VZU1_ARATHUncharacterizedproteinOS=ArabidopsisthalianaGN=At2g45060PE=1SV=1	tr|Q94AZ5|Q94AZ5_ARATH Alanine-tRNA ligase OS=Arabidopsis thaliana GN=At2g45060 PE=1 SV=1;tr|A0A178VZU1|A0A178VZU1_ARATH Uncharacterized protein OS=Arabidopsis thaliana GN=At2g45060 PE=1 SV=1	1	1	1	4	30.337	0.0091743	28696	46259	0	0	0	0	49140	0
tr|O80858|O80858_ARATHExpressedproteinOS=ArabidopsisthalianaGN=At2g30930PE=1SV=1	tr|O80858|O80858_ARATH Expressed protein OS=Arabidopsis thaliana GN=At2g30930 PE=1 SV=1	1	1	1	10.4	16.936	0.004902	11055	46032	0	0	0	0	48899	0
tr|A0A178VU46|A0A178VU46_ARATHEukaryotictranslationinitiationfactor3subunitFOS=ArabidopsisthalianaGN=AXX17_At2g37000PE=3SV=1;sp|O04202|EIF3F_ARATHEukaryotictranslationinitiationfactor3subunitFOS=ArabidopsisthalianaGN=TIF3F1PE=1SV=1	tr|A0A178VU46|A0A178VU46_ARATH Eukaryotic translation initiation factor 3 subunit F OS=Arabidopsis thaliana GN=AXX17_At2g37000 PE=3 SV=1;sp|O04202|EIF3F_ARATH Eukaryotic translation initiation factor 3 subunit F OS=Arabidopsis thaliana GN=TIF3F1 PE=1 SV=1	1	1	1	6.1	31.874	0	48242	45832	0	0	0	0	48686	0
tr|A0A178V188|A0A178V188_ARATHSKU5OS=ArabidopsisthalianaGN=AXX17_At4g13970PE=4SV=1;sp|Q9SU40|SKU5_ARATHMonocopperoxidase-likeproteinSKU5OS=ArabidopsisthalianaGN=SKU5PE=1SV=1	tr|A0A178V188|A0A178V188_ARATH SKU5 OS=Arabidopsis thaliana GN=AXX17_At4g13970 PE=4 SV=1;sp|Q9SU40|SKU5_ARATH Monocopper oxidase-like protein SKU5 OS=Arabidopsis thaliana GN=SKU5 PE=1 SV=1	1	1	1	2.2	65.637	0	0	45821	0	0	0	0	48675	0
sp|Q93YZ7-3|ILVH2_ARATHIsoform3ofAcetolactatesynthasesmallsubunit2,chloroplasticOS=ArabidopsisthalianaGN=At2g31810;tr|A0A178VQ69|A0A178VQ69_ARATHUncharacterizedproteinOS=ArabidopsisthalianaGN=AXX17_At2g28020PE=4SV=1;sp|Q93YZ7|ILVH2_ARATHAcetolactatesynthasesmallsubunit2,chloroplasticOS=ArabidopsisthalianaGN=At2g31810PE=1SV=1;sp|Q93YZ7-2|ILVH2_ARATHIsoform2ofAcetolactatesynthasesmallsubunit2,chlor…	sp|Q93YZ7-3|ILVH2_ARATH Isoform 3 of Acetolactate synthase small subunit 2, chloroplastic OS=Arabidopsis thaliana GN=At2g31810;tr|A0A178VQ69|A0A178VQ69_ARATH Uncharacterized protein OS=Arabidopsis thaliana GN=AXX17_At2g28020 PE=4 SV=1;sp|Q93YZ7|ILVH2_ARATH	2	2	2	5.8	51.412	0	170380	48022	0	0	172900	0	48493	0
tr|Q0WT45|Q0WT45_ARATHPeroxidaseOS=ArabidopsisthalianaGN=At5g66390PE=2SV=1;tr|A0A178UAZ8|A0A178UAZ8_ARATHPeroxidaseOS=ArabidopsisthalianaGN=AXX17_At5g66320PE=3SV=1;sp|Q9FJZ9|PER72_ARATHPeroxidase72OS=ArabidopsisthalianaGN=PER72PE=1SV=1	tr|Q0WT45|Q0WT45_ARATH Peroxidase OS=Arabidopsis thaliana GN=At5g66390 PE=2 SV=1;tr|A0A178UAZ8|A0A178UAZ8_ARATH Peroxidase OS=Arabidopsis thaliana GN=AXX17_At5g66320 PE=3 SV=1;sp|Q9FJZ9|PER72_ARATH Peroxidase 72 OS=Arabidopsis thaliana GN=PER72 PE=1 SV=1	1	1	1	5.1	37.426	0	6127.8	45480	0	0	0	0	48313	0
tr|Q9LSG2|Q9LSG2_ARATHRNA-bindingprotein-likeOS=ArabidopsisthalianaPE=4SV=1;tr|Q8VYJ4|Q8VYJ4_ARATHAT3g25150/MJL12_9OS=ArabidopsisthalianaGN=At3g25150PE=2SV=1;tr|F4J8X6|F4J8X6_ARATHNucleartransportfactor2(NTF2)familyproteinwithRNAbinding(RRM-RBD-RNPmotifs)domain-containingproteinOS=ArabidopsisthalianaGN=At3g25150PE=4SV=1;tr|A0A178VBT2|A0A178VBT2_ARATHUncharacterizedproteinOS=ArabidopsisthalianaGN=…	tr|Q9LSG2|Q9LSG2_ARATH RNA-binding protein-like OS=Arabidopsis thaliana PE=4 SV=1;tr|Q8VYJ4|Q8VYJ4_ARATH AT3g25150/MJL12_9 OS=Arabidopsis thaliana GN=At3g25150 PE=2 SV=1;tr|F4J8X6|F4J8X6_ARATH Nuclear transport factor 2 (NTF2) family protein with RNA bindi	3	3	3	7.4	51.459	0	300100	29847	0	0	283650	0	48160	0
tr|F4JF64|F4JF64_ARATHClpATPaseOS=ArabidopsisthalianaGN=HSP93-IIIPE=3SV=1;tr|A0A178UE63|A0A178UE63_ARATHHSP93-VOS=ArabidopsisthalianaGN=AXX17_At5g49710PE=3SV=1;sp|Q9FI56|CLPC1_ARATHChaperoneproteinClpC1,chloroplasticOS=ArabidopsisthalianaGN=CLPC1PE=1SV=1;tr|A0A178VA06|A0A178VA06_ARATHHSP93-IIIOS=ArabidopsisthalianaGN=AXX17_At3g43020PE=3SV=1;sp|Q9SXJ7|CLPC2_ARATHChaperoneproteinClpC2,chloroplastic…	tr|F4JF64|F4JF64_ARATH Clp ATPase OS=Arabidopsis thaliana GN=HSP93-III PE=3 SV=1;tr|A0A178UE63|A0A178UE63_ARATH HSP93-V OS=Arabidopsis thaliana GN=AXX17_At5g49710 PE=3 SV=1;sp|Q9FI56|CLPC1_ARATH Chaperone protein ClpC1, chloroplastic OS=Arabidopsis thalian	1	1	1	1.1	102.24	0	71422	45230	0	0	0	0	48047	0
tr|F4JIM7|F4JIM7_ARATHRibophorinII(RPN2)familyproteinOS=ArabidopsisthalianaGN=HAP6PE=1SV=2;tr|A0A178UX86|A0A178UX86_ARATHRPN2OS=ArabidopsisthalianaGN=AXX17_At4g24480PE=4SV=1;sp|Q93Z16|RPN2_ARATHDolichyl-diphosphooligosaccharide--proteinglycosyltransferasesubunit2OS=ArabidopsisthalianaGN=RPN2PE=1SV=1	tr|F4JIM7|F4JIM7_ARATH Ribophorin II (RPN2) family protein OS=Arabidopsis thaliana GN=HAP6 PE=1 SV=2;tr|A0A178UX86|A0A178UX86_ARATH RPN2 OS=Arabidopsis thaliana GN=AXX17_At4g24480 PE=4 SV=1;sp|Q93Z16|RPN2_ARATH Dolichyl-diphosphooligosaccharide--protein gl	1	1	1	2.5	73.397	0.0037975	30610	44356	0	0	0	0	47119	0
tr|A0A178W6R3|A0A178W6R3_ARATHUncharacterizedproteinOS=ArabidopsisthalianaGN=AXX17_At1g55780PE=4SV=1;tr|Q9SXE7|Q9SXE7_ARATHBifunctionalinhibitor/lipid-transferprotein/seedstorage2SalbuminsuperfamilyproteinOS=ArabidopsisthalianaGN=At1g62500PE=2SV=1	tr|A0A178W6R3|A0A178W6R3_ARATH Uncharacterized protein OS=Arabidopsis thaliana GN=AXX17_At1g55780 PE=4 SV=1;tr|Q9SXE7|Q9SXE7_ARATH Bifunctional inhibitor/lipid-transfer protein/seed storage 2S albumin superfamily protein OS=Arabidopsis thaliana GN=At1g6250	1	1	1	3.4	29.744	0.00271	54817	44314	0	0	0	0	47074	0
tr|A0A178VHA8|A0A178VHA8_ARATHUncharacterizedproteinOS=ArabidopsisthalianaGN=AXX17_At3g07160PE=4SV=1;sp|Q9SFV2|FHA2_ARATHFHAdomain-containingproteinFHA2OS=ArabidopsisthalianaGN=FHA2PE=1SV=1	tr|A0A178VHA8|A0A178VHA8_ARATH Uncharacterized protein OS=Arabidopsis thaliana GN=AXX17_At3g07160 PE=4 SV=1;sp|Q9SFV2|FHA2_ARATH FHA domain-containing protein FHA2 OS=Arabidopsis thaliana GN=FHA2 PE=1 SV=1	1	1	1	5	35.993	0	120300	44190	0	0	0	0	46942	0
tr|A0A178VMQ1|A0A178VMQ1_ARATHUncharacterizedproteinOS=ArabidopsisthalianaGN=AXX17_At2g28150PE=3SV=1;tr|A0A178W734|A0A178W734_ARATHUncharacterizedproteinOS=ArabidopsisthalianaGN=AXX17_At1g03900PE=3SV=1;tr|A0A1P8AXI9|A0A1P8AXI9_ARATHMyosin-likeproteinXIFOS=ArabidopsisthalianaGN=XIFPE=4SV=1;sp|F4IRU3|MYO12_ARATHMyosin-12OS=ArabidopsisthalianaGN=XI-FPE=2SV=1;tr|A0A1P8AXP2|A0A1P8AXP2_ARATHMyosin-like…	tr|A0A178VMQ1|A0A178VMQ1_ARATH Uncharacterized protein OS=Arabidopsis thaliana GN=AXX17_At2g28150 PE=3 SV=1;tr|A0A178W734|A0A178W734_ARATH Uncharacterized protein OS=Arabidopsis thaliana GN=AXX17_At1g03900 PE=3 SV=1;tr|A0A1P8AXI9|A0A1P8AXI9_ARATH Myosin-li	1	1	1	5.3	42.1	0.0037831	0	43553	0	0	0	0	46265	0
tr|A0A178W7Y1|A0A178W7Y1_ARATHPyrophosphate--fructose6-phosphate1-phosphotransferasesubunitbetaOS=ArabidopsisthalianaGN=PFP-BETAPE=3SV=1;sp|Q8W4M5|PFPB1_ARATHPyrophosphate--fructose6-phosphate1-phosphotransferasesubunitbeta1OS=ArabidopsisthalianaGN=PFP-BETA1PE=1SV=1	tr|A0A178W7Y1|A0A178W7Y1_ARATH Pyrophosphate--fructose 6-phosphate 1-phosphotransferase subunit beta OS=Arabidopsis thaliana GN=PFP-BETA PE=3 SV=1;sp|Q8W4M5|PFPB1_ARATH Pyrophosphate--fructose 6-phosphate 1-phosphotransferase subunit beta 1 OS=Arabidopsis	1	1	1	3.2	61.459	0	70274	43218	0	0	0	0	45910	0
tr|A0A1P8B3Q7|A0A1P8B3Q7_ARATHCyclin-dependentkinase-activatingkinaseassemblyfactor-related/CDK-activatingkinaseassemblyfactor-likeproteinOS=ArabidopsisthalianaGN=At4g30820PE=4SV=1;tr|A0A178V1D2|A0A178V1D2_ARATHUncharacterizedproteinOS=ArabidopsisthalianaGN=AXX17_At4g35320PE=4SV=1;tr|A0A1P8B3P6|A0A1P8B3P6_ARATHCyclin-dependentkinase-activatingkinaseassemblyfactor-related/CDK-activatingkinaseassem…	tr|A0A1P8B3Q7|A0A1P8B3Q7_ARATH Cyclin-dependent kinase-activating kinase assembly factor-related / CDK-activating kinase assembly factor-like protein OS=Arabidopsis thaliana GN=At4g30820 PE=4 SV=1;tr|A0A178V1D2|A0A178V1D2_ARATH Uncharacterized protein OS=A	1	1	1	9.1	14.407	0.0092915	0	43086	0	0	0	0	45770	0
tr|A0A178V0D0|A0A178V0D0_ARATHPeroxidaseOS=ArabidopsisthalianaGN=AXX17_At4g34600PE=3SV=1;sp|Q96522|PER45_ARATHPeroxidase45OS=ArabidopsisthalianaGN=PER45PE=1SV=1	tr|A0A178V0D0|A0A178V0D0_ARATH Peroxidase OS=Arabidopsis thaliana GN=AXX17_At4g34600 PE=3 SV=1;sp|Q96522|PER45_ARATH Peroxidase 45 OS=Arabidopsis thaliana GN=PER45 PE=1 SV=1	1	1	1	5.2	35.828	0	0	42843	0	0	0	0	45512	0
tr|Q9FI15|Q9FI15_ARATHSmallnuclearribonucleoprotein-associatedproteinOS=ArabidopsisthalianaGN=MFC16.18PE=2SV=1;tr|Q8LG45|Q8LG45_ARATHSmallnuclearribonucleoprotein-associatedproteinOS=ArabidopsisthalianaPE=2SV=1;tr|Q67ZP4|Q67ZP4_ARATHSmallnuclearribonucleoprotein-associatedproteinOS=ArabidopsisthalianaGN=At5g44500PE=2SV=1;tr|A0A178UT49|A0A178UT49_ARATHSmallnuclearribonucleoprotein-associatedprotei…	tr|Q9FI15|Q9FI15_ARATH Small nuclear ribonucleoprotein-associated protein OS=Arabidopsis thaliana GN=MFC16.18 PE=2 SV=1;tr|Q8LG45|Q8LG45_ARATH Small nuclear ribonucleoprotein-associated protein OS=Arabidopsis thaliana PE=2 SV=1;tr|Q67ZP4|Q67ZP4_ARATH Small	1	1	1	2.8	26.999	0.0026738	240850	42534	0	0	0	0	45182	0
tr|A0A178WGN9|A0A178WGN9_ARATHNucleolarGTP-bindingprotein1OS=ArabidopsisthalianaGN=AXX17_At1g45100PE=3SV=1;sp|Q9C6I8|NOG1_ARATHNucleolarGTP-bindingprotein1OS=ArabidopsisthalianaGN=At1g50920PE=2SV=1	tr|A0A178WGN9|A0A178WGN9_ARATH Nucleolar GTP-binding protein 1 OS=Arabidopsis thaliana GN=AXX17_At1g45100 PE=3 SV=1;sp|Q9C6I8|NOG1_ARATH Nucleolar GTP-binding protein 1 OS=Arabidopsis thaliana GN=At1g50920 PE=2 SV=1	1	1	1	1.9	76.816	0	49795	42349	0	0	0	0	44986	0
tr|A0A178WA88|A0A178WA88_ARATHUncharacterizedproteinOS=ArabidopsisthalianaGN=AXX17_At1g25630PE=4SV=1;sp|P33207|FABG_ARATH3-oxoacyl-[acyl-carrier-protein]reductase,chloroplasticOS=ArabidopsisthalianaGN=At1g24360PE=1SV=2;tr|A0A178WEC6|A0A178WEC6_ARATHUncharacterizedproteinOS=ArabidopsisthalianaGN=AXX17_At1g25640PE=4SV=1;tr|A0A178W5V8|A0A178W5V8_ARATHUncharacterizedproteinOS=ArabidopsisthalianaGN=AX…	tr|A0A178WA88|A0A178WA88_ARATH Uncharacterized protein OS=Arabidopsis thaliana GN=AXX17_At1g25630 PE=4 SV=1;sp|P33207|FABG_ARATH 3-oxoacyl-[acyl-carrier-protein] reductase, chloroplastic OS=Arabidopsis thaliana GN=At1g24360 PE=1 SV=2;tr|A0A178WEC6|A0A178WE	1	1	1	5.6	33.534	0	10683	41882	0	0	0	0	44491	0
tr|A0A178VDW4|A0A178VDW4_ARATHU1SNRNPOS=ArabidopsisthalianaGN=AXX17_At3g44900PE=4SV=1;sp|Q42404|RU17_ARATHU1smallnuclearribonucleoprotein70kDaOS=ArabidopsisthalianaGN=RNU1PE=1SV=1;tr|A0A178VEF2|A0A178VEF2_ARATHU1SNRNPOS=ArabidopsisthalianaGN=AXX17_At3g44900PE=4SV=1;sp|Q42404-2|RU17_ARATHIsoformShortofU1smallnuclearribonucleoprotein70kDaOS=ArabidopsisthalianaGN=RNU1;tr|A0A178VG20|A0A178VG20_ARATHU…	tr|A0A178VDW4|A0A178VDW4_ARATH U1SNRNP OS=Arabidopsis thaliana GN=AXX17_At3g44900 PE=4 SV=1;sp|Q42404|RU17_ARATH U1 small nuclear ribonucleoprotein 70 kDa OS=Arabidopsis thaliana GN=RNU1 PE=1 SV=1;tr|A0A178VEF2|A0A178VEF2_ARATH U1SNRNP OS=Arabidopsis thali	2	2	2	7.3	50.388	0	231000	42890	0	0	232090	0	44475	0
tr|A0A178W9Z2|A0A178W9Z2_ARATHUncharacterizedproteinOS=ArabidopsisthalianaGN=AXX17_At1g04240PE=4SV=1;sp|Q8W486|OFUT1_ARATHO-fucosyltransferase1OS=ArabidopsisthalianaGN=OFUT1PE=2SV=1	tr|A0A178W9Z2|A0A178W9Z2_ARATH Uncharacterized protein OS=Arabidopsis thaliana GN=AXX17_At1g04240 PE=4 SV=1;sp|Q8W486|OFUT1_ARATH O-fucosyltransferase 1 OS=Arabidopsis thaliana GN=OFUT1 PE=2 SV=1	1	1	1	2.3	59.042	0	167670	41688	0	0	0	0	44284	0
tr|A0A178WK95|A0A178WK95_ARATHMCP2dOS=ArabidopsisthalianaGN=AXX17_At1g74110PE=4SV=1;sp|O64517|MCA4_ARATHMetacaspase-4OS=ArabidopsisthalianaGN=AMC4PE=1SV=1	tr|A0A178WK95|A0A178WK95_ARATH MCP2d OS=Arabidopsis thaliana GN=AXX17_At1g74110 PE=4 SV=1;sp|O64517|MCA4_ARATH Metacaspase-4 OS=Arabidopsis thaliana GN=AMC4 PE=1 SV=1	1	1	1	2.9	45.453	0.0038071	0	41524	0	0	0	0	44110	0
tr|Q9SIN3|Q9SIN3_ARATHLateembryogenesisabundantdomain-containingprotein/LEAdomain-containingproteinOS=ArabidopsisthalianaGN=At2g42560PE=4SV=1;tr|Q6NQH7|Q6NQH7_ARATHAt2g42560OS=ArabidopsisthalianaPE=2SV=1;tr|Q0WMZ3|Q0WMZ3_ARATHSeedmaturationproteinOS=ArabidopsisthalianaGN=At2g42560PE=2SV=1;tr|A0A178VZM4|A0A178VZM4_ARATHUncharacterizedproteinOS=ArabidopsisthalianaGN=AXX17_At2g39940PE=4SV=1	tr|Q9SIN3|Q9SIN3_ARATH Late embryogenesis abundant domain-containing protein / LEA domain-containing protein OS=Arabidopsis thaliana GN=At2g42560 PE=4 SV=1;tr|Q6NQH7|Q6NQH7_ARATH At2g42560 OS=Arabidopsis thaliana PE=2 SV=1;tr|Q0WMZ3|Q0WMZ3_ARATH Seed matur	1	1	1	2.2	67.195	0	28897	41323	0	0	0	0	43896	0
tr|C0Z2L8|C0Z2L8_ARATHAT1G09640proteinOS=ArabidopsisthalianaGN=At1g09640PE=1SV=1;tr|B9DHI9|B9DHI9_ARATHAT1G09640proteinOS=ArabidopsisthalianaGN=At1g09640PE=2SV=1;tr|A0A178W9F9|A0A178W9F9_ARATHUncharacterizedproteinOS=ArabidopsisthalianaGN=AXX17_At1g09580PE=4SV=1;sp|O04487|EF1G1_ARATHProbableelongationfactor1-gamma1OS=ArabidopsisthalianaGN=At1g09640PE=1SV=1	tr|C0Z2L8|C0Z2L8_ARATH AT1G09640 protein OS=Arabidopsis thaliana GN=At1g09640 PE=1 SV=1;tr|B9DHI9|B9DHI9_ARATH AT1G09640 protein OS=Arabidopsis thaliana GN=At1g09640 PE=2 SV=1;tr|A0A178W9F9|A0A178W9F9_ARATH Uncharacterized protein OS=Arabidopsis thaliana G	1	1	1	7.2	29.832	0	0	41203	0	0	0	0	43770	0
tr|Q9FJY1|Q9FJY1_ARATHCAP(Cysteine-richsecretoryproteins,Antigen5,andPathogenesis-related1protein)superfamilyproteinOS=ArabidopsisthalianaGN=K1F13.27PE=2SV=1;tr|Q8LDA3|Q8LDA3_ARATHSts14OS=ArabidopsisthalianaPE=2SV=1;tr|A0A178UAC2|A0A178UAC2_ARATHUncharacterizedproteinOS=ArabidopsisthalianaGN=AXX17_At5g66550PE=4SV=1	tr|Q9FJY1|Q9FJY1_ARATH CAP (Cysteine-rich secretory proteins, Antigen 5, and Pathogenesis-related 1 protein) superfamily protein OS=Arabidopsis thaliana GN=K1F13.27 PE=2 SV=1;tr|Q8LDA3|Q8LDA3_ARATH Sts14 OS=Arabidopsis thaliana PE=2 SV=1;tr|A0A178UAC2|A0A1	1	1	1	5.9	20.099	0	105150	40850	0	0	0	0	43394	0
tr|B9DI05|B9DI05_ARATHAT2G47470protein(Fragment)OS=ArabidopsisthalianaGN=At2g47470PE=2SV=1;tr|F4IL53|F4IL53_ARATHThioredoxinfamilyproteinOS=ArabidopsisthalianaGN=UNE5PE=3SV=1;tr|F4IL52|F4IL52_ARATHThioredoxinfamilyproteinOS=ArabidopsisthalianaGN=UNE5PE=3SV=1;tr|A8MSC5|A8MSC5_ARATHAT2G47470proteinOS=ArabidopsisthalianaGN=UNE5PE=2SV=1;tr|A0A178W1F8|A0A178W1F8_ARATHUNE5OS=ArabidopsisthalianaGN=AXX17…	tr|B9DI05|B9DI05_ARATH AT2G47470 protein (Fragment) OS=Arabidopsis thaliana GN=At2g47470 PE=2 SV=1;tr|F4IL53|F4IL53_ARATH Thioredoxin family protein OS=Arabidopsis thaliana GN=UNE5 PE=3 SV=1;tr|F4IL52|F4IL52_ARATH Thioredoxin family protein OS=Arabidopsis	1	1	1	4.4	27.178	0.0059524	67665	40708	0	0	0	0	43244	0
tr|F4JD01|F4JD01_ARATHProteasomesubunitbetatypeOS=ArabidopsisthalianaGN=PBF1PE=3SV=1;tr|A0A178V6R9|A0A178V6R9_ARATHProteasomesubunitbetatypeOS=ArabidopsisthalianaGN=AXX17_At3g55190PE=3SV=1;sp|P42742|PSB1_ARATHProteasomesubunitbetatype-1OS=ArabidopsisthalianaGN=PBF1PE=1SV=2	tr|F4JD01|F4JD01_ARATH Proteasome subunit beta type OS=Arabidopsis thaliana GN=PBF1 PE=3 SV=1;tr|A0A178V6R9|A0A178V6R9_ARATH Proteasome subunit beta type OS=Arabidopsis thaliana GN=AXX17_At3g55190 PE=3 SV=1;sp|P42742|PSB1_ARATH Proteasome subunit beta type	1	1	1	7.6	24.685	0.0013986	23462	40644	0	0	0	0	43175	0
tr|A0A178VFT9|A0A178VFT9_ARATHRPL15OS=ArabidopsisthalianaGN=AXX17_At3g28030PE=3SV=1;sp|P25873|RK15_ARATH50SribosomalproteinL15,chloroplasticOS=ArabidopsisthalianaGN=RPL15PE=1SV=2;tr|Q570N5|Q570N5_ARATH50SribosomalproteinL15,chloroplastOS=ArabidopsisthalianaGN=At3g25920PE=2SV=1	tr|A0A178VFT9|A0A178VFT9_ARATH RPL15 OS=Arabidopsis thaliana GN=AXX17_At3g28030 PE=3 SV=1;sp|P25873|RK15_ARATH 50S ribosomal protein L15, chloroplastic OS=Arabidopsis thaliana GN=RPL15 PE=1 SV=2;tr|Q570N5|Q570N5_ARATH 50S ribosomal protein L15, chloroplast	2	2	2	6.5	29.707	0	128660	41315	0	0	129690	0	42855	0
sp|O04450-2|TCPE_ARATHIsoform2ofT-complexprotein1subunitepsilonOS=ArabidopsisthalianaGN=CCT5;tr|A0A1P8ARS7|A0A1P8ARS7_ARATHTCP-1/cpn60chaperoninfamilyproteinOS=ArabidopsisthalianaGN=At1g24510PE=3SV=1;tr|A0A178WF65|A0A178WF65_ARATHUncharacterizedproteinOS=ArabidopsisthalianaGN=AXX17_At1g25770PE=3SV=1;sp|O04450|TCPE_ARATHT-complexprotein1subunitepsilonOS=ArabidopsisthalianaGN=CCT5PE=1SV=1	sp|O04450-2|TCPE_ARATH Isoform 2 of T-complex protein 1 subunit epsilon OS=Arabidopsis thaliana GN=CCT5;tr|A0A1P8ARS7|A0A1P8ARS7_ARATH TCP-1/cpn60 chaperonin family protein OS=Arabidopsis thaliana GN=At1g24510 PE=3 SV=1;tr|A0A178WF65|A0A178WF65_ARATH Uncha	1	1	1	2.6	51.146	0	23909	39750	0	0	0	0	42226	0
tr|A0A178UU73|A0A178UU73_ARATHUncharacterizedproteinOS=ArabidopsisthalianaGN=AXX17_At4g32570PE=4SV=1;tr|F4JL78|F4JL78_ARATHFormin-likeprotein(DUF1421)OS=ArabidopsisthalianaGN=At4g28300PE=1SV=1;tr|Q8VZR8|Q8VZR8_ARATHFormin-likeprotein(DUF1421)OS=ArabidopsisthalianaGN=At4g28300PE=1SV=1;tr|Q9M0H8|Q9M0H8_ARATHPredictedproline-richproteinOS=ArabidopsisthalianaGN=At4g28300PE=4SV=1	tr|A0A178UU73|A0A178UU73_ARATH Uncharacterized protein OS=Arabidopsis thaliana GN=AXX17_At4g32570 PE=4 SV=1;tr|F4JL78|F4JL78_ARATH Formin-like protein (DUF1421) OS=Arabidopsis thaliana GN=At4g28300 PE=1 SV=1;tr|Q8VZR8|Q8VZR8_ARATH Formin-like protein (DUF1	1	1	1	3	47.907	0.0026991	0	39462	0	0	0	0	41920	0
tr|Q9LT16|Q9LT16_ARATHBTB/POZdomainproteinOS=ArabidopsisthalianaGN=At3g19920PE=4SV=1;tr|Q8GX27|Q8GX27_ARATHAt3g19920OS=ArabidopsisthalianaGN=At3g19920/MPN9_16PE=2SV=1;tr|A0A178VDT4|A0A178VDT4_ARATHUncharacterizedproteinOS=ArabidopsisthalianaGN=At3g19920PE=4SV=1;tr|A0A1I9LLD2|A0A1I9LLD2_ARATHBTB/POZdomainproteinOS=ArabidopsisthalianaGN=At3g19920PE=4SV=1	tr|Q9LT16|Q9LT16_ARATH BTB/POZ domain protein OS=Arabidopsis thaliana GN=At3g19920 PE=4 SV=1;tr|Q8GX27|Q8GX27_ARATH At3g19920 OS=Arabidopsis thaliana GN=At3g19920/MPN9_16 PE=2 SV=1;tr|A0A178VDT4|A0A178VDT4_ARATH Uncharacterized protein OS=Arabidopsis thali	1	1	1	3.6	45.264	0	60413	39317	0	0	0	0	41766	0
tr|A7KNI1|A7KNI1_ARATHNADHdehydrogenasesubunit7(Fragment)OS=ArabidopsisthalianaPE=2SV=1;tr|G1C2V1|G1C2V1_ARATHNad7OS=ArabidopsisthalianaGN=nad7PE=3SV=1;tr|G1C2X4|G1C2X4_ARATHNad7OS=ArabidopsisthalianaGN=nad7PE=3SV=1;tr|B5TM95|B5TM95_ARATHNADHdehydrogenasesubunit7OS=ArabidopsisthalianaPE=2SV=1;sp|P93306|NDUS2_ARATHNADHdehydrogenase[ubiquinone]iron-sulfurprotein2OS=ArabidopsisthalianaGN=NAD7PE=1SV=2	tr|A7KNI1|A7KNI1_ARATH NADH dehydrogenase subunit 7 (Fragment) OS=Arabidopsis thaliana PE=2 SV=1;tr|G1C2V1|G1C2V1_ARATH Nad7 OS=Arabidopsis thaliana GN=nad7 PE=3 SV=1;tr|G1C2X4|G1C2X4_ARATH Nad7 OS=Arabidopsis thaliana GN=nad7 PE=3 SV=1;tr|B5TM95|B5TM95_AR	1	1	1	3.6	40.697	0	42705	39065	0	0	0	0	41498	0
tr|A0A178WG70|A0A178WG70_ARATHABCG14OS=ArabidopsisthalianaGN=AXX17_At1g32350PE=4SV=1;sp|Q9C6W5|AB14G_ARATHABCtransporterGfamilymember14OS=ArabidopsisthalianaGN=ABCG14PE=2SV=1	tr|A0A178WG70|A0A178WG70_ARATH ABCG14 OS=Arabidopsis thaliana GN=AXX17_At1g32350 PE=4 SV=1;sp|Q9C6W5|AB14G_ARATH ABC transporter G family member 14 OS=Arabidopsis thaliana GN=ABCG14 PE=2 SV=1	1	1	1	4.3	72.618	0.009206	0	38678	0	0	0	0	41087	0
tr|B9DG74|B9DG74_ARATHAT1G74690protein(Fragment)OS=ArabidopsisthalianaGN=At1g74690PE=2SV=1;tr|A0A178WCA2|A0A178WCA2_ARATHIQD31OS=ArabidopsisthalianaGN=AXX17_At1g69070PE=4SV=1;sp|Q8L4D8|IQD31_ARATHProteinIQ-DOMAIN31OS=ArabidopsisthalianaGN=IQD31PE=1SV=1	tr|B9DG74|B9DG74_ARATH AT1G74690 protein (Fragment) OS=Arabidopsis thaliana GN=At1g74690 PE=2 SV=1;tr|A0A178WCA2|A0A178WCA2_ARATH IQD31 OS=Arabidopsis thaliana GN=AXX17_At1g69070 PE=4 SV=1;sp|Q8L4D8|IQD31_ARATH Protein IQ-DOMAIN 31 OS=Arabidopsis thaliana	1	1	1	4.4	50.391	0.0037641	138530	38291	0	0	0	0	40675	0
tr|Q8VZU8|Q8VZU8_ARATHUncharacterizedproteinAt4g31880(Fragment)OS=ArabidopsisthalianaGN=At4g31880PE=2SV=1;tr|Q9SZ55|Q9SZ55_ARATHUncharacterizedproteinAT4g31880OS=ArabidopsisthalianaGN=At4g31880PE=4SV=1;tr|F4JTF2|F4JTF2_ARATHTranscriptionalregulatorOS=ArabidopsisthalianaGN=At4g31880PE=1SV=1;tr|Q8GUP3|Q8GUP3_ARATHTranscriptionalregulatorOS=ArabidopsisthalianaGN=At4g31880PE=1SV=1;tr|A0A178UT85|A0A17…	tr|Q8VZU8|Q8VZU8_ARATH Uncharacterized protein At4g31880 (Fragment) OS=Arabidopsis thaliana GN=At4g31880 PE=2 SV=1;tr|Q9SZ55|Q9SZ55_ARATH Uncharacterized protein AT4g31880 OS=Arabidopsis thaliana GN=At4g31880 PE=4 SV=1;tr|F4JTF2|F4JTF2_ARATH Transcriptiona	1	1	1	3.2	58.524	0.003856	21341	36160	0	0	0	0	38412	0
tr|F4IVZ7|F4IVZ7_ARATHRubiscoactivaseOS=ArabidopsisthalianaGN=RCAPE=1SV=1;tr|A0A178VUM0|A0A178VUM0_ARATHRCAOS=ArabidopsisthalianaGN=At2g39730PE=1SV=1;tr|A0A178VW63|A0A178VW63_ARATHRCAOS=ArabidopsisthalianaGN=AXX17_At2g36680PE=4SV=1;sp|P10896-2|RCA_ARATHIsoformShortofRibulosebisphosphatecarboxylase/oxygenaseactivase,chloroplasticOS=ArabidopsisthalianaGN=RCA;sp|P10896|RCA_ARATHRibulosebisphosphatec…	tr|F4IVZ7|F4IVZ7_ARATH Rubisco activase OS=Arabidopsis thaliana GN=RCA PE=1 SV=1;tr|A0A178VUM0|A0A178VUM0_ARATH RCA OS=Arabidopsis thaliana GN=At2g39730 PE=1 SV=1;tr|A0A178VW63|A0A178VW63_ARATH RCA OS=Arabidopsis thaliana GN=AXX17_At2g36680 PE=4 SV=1;sp|P1	1	1	1	3.4	48.5	0	68854	35946	0	0	0	0	38185	0
tr|A0A1P8B038|A0A1P8B038_ARATHExpansinB1OS=ArabidopsisthalianaGN=EXPB1PE=3SV=1;sp|Q9SKU2|EXPB1_ARATHExpansin-B1OS=ArabidopsisthalianaGN=EXPB1PE=2SV=1	tr|A0A1P8B038|A0A1P8B038_ARATH Expansin B1 OS=Arabidopsis thaliana GN=EXPB1 PE=3 SV=1;sp|Q9SKU2|EXPB1_ARATH Expansin-B1 OS=Arabidopsis thaliana GN=EXPB1 PE=2 SV=1	1	1	1	7.7	23.678	0	95865	35699	0	0	0	0	37922	0
tr|A0A1P8AT46|A0A1P8AT46_ARATHGATAtypezincfingertranscriptionfactorfamilyproteinOS=ArabidopsisthalianaGN=WLIM1PE=4SV=1;tr|A0A178W4R1|A0A178W4R1_ARATHWLIM1OS=ArabidopsisthalianaGN=AXX17_At1g10270PE=4SV=1;sp|Q94JX5|WLIM1_ARATHLIMdomain-containingproteinWLIM1OS=ArabidopsisthalianaGN=WLIM1PE=1SV=1	tr|A0A1P8AT46|A0A1P8AT46_ARATH GATA type zinc finger transcription factor family protein OS=Arabidopsis thaliana GN=WLIM1 PE=4 SV=1;tr|A0A178W4R1|A0A178W4R1_ARATH WLIM1 OS=Arabidopsis thaliana GN=AXX17_At1g10270 PE=4 SV=1;sp|Q94JX5|WLIM1_ARATH LIM domain-c	1	1	1	10.1	16.295	0	132850	35535	0	0	0	0	37748	0
tr|Q9LVY8|Q9LVY8_ARATHGb|AAD26867.1OS=ArabidopsisthalianaGN=MAB16.4PE=4SV=1;tr|F4K2W9|F4K2W9_ARATHTransmembraneproteinOS=ArabidopsisthalianaGN=MAB16.4PE=4SV=1;tr|A0A178U9L0|A0A178U9L0_ARATHUncharacterizedproteinOS=ArabidopsisthalianaGN=At5g36100PE=4SV=1	tr|Q9LVY8|Q9LVY8_ARATH Gb|AAD26867.1 OS=Arabidopsis thaliana GN=MAB16.4 PE=4 SV=1;tr|F4K2W9|F4K2W9_ARATH Transmembrane protein OS=Arabidopsis thaliana GN=MAB16.4 PE=4 SV=1;tr|A0A178U9L0|A0A178U9L0_ARATH Uncharacterized protein OS=Arabidopsis thaliana GN=At	1	1	1	5.5	26.614	0.002642	0	35298	0	0	0	0	37496	0
tr|Q9ZPW5|Q9ZPW5_ARATHAAA-typeATPasefamilyproteinOS=ArabidopsisthalianaGN=At2g18330PE=2SV=2;tr|A0A178VLF9|A0A178VLF9_ARATHUncharacterizedproteinOS=ArabidopsisthalianaGN=AXX17_At2g13670PE=3SV=1	tr|Q9ZPW5|Q9ZPW5_ARATH AAA-type ATPase family protein OS=Arabidopsis thaliana GN=At2g18330 PE=2 SV=2;tr|A0A178VLF9|A0A178VLF9_ARATH Uncharacterized protein OS=Arabidopsis thaliana GN=AXX17_At2g13670 PE=3 SV=1	1	1	1	1.9	71.194	0	76668	34806	0	0	0	0	36974	0
tr|Q0WS09|Q0WS09_ARATH40SribosomalproteinS27OS=ArabidopsisthalianaGN=At2g45710PE=2SV=1;tr|A0A178VVI3|A0A178VVI3_ARATH40SribosomalproteinS27OS=ArabidopsisthalianaGN=AXX17_At2g43320PE=3SV=1;sp|O64650|RS271_ARATH40SribosomalproteinS27-1OS=ArabidopsisthalianaGN=RPS27APE=3SV=1;tr|A0A178VC05|A0A178VC05_ARATH40SribosomalproteinS27OS=ArabidopsisthalianaGN=AXX17_At3g55360PE=3SV=1;sp|Q9M2F1|RS272_ARATH40Sr…	tr|Q0WS09|Q0WS09_ARATH 40S ribosomal protein S27 OS=Arabidopsis thaliana GN=At2g45710 PE=2 SV=1;tr|A0A178VVI3|A0A178VVI3_ARATH 40S ribosomal protein S27 OS=Arabidopsis thaliana GN=AXX17_At2g43320 PE=3 SV=1;sp|O64650|RS271_ARATH 40S ribosomal protein S27-1	1	1	1	9.5	9.405	0.0026954	79650	34792	0	0	0	0	36958	0
tr|F4IGU7|F4IGU7_ARATHApoptosisinhibitoryprotein5(API5)OS=ArabidopsisthalianaGN=At2g34040PE=1SV=1;tr|O22957|O22957_ARATHApoptosisinhibitoryprotein5(API5)OS=ArabidopsisthalianaGN=At2g34040PE=1SV=2;tr|A0A178VYT1|A0A178VYT1_ARATHUncharacterizedproteinOS=ArabidopsisthalianaGN=AXX17_At2g30520PE=4SV=1	tr|F4IGU7|F4IGU7_ARATH Apoptosis inhibitory protein 5 (API5) OS=Arabidopsis thaliana GN=At2g34040 PE=1 SV=1;tr|O22957|O22957_ARATH Apoptosis inhibitory protein 5 (API5) OS=Arabidopsis thaliana GN=At2g34040 PE=1 SV=2;tr|A0A178VYT1|A0A178VYT1_ARATH Uncharact	1	1	1	2.9	50.049	0.0037175	120000	34312	0	0	0	0	36449	0
tr|A0A178V5M8|A0A178V5M8_ARATHPhosphoglyceratekinaseOS=ArabidopsisthalianaGN=AXX17_At3g12840PE=3SV=1;sp|Q9LD57|PGKH1_ARATHPhosphoglyceratekinase1,chloroplasticOS=ArabidopsisthalianaGN=PGK1PE=1SV=1	tr|A0A178V5M8|A0A178V5M8_ARATH Phosphoglycerate kinase OS=Arabidopsis thaliana GN=AXX17_At3g12840 PE=3 SV=1;sp|Q9LD57|PGKH1_ARATH Phosphoglycerate kinase 1, chloroplastic OS=Arabidopsis thaliana GN=PGK1 PE=1 SV=1	2	1	1	7.3	50.111	0	9278.2	33965	0	0	0	0	36080	0
tr|A0A178VU53|A0A178VU53_ARATHMGP1OS=ArabidopsisthalianaGN=AXX17_At2g17430PE=4SV=1;tr|F4III4|F4III4_ARATHMALEGAMETOPHYTEDEFECTIVE1OS=ArabidopsisthalianaGN=MGP1PE=4SV=1;sp|Q9SJ12|ATP7_ARATHProbableATPsynthase24kDasubunit,mitochondrialOS=ArabidopsisthalianaGN=At2g21870PE=1SV=1	tr|A0A178VU53|A0A178VU53_ARATH MGP1 OS=Arabidopsis thaliana GN=AXX17_At2g17430 PE=4 SV=1;tr|F4III4|F4III4_ARATH MALE GAMETOPHYTE DEFECTIVE 1 OS=Arabidopsis thaliana GN=MGP1 PE=4 SV=1;sp|Q9SJ12|ATP7_ARATH Probable ATP synthase 24 kDa subunit, mitochondrial	1	1	1	6.2	22.598	0.0091533	16176	33936	0	0	0	0	36050	0
sp|Q9SZA3|EIF3K_ARATHEukaryotictranslationinitiationfactor3subunitKOS=ArabidopsisthalianaGN=TIF3K1PE=2SV=1	sp|Q9SZA3|EIF3K_ARATH Eukaryotic translation initiation factor 3 subunit K OS=Arabidopsis thaliana GN=TIF3K1 PE=2 SV=1	1	1	1	4.4	25.728	0	7485.2	33779	0	0	0	0	35883	0
tr|A0A178WPE4|A0A178WPE4_ARATHVPS45OS=ArabidopsisthalianaGN=AXX17_At1g71670PE=3SV=1;sp|O49048|VPS45_ARATHVacuolarproteinsorting-associatedprotein45homologOS=ArabidopsisthalianaGN=VPS45PE=1SV=2	tr|A0A178WPE4|A0A178WPE4_ARATH VPS45 OS=Arabidopsis thaliana GN=AXX17_At1g71670 PE=3 SV=1;sp|O49048|VPS45_ARATH Vacuolar protein sorting-associated protein 45 homolog OS=Arabidopsis thaliana GN=VPS45 PE=1 SV=2	1	1	1	2.5	64.941	0.0027248	0	33672	0	0	0	0	35769	0
tr|A0A1P8B765|A0A1P8B765_ARATHQuinonereductasefamilyproteinOS=ArabidopsisthalianaGN=At4g27270PE=4SV=1;tr|A0A1P8B767|A0A1P8B767_ARATHQuinonereductasefamilyproteinOS=ArabidopsisthalianaGN=At4g27270PE=4SV=1;tr|A0A178UTV5|A0A178UTV5_ARATHUncharacterizedproteinOS=ArabidopsisthalianaGN=AXX17_At4g31390PE=4SV=1;tr|A0A178UHL8|A0A178UHL8_ARATHUncharacterizedproteinOS=ArabidopsisthalianaGN=AXX17_At5g53580PE…	tr|A0A1P8B765|A0A1P8B765_ARATH Quinone reductase family protein OS=Arabidopsis thaliana GN=At4g27270 PE=4 SV=1;tr|A0A1P8B767|A0A1P8B767_ARATH Quinone reductase family protein OS=Arabidopsis thaliana GN=At4g27270 PE=4 SV=1;tr|A0A178UTV5|A0A178UTV5_ARATH Unc	1	1	1	10.4	16.051	0.0082256	39085	33560	0	0	0	0	35650	0
tr|O49570|O49570_ARATHAt4g31200OS=ArabidopsisthalianaGN=At4g31200PE=2SV=1;tr|A0A178UX36|A0A178UX36_ARATHUncharacterizedproteinOS=ArabidopsisthalianaGN=At4g31200PE=4SV=1	tr|O49570|O49570_ARATH At4g31200 OS=Arabidopsis thaliana GN=At4g31200 PE=2 SV=1;tr|A0A178UX36|A0A178UX36_ARATH Uncharacterized protein OS=Arabidopsis thaliana GN=At4g31200 PE=4 SV=1	1	1	1	2	72.496	0.0037037	49302	33336	0	0	0	0	35413	0
tr|A0A178WG98|A0A178WG98_ARATHBXL2OS=ArabidopsisthalianaGN=AXX17_At1g01790PE=4SV=1;sp|Q94KD8|BXL2_ARATHProbablebeta-D-xylosidase2OS=ArabidopsisthalianaGN=BXL2PE=2SV=1	tr|A0A178WG98|A0A178WG98_ARATH BXL2 OS=Arabidopsis thaliana GN=AXX17_At1g01790 PE=4 SV=1;sp|Q94KD8|BXL2_ARATH Probable beta-D-xylosidase 2 OS=Arabidopsis thaliana GN=BXL2 PE=2 SV=1	1	1	1	1.8	83.012	0	88981	32668	0	0	0	0	34702	0
tr|A0A178V2B3|A0A178V2B3_ARATHProteasomesubunitbetatypeOS=ArabidopsisthalianaGN=AXX17_At4g35830PE=3SV=1;sp|Q8LD27|PSB6_ARATHProteasomesubunitbetatype-6OS=ArabidopsisthalianaGN=PBA1PE=1SV=2;tr|F4JRY2|F4JRY2_ARATHProteasomesubunitbetatypeOS=ArabidopsisthalianaGN=PBA1PE=3SV=1	tr|A0A178V2B3|A0A178V2B3_ARATH Proteasome subunit beta type OS=Arabidopsis thaliana GN=AXX17_At4g35830 PE=3 SV=1;sp|Q8LD27|PSB6_ARATH Proteasome subunit beta type-6 OS=Arabidopsis thaliana GN=PBA1 PE=1 SV=2;tr|F4JRY2|F4JRY2_ARATH Proteasome subunit beta ty	1	1	1	6.4	25.151	0	42321	32427	0	0	0	0	34446	0
tr|A0A1P8BFA0|A0A1P8BFA0_ARATHBeta-D-xylosidase4OS=ArabidopsisthalianaGN=XYL4PE=4SV=1;tr|A0A1P8BF93|A0A1P8BF93_ARATHBeta-D-xylosidase4OS=ArabidopsisthalianaGN=XYL4PE=4SV=1;tr|A0A178UTL8|A0A178UTL8_ARATHXYL4OS=ArabidopsisthalianaGN=AXX17_At5g64200PE=4SV=1;sp|Q9FLG1|BXL4_ARATHBeta-D-xylosidase4OS=ArabidopsisthalianaGN=BXL4PE=1SV=1	tr|A0A1P8BFA0|A0A1P8BFA0_ARATH Beta-D-xylosidase 4 OS=Arabidopsis thaliana GN=XYL4 PE=4 SV=1;tr|A0A1P8BF93|A0A1P8BF93_ARATH Beta-D-xylosidase 4 OS=Arabidopsis thaliana GN=XYL4 PE=4 SV=1;tr|A0A178UTL8|A0A178UTL8_ARATH XYL4 OS=Arabidopsis thaliana GN=AXX17_A	1	1	1	2.3	65.116	0	46424	32254	0	0	0	0	34263	0
tr|F4KFD7|F4KFD7_ARATH26Sproteasomeregulatorysubunit,putative(RPN5)OS=ArabidopsisthalianaGN=EMB2107PE=4SV=1;tr|A0A178UR80|A0A178UR80_ARATHUncharacterizedproteinOS=ArabidopsisthalianaGN=AXX17_At5g09480PE=4SV=1;sp|Q9FIB6|PS12A_ARATH26Sproteasomenon-ATPaseregulatorysubunit12homologAOS=ArabidopsisthalianaGN=RPN5APE=1SV=1	tr|F4KFD7|F4KFD7_ARATH 26S proteasome regulatory subunit, putative (RPN5) OS=Arabidopsis thaliana GN=EMB2107 PE=4 SV=1;tr|A0A178UR80|A0A178UR80_ARATH Uncharacterized protein OS=Arabidopsis thaliana GN=AXX17_At5g09480 PE=4 SV=1;sp|Q9FIB6|PS12A_ARATH 26S pro	1	1	1	3.4	50.85	0	8834.4	32170	0	0	0	0	34174	0
tr|A0A178VMP3|A0A178VMP3_ARATHCID4OS=ArabidopsisthalianaGN=AXX17_At3g14510PE=4SV=1;tr|A0A178VKZ6|A0A178VKZ6_ARATHCID4OS=ArabidopsisthalianaGN=AXX17_At3g14510PE=4SV=1;tr|F4JEN1|F4JEN1_ARATHCTC-interactingdomain4OS=ArabidopsisthalianaGN=CID4PE=4SV=1;sp|Q94AM9|CID4_ARATHPolyadenylate-bindingprotein-interactingprotein4OS=ArabidopsisthalianaGN=CID4PE=2SV=1;tr|A0A1I9LLC0|A0A1I9LLC0_ARATHCTC-interacting…	tr|A0A178VMP3|A0A178VMP3_ARATH CID4 OS=Arabidopsis thaliana GN=AXX17_At3g14510 PE=4 SV=1;tr|A0A178VKZ6|A0A178VKZ6_ARATH CID4 OS=Arabidopsis thaliana GN=AXX17_At3g14510 PE=4 SV=1;tr|F4JEN1|F4JEN1_ARATH CTC-interacting domain 4 OS=Arabidopsis thaliana GN=CID	1	1	1	2.9	42.864	0	62282	31816	0	0	0	0	33797	0
tr|A0A178W5B4|A0A178W5B4_ARATHDNA-directedRNApolymerasesubunitbetaOS=ArabidopsisthalianaGN=AXX17_At1g30330PE=3SV=1;sp|F4I366|NRPA2_ARATHDNA-directedRNApolymeraseIsubunit2OS=ArabidopsisthalianaGN=NRPA2PE=2SV=1	tr|A0A178W5B4|A0A178W5B4_ARATH DNA-directed RNA polymerase subunit beta OS=Arabidopsis thaliana GN=AXX17_At1g30330 PE=3 SV=1;sp|F4I366|NRPA2_ARATH DNA-directed RNA polymerase I subunit 2 OS=Arabidopsis thaliana GN=NRPA2 PE=2 SV=1	2	2	2	1.9	132.38	0	132060	33037	0	0	133380	0	33779	0
tr|Q93VP9|Q93VP9_ARATHSPFH/Band7/PHBdomain-containingmembrane-associatedproteinfamilyOS=ArabidopsisthalianaGN=AtSLP1PE=1SV=1;tr|A0A178UVT3|A0A178UVT3_ARATHUncharacterizedproteinOS=ArabidopsisthalianaGN=At4g27585PE=1SV=1;tr|Q9T082|Q9T082_ARATHUncharacterizedproteinAT4g27580OS=ArabidopsisthalianaGN=At4g27580PE=4SV=1;tr|Q9LVW0|Q9LVW0_ARATHAt5g54100OS=ArabidopsisthalianaGN=MJP23.8PE=2SV=1;tr|Q8LDI0|Q…	tr|Q93VP9|Q93VP9_ARATH SPFH/Band 7/PHB domain-containing membrane-associated protein family OS=Arabidopsis thaliana GN=AtSLP1 PE=1 SV=1;tr|A0A178UVT3|A0A178UVT3_ARATH Uncharacterized protein OS=Arabidopsis thaliana GN=At4g27585 PE=1 SV=1;tr|Q9T082|Q9T082_A	2	2	2	5.1	45.02	0	191300	33609	4861.3	0	193640	0	33365	0
tr|F4HZN9|F4HZN9_ARATHProteindisulfide-isomeraseOS=ArabidopsisthalianaGN=PDIL1-1PE=3SV=1;tr|A0A178WAM1|A0A178WAM1_ARATHProteindisulfide-isomeraseOS=ArabidopsisthalianaGN=AXX17_At1g22850PE=3SV=1;sp|Q9XI01|PDI11_ARATHProteindisulfideisomerase-like1-1OS=ArabidopsisthalianaGN=PDIL1-1PE=1SV=1;tr|A0A178W930|A0A178W930_ARATHProteindisulfide-isomeraseOS=ArabidopsisthalianaGN=AXX17_At1g72080PE=3SV=1;sp|Q9…	tr|F4HZN9|F4HZN9_ARATH Protein disulfide-isomerase OS=Arabidopsis thaliana GN=PDIL1-1 PE=3 SV=1;tr|A0A178WAM1|A0A178WAM1_ARATH Protein disulfide-isomerase OS=Arabidopsis thaliana GN=AXX17_At1g22850 PE=3 SV=1;sp|Q9XI01|PDI11_ARATH Protein disulfide isomeras	1	1	1	2.7	54.158	0.0038511	67373	30788	0	0	0	0	32706	0
tr|Q8GYU8|Q8GYU8_ARATHUncharacterizedproteinAt3g62330/T12C14_30OS=ArabidopsisthalianaGN=At3g62330/T12C14_30PE=2SV=1;tr|Q9LZQ7|Q9LZQ7_ARATHAt3g62330OS=ArabidopsisthalianaGN=T12C14_30PE=1SV=1;tr|A0A178VLC8|A0A178VLC8_ARATHUncharacterizedproteinOS=ArabidopsisthalianaGN=AXX17_At3g56620PE=4SV=1	tr|Q8GYU8|Q8GYU8_ARATH Uncharacterized protein At3g62330/T12C14_30 OS=Arabidopsis thaliana GN=At3g62330/T12C14_30 PE=2 SV=1;tr|Q9LZQ7|Q9LZQ7_ARATH At3g62330 OS=Arabidopsis thaliana GN=T12C14_30 PE=1 SV=1;tr|A0A178VLC8|A0A178VLC8_ARATH Uncharacterized prote	1	1	1	7	20.302	0	94775	30567	0	0	0	0	32470	0
tr|O50062|O50062_ARATHUbiquitin-associated(UBA)proteinOS=ArabidopsisthalianaGN=At2g33010PE=4SV=1;tr|A0A178VR76|A0A178VR76_ARATHUncharacterizedproteinOS=ArabidopsisthalianaGN=AXX17_At2g29440PE=4SV=1	tr|O50062|O50062_ARATH Ubiquitin-associated (UBA) protein OS=Arabidopsis thaliana GN=At2g33010 PE=4 SV=1;tr|A0A178VR76|A0A178VR76_ARATH Uncharacterized protein OS=Arabidopsis thaliana GN=AXX17_At2g29440 PE=4 SV=1	1	1	1	2	72.211	0.00375	0	29923	0	0	0	0	31787	0
tr|A0A178VHA2|A0A178VHA2_ARATHUncharacterizedproteinOS=ArabidopsisthalianaGN=AXX17_At3g13920PE=4SV=1;sp|Q9LHP1|RL74_ARATH60SribosomalproteinL7-4OS=ArabidopsisthalianaGN=RPL7DPE=2SV=1	tr|A0A178VHA2|A0A178VHA2_ARATH Uncharacterized protein OS=Arabidopsis thaliana GN=AXX17_At3g13920 PE=4 SV=1;sp|Q9LHP1|RL74_ARATH 60S ribosomal protein L7-4 OS=Arabidopsis thaliana GN=RPL7D PE=2 SV=1	4	1	1	18.4	28.433	0	137130	29806	0	0	0	0	31662	0
tr|A0A178W869|A0A178W869_ARATHUncharacterizedproteinOS=ArabidopsisthalianaGN=AXX17_At1g49660PE=4SV=1;sp|Q9C717|FLXL3_ARATHProteinFLX-like3OS=ArabidopsisthalianaGN=FLXL3PE=1SV=1	tr|A0A178W869|A0A178W869_ARATH Uncharacterized protein OS=Arabidopsis thaliana GN=AXX17_At1g49660 PE=4 SV=1;sp|Q9C717|FLXL3_ARATH Protein FLX-like 3 OS=Arabidopsis thaliana GN=FLXL3 PE=1 SV=1	1	1	1	5.3	33.101	0	81135	28908	0	0	0	0	30708	0
sp|Q9LHF1|LRX4_ARATHLeucine-richrepeatextensin-likeprotein4OS=ArabidopsisthalianaGN=LRX4PE=1SV=1;tr|A0A178VEP5|A0A178VEP5_ARATHUncharacterizedproteinOS=ArabidopsisthalianaGN=AXX17_At3g26450PE=4SV=1;tr|A0A178UXP3|A0A178UXP3_ARATHLRX3OS=ArabidopsisthalianaGN=AXX17_At4g15120PE=4SV=1;sp|Q9T0K5|LRX3_ARATHLeucine-richrepeatextensin-likeprotein3OS=ArabidopsisthalianaGN=LRX3PE=1SV=1	sp|Q9LHF1|LRX4_ARATH Leucine-rich repeat extensin-like protein 4 OS=Arabidopsis thaliana GN=LRX4 PE=1 SV=1;tr|A0A178VEP5|A0A178VEP5_ARATH Uncharacterized protein OS=Arabidopsis thaliana GN=AXX17_At3g26450 PE=4 SV=1;tr|A0A178UXP3|A0A178UXP3_ARATH LRX3 OS=Ar	1	1	1	2	54.702	0	37257	28689	0	0	0	0	30476	0
tr|Q9FJW0|Q9FJW0_ARATHRuvB-likehelicaseOS=ArabidopsisthalianaGN=At5g67630PE=2SV=1;tr|A0A178UA55|A0A178UA55_ARATHRuvB-likehelicaseOS=ArabidopsisthalianaGN=At5g67630PE=3SV=1	tr|Q9FJW0|Q9FJW0_ARATH RuvB-like helicase OS=Arabidopsis thaliana GN=At5g67630 PE=2 SV=1;tr|A0A178UA55|A0A178UA55_ARATH RuvB-like helicase OS=Arabidopsis thaliana GN=At5g67630 PE=3 SV=1	1	1	1	1.9	52.113	0	119830	28608	0	0	0	0	30389	0
tr|C0Z2U7|C0Z2U7_ARATHAT5G30510proteinOS=ArabidopsisthalianaGN=At5g30510PE=2SV=1;tr|A0A178ULV9|A0A178ULV9_ARATHRPS1OS=ArabidopsisthalianaGN=AXX17_At5g30380PE=4SV=1;sp|Q93VC7|RPS1_ARATH30SribosomalproteinS1,chloroplasticOS=ArabidopsisthalianaGN=RPS1PE=1SV=1	tr|C0Z2U7|C0Z2U7_ARATH AT5G30510 protein OS=Arabidopsis thaliana GN=At5g30510 PE=2 SV=1;tr|A0A178ULV9|A0A178ULV9_ARATH RPS1 OS=Arabidopsis thaliana GN=AXX17_At5g30380 PE=4 SV=1;sp|Q93VC7|RPS1_ARATH 30S ribosomal protein S1, chloroplastic OS=Arabidopsis tha	1	1	1	4	41.397	0	38405	28315	0	0	0	0	30079	0
tr|Q9LR90|Q9LR90_ARATHT23E23.20OS=ArabidopsisthalianaPE=4SV=1;tr|Q8L466|Q8L466_ARATHAt1g24050/T23E23_11OS=ArabidopsisthalianaGN=At1g24050PE=1SV=1;tr|A0A178WHV7|A0A178WHV7_ARATHUncharacterizedproteinOS=ArabidopsisthalianaGN=At1g24050PE=1SV=1	tr|Q9LR90|Q9LR90_ARATH T23E23.20 OS=Arabidopsis thaliana PE=4 SV=1;tr|Q8L466|Q8L466_ARATH At1g24050/T23E23_11 OS=Arabidopsis thaliana GN=At1g24050 PE=1 SV=1;tr|A0A178WHV7|A0A178WHV7_ARATH Uncharacterized protein OS=Arabidopsis thaliana GN=At1g24050 PE=1 SV	1	1	1	9.8	19.839	0	50753	27769	0	0	0	0	29498	0
tr|Q9FIR3|Q9FIR3_ARATHUncharacterizedproteinOS=ArabidopsisthalianaPE=4SV=1;tr|Q0WL29|Q0WL29_ARATHUncharacterizedproteinAt5g24710OS=ArabidopsisthalianaGN=At5g24710PE=2SV=1;tr|Q0WLS8|Q0WLS8_ARATHUncharacterizedproteinAt5g24710OS=ArabidopsisthalianaPE=1SV=1;tr|F4KIH8|F4KIH8_ARATHTransducin/WD40repeat-likesuperfamilyproteinOS=ArabidopsisthalianaGN=MXC17.10PE=4SV=1;tr|A0A178UGL2|A0A178UGL2_ARATHUnchar…	tr|Q9FIR3|Q9FIR3_ARATH Uncharacterized protein OS=Arabidopsis thaliana PE=4 SV=1;tr|Q0WL29|Q0WL29_ARATH Uncharacterized protein At5g24710 OS=Arabidopsis thaliana GN=At5g24710 PE=2 SV=1;tr|Q0WLS8|Q0WLS8_ARATH Uncharacterized protein At5g24710 OS=Arabidopsis	1	1	1	7.1	22.864	0.0060901	63875	27420	0	0	0	0	29128	0
sp|F4IGA5-2|NU133_ARATHIsoform2ofNuclearporecomplexproteinNUP133OS=ArabidopsisthalianaGN=NUP133;sp|F4IGA5|NU133_ARATHNuclearporecomplexproteinNUP133OS=ArabidopsisthalianaGN=NUP133PE=1SV=1;tr|A0A089G293|A0A089G293_ARATHNucleoporinNUP133OS=ArabidopsisthalianaGN=NUP133PE=4SV=1	sp|F4IGA5-2|NU133_ARATH Isoform 2 of Nuclear pore complex protein NUP133 OS=Arabidopsis thaliana GN=NUP133;sp|F4IGA5|NU133_ARATH Nuclear pore complex protein NUP133 OS=Arabidopsis thaliana GN=NUP133 PE=1 SV=1;tr|A0A089G293|A0A089G293_ARATH Nucleoporin NUP1	1	1	1	0.9	137.05	0	86213	27276	0	0	0	0	28975	0
tr|A0A1P8AXY8|A0A1P8AXY8_ARATHCDC27familyproteinOS=ArabidopsisthalianaGN=HBTPE=4SV=1;tr|A0A178VWS3|A0A178VWS3_ARATHHBTOS=ArabidopsisthalianaGN=AXX17_At2g15330PE=4SV=1;sp|Q8LGU6|CD27B_ARATHCelldivisioncycleprotein27homologBOS=ArabidopsisthalianaGN=CDC27BPE=1SV=1	tr|A0A1P8AXY8|A0A1P8AXY8_ARATH CDC27 family protein OS=Arabidopsis thaliana GN=HBT PE=4 SV=1;tr|A0A178VWS3|A0A178VWS3_ARATH HBT OS=Arabidopsis thaliana GN=AXX17_At2g15330 PE=4 SV=1;sp|Q8LGU6|CD27B_ARATH Cell division cycle protein 27 homolog B OS=Arabidops	1	1	1	1.7	72.467	0.0026702	56331	26834	0	0	0	0	28505	0
tr|A0A1P8AN92|A0A1P8AN92_ARATHp-loopcontainingnucleosidetriphosphatehydrolasessuperfamilyproteinOS=ArabidopsisthalianaGN=At1g73860PE=3SV=1;tr|A0A178WMW2|A0A178WMW2_ARATHUncharacterizedproteinOS=ArabidopsisthalianaGN=AXX17_At1g68140PE=3SV=1;sp|Q0WN69|KN14P_ARATHKinesin-likeproteinKIN-14POS=ArabidopsisthalianaGN=KIN14PPE=2SV=1	tr|A0A1P8AN92|A0A1P8AN92_ARATH p-loop containing nucleoside triphosphate hydrolases superfamily protein OS=Arabidopsis thaliana GN=At1g73860 PE=3 SV=1;tr|A0A178WMW2|A0A178WMW2_ARATH Uncharacterized protein OS=Arabidopsis thaliana GN=AXX17_At1g68140 PE=3 SV	1	1	1	1.3	106.12	0.009122	0	26533	0	0	0	0	28185	0
tr|A0A178WIF0|A0A178WIF0_ARATHREGAOS=ArabidopsisthalianaGN=AXX17_At1g26290PE=4SV=1;sp|Q38845|2AAA_ARATHSerine/threonine-proteinphosphatase2A65kDaregulatorysubunitAalphaisoformOS=ArabidopsisthalianaGN=PP2AA1PE=1SV=1	tr|A0A178WIF0|A0A178WIF0_ARATH REGA OS=Arabidopsis thaliana GN=AXX17_At1g26290 PE=4 SV=1;sp|Q38845|2AAA_ARATH Serine/threonine-protein phosphatase 2A 65 kDa regulatory subunit A alpha isoform OS=Arabidopsis thaliana GN=PP2AA1 PE=1 SV=1	1	1	1	3.1	65.493	0	47604	26365	0	0	0	0	28007	0
tr|A0A178UDN5|A0A178UDN5_ARATHCHC1OS=ArabidopsisthalianaGN=AXX17_At5g13640PE=4SV=1;sp|Q9FMT4|SNF12_ARATHSWI/SNFcomplexcomponentSNF12homologOS=ArabidopsisthalianaGN=At5g14170PE=1SV=1	tr|A0A178UDN5|A0A178UDN5_ARATH CHC1 OS=Arabidopsis thaliana GN=AXX17_At5g13640 PE=4 SV=1;sp|Q9FMT4|SNF12_ARATH SWI/SNF complex component SNF12 homolog OS=Arabidopsis thaliana GN=At5g14170 PE=1 SV=1	1	1	1	3	59.27	0	66136	26272	0	0	0	0	27908	0
tr|F4IQT9|F4IQT9_ARATHBasic-leucinezipper(BZIP)transcriptionfactorfamilyproteinOS=ArabidopsisthalianaGN=PosF21PE=4SV=1;tr|B9DGB1|B9DGB1_ARATHAT2G31370proteinOS=ArabidopsisthalianaGN=At2g31370PE=2SV=1;tr|A0A178W306|A0A178W306_ARATHUncharacterizedproteinOS=ArabidopsisthalianaGN=AXX17_At2g27600PE=4SV=1;sp|Q04088|POF21_ARATHProbabletranscriptionfactorPosF21OS=ArabidopsisthalianaGN=POSF21PE=2SV=1	tr|F4IQT9|F4IQT9_ARATH Basic-leucine zipper (BZIP) transcription factor family protein OS=Arabidopsis thaliana GN=PosF21 PE=4 SV=1;tr|B9DGB1|B9DGB1_ARATH AT2G31370 protein OS=Arabidopsis thaliana GN=At2g31370 PE=2 SV=1;tr|A0A178W306|A0A178W306_ARATH Unchar	1	1	1	3.4	41.716	0	84483	26242	0	0	0	0	27876	0
tr|Q8L779|Q8L779_ARATHRNA-bindingprotein-likeOS=ArabidopsisthalianaPE=2SV=1;tr|F4K4W6|F4K4W6_ARATHRNA-binding(RRM/RBD/RNPmotifs)familyproteinOS=ArabidopsisthalianaGN=MTE17.27PE=4SV=1;tr|A0A178UJ65|A0A178UJ65_ARATHUncharacterizedproteinOS=ArabidopsisthalianaGN=At5g55550PE=4SV=1;tr|Q949Z3|Q949Z3_ARATHPutativeRNA-bindingproteinOS=ArabidopsisthalianaGN=MTE17.27PE=2SV=1;tr|Q9FJ56|Q9FJ56_ARATHRNA-bindi…	tr|Q8L779|Q8L779_ARATH RNA-binding protein-like OS=Arabidopsis thaliana PE=2 SV=1;tr|F4K4W6|F4K4W6_ARATH RNA-binding (RRM/RBD/RNP motifs) family protein OS=Arabidopsis thaliana GN=MTE17.27 PE=4 SV=1;tr|A0A178UJ65|A0A178UJ65_ARATH Uncharacterized protein OS	2	2	2	5.4	48.875	0	135950	25921	0	0	0	0	27536	0
tr|A0A178W212|A0A178W212_ARATHTAC12OS=ArabidopsisthalianaGN=AXX17_At2g31190PE=4SV=1;sp|F4IHY7|PTA12_ARATHProteinPLASTIDTRANSCRIPTIONALLYACTIVE12,chloroplasticOS=ArabidopsisthalianaGN=PTAC12PE=1SV=1	tr|A0A178W212|A0A178W212_ARATH TAC12 OS=Arabidopsis thaliana GN=AXX17_At2g31190 PE=4 SV=1;sp|F4IHY7|PTA12_ARATH Protein PLASTID TRANSCRIPTIONALLY ACTIVE 12, chloroplastic OS=Arabidopsis thaliana GN=PTAC12 PE=1 SV=1	1	1	1	3	60.895	0.0027855	62486	25740	0	0	0	0	27343	0
tr|A0A178W0Q8|A0A178W0Q8_ARATHPVA12OS=ArabidopsisthalianaGN=AXX17_At2g42710PE=4SV=1;sp|Q9SHC8|VAP12_ARATHVesicle-associatedprotein1-2OS=ArabidopsisthalianaGN=PVA12PE=1SV=1	tr|A0A178W0Q8|A0A178W0Q8_ARATH PVA12 OS=Arabidopsis thaliana GN=AXX17_At2g42710 PE=4 SV=1;sp|Q9SHC8|VAP12_ARATH Vesicle-associated protein 1-2 OS=Arabidopsis thaliana GN=PVA12 PE=1 SV=1	1	1	1	7.1	26.442	0	61420	25504	0	0	0	0	27093	0
tr|A0A178UXC6|A0A178UXC6_ARATHSFR6OS=ArabidopsisthalianaGN=AXX17_At4g05330PE=4SV=1;sp|F4JGZ1-2|MED16_ARATHIsoform2ofMediatorofRNApolymeraseIItranscriptionsubunit16OS=ArabidopsisthalianaGN=MED16;tr|A0A1P8B6J9|A0A1P8B6J9_ARATHSensitivetofreezing6OS=ArabidopsisthalianaGN=SFR6PE=4SV=1;tr|A0A178UYR0|A0A178UYR0_ARATHSFR6OS=ArabidopsisthalianaGN=AXX17_At4g05330PE=4SV=1;sp|F4JGZ1|MED16_ARATHMediatorofRNA…	tr|A0A178UXC6|A0A178UXC6_ARATH SFR6 OS=Arabidopsis thaliana GN=AXX17_At4g05330 PE=4 SV=1;sp|F4JGZ1-2|MED16_ARATH Isoform 2 of Mediator of RNA polymerase II transcription subunit 16 OS=Arabidopsis thaliana GN=MED16;tr|A0A1P8B6J9|A0A1P8B6J9_ARATH Sensitive t	1	1	1	1.2	102.13	0.0027211	66555	25347	0	0	0	0	26925	0
tr|A0A178UL10|A0A178UL10_ARATHUncharacterizedproteinOS=ArabidopsisthalianaGN=AXX17_At5g20840PE=3SV=1;sp|Q940P8|TCPB_ARATHT-complexprotein1subunitbetaOS=ArabidopsisthalianaGN=CCT2PE=1SV=1	tr|A0A178UL10|A0A178UL10_ARATH Uncharacterized protein OS=Arabidopsis thaliana GN=AXX17_At5g20840 PE=3 SV=1;sp|Q940P8|TCPB_ARATH T-complex protein 1 subunit beta OS=Arabidopsis thaliana GN=CCT2 PE=1 SV=1	1	1	1	1.9	57.285	0.0059666	51559	25099	0	0	0	0	26662	0
sp|Q6NQ79|ARID4_ARATHAT-richinteractivedomain-containingprotein4OS=ArabidopsisthalianaGN=ARID4PE=2SV=1;tr|A0A178VGN5|A0A178VGN5_ARATHUncharacterizedproteinOS=ArabidopsisthalianaGN=AXX17_At3g36440PE=4SV=1	sp|Q6NQ79|ARID4_ARATH AT-rich interactive domain-containing protein 4 OS=Arabidopsis thaliana GN=ARID4 PE=2 SV=1;tr|A0A178VGN5|A0A178VGN5_ARATH Uncharacterized protein OS=Arabidopsis thaliana GN=AXX17_At3g36440 PE=4 SV=1	1	1	1	1.2	82.567	0.0060241	87478	24151	0	0	0	0	25655	0
tr|A0A1P8B105|A0A1P8B105_ARATHProteasomefamilyproteinOS=ArabidopsisthalianaGN=EER5PE=4SV=1;tr|A0A178VT20|A0A178VT20_ARATHESSP1OS=ArabidopsisthalianaGN=AXX17_At2g14900PE=4SV=1;sp|Q8GWE6|EER5_ARATHEnhancedethyleneresponseprotein5OS=ArabidopsisthalianaGN=EER5PE=1SV=1	tr|A0A1P8B105|A0A1P8B105_ARATH Proteasome family protein OS=Arabidopsis thaliana GN=EER5 PE=4 SV=1;tr|A0A178VT20|A0A178VT20_ARATH ESSP1 OS=Arabidopsis thaliana GN=AXX17_At2g14900 PE=4 SV=1;sp|Q8GWE6|EER5_ARATH Enhanced ethylene response protein 5 OS=Arabid	1	1	1	3.5	36.38	0	69104	24043	0	0	0	0	25541	0
tr|A0A178WGJ5|A0A178WGJ5_ARATHUncharacterizedproteinOS=ArabidopsisthalianaGN=AXX17_At1g71380PE=4SV=1;tr|Q9C6K3|Q9C6K3_ARATHDuplicatedhomeodomain-likesuperfamilyproteinOS=ArabidopsisthalianaGN=At1g76880PE=4SV=1	tr|A0A178WGJ5|A0A178WGJ5_ARATH Uncharacterized protein OS=Arabidopsis thaliana GN=AXX17_At1g71380 PE=4 SV=1;tr|Q9C6K3|Q9C6K3_ARATH Duplicated homeodomain-like superfamily protein OS=Arabidopsis thaliana GN=At1g76880 PE=4 SV=1	1	1	1	1.8	67.41	0.0027816	53618	23993	0	0	0	0	25488	0
tr|A0A1P8BE77|A0A1P8BE77_ARATHTranscriptionelongationfactor(TFIIS)familyproteinOS=ArabidopsisthalianaGN=MYH9.6PE=1SV=1;sp|F4KFC7|MD26C_ARATHProbablemediatorofRNApolymeraseIItranscriptionsubunit26cOS=ArabidopsisthalianaGN=MED26CPE=1SV=1	tr|A0A1P8BE77|A0A1P8BE77_ARATH Transcription elongation factor (TFIIS) family protein OS=Arabidopsis thaliana GN=MYH9.6 PE=1 SV=1;sp|F4KFC7|MD26C_ARATH Probable mediator of RNA polymerase II transcription subunit 26c OS=Arabidopsis thaliana GN=MED26C PE=1	1	1	1	4.9	39.203	0	56422	23863	0	0	0	0	25349	0
tr|A0A178UTB9|A0A178UTB9_ARATHNSFOS=ArabidopsisthalianaGN=AXX17_At4g05340PE=4SV=1;sp|Q9M0Y8|NSF_ARATHVesicle-fusingATPaseOS=ArabidopsisthalianaGN=NSFPE=2SV=2	tr|A0A178UTB9|A0A178UTB9_ARATH NSF OS=Arabidopsis thaliana GN=AXX17_At4g05340 PE=4 SV=1;sp|Q9M0Y8|NSF_ARATH Vesicle-fusing ATPase OS=Arabidopsis thaliana GN=NSF PE=2 SV=2	1	1	1	1.5	81.486	0.0027548	30680	23118	0	0	0	0	24558	0
tr|A0A178UHT4|A0A178UHT4_ARATHHIT4OS=ArabidopsisthalianaGN=AXX17_At5g09620PE=4SV=1;sp|A2RVJ8|HIT4_ARATHProteinHEATINTOLERANT4OS=ArabidopsisthalianaGN=HIT4PE=1SV=1	tr|A0A178UHT4|A0A178UHT4_ARATH HIT4 OS=Arabidopsis thaliana GN=AXX17_At5g09620 PE=4 SV=1;sp|A2RVJ8|HIT4_ARATH Protein HEAT INTOLERANT 4 OS=Arabidopsis thaliana GN=HIT4 PE=1 SV=1	1	1	1	3.9	50.544	0	83812	23049	0	0	0	0	24485	0
tr|A0A178VNN8|A0A178VNN8_ARATHUncharacterizedproteinOS=ArabidopsisthalianaGN=AXX17_At2g40630PE=4SV=1	tr|A0A178VNN8|A0A178VNN8_ARATH Uncharacterized protein OS=Arabidopsis thaliana GN=AXX17_At2g40630 PE=4 SV=1	1	1	1	1.9	52.699	0.0026316	95818	22866	0	0	0	0	24291	0
tr|A0A178WJH5|A0A178WJH5_ARATHAP-3complexsubunitdeltaOS=ArabidopsisthalianaGN=AXX17_At1g42880PE=3SV=1;sp|Q9C744|AP3D_ARATHAP-3complexsubunitdeltaOS=ArabidopsisthalianaGN=DELTA-ADRPE=1SV=1	tr|A0A178WJH5|A0A178WJH5_ARATH AP-3 complex subunit delta OS=Arabidopsis thaliana GN=AXX17_At1g42880 PE=3 SV=1;sp|Q9C744|AP3D_ARATH AP-3 complex subunit delta OS=Arabidopsis thaliana GN=DELTA-ADR PE=1 SV=1	1	1	1	1.6	97.084	0.0037783	144960	22591	0	0	0	0	23998	0
tr|A0A178UJQ9|A0A178UJQ9_ARATHPRH75OS=ArabidopsisthalianaGN=AXX17_At5g61700PE=3SV=1;sp|Q39189|RH7_ARATHDEAD-boxATP-dependentRNAhelicase7OS=ArabidopsisthalianaGN=RH7PE=1SV=2	tr|A0A178UJQ9|A0A178UJQ9_ARATH PRH75 OS=Arabidopsis thaliana GN=AXX17_At5g61700 PE=3 SV=1;sp|Q39189|RH7_ARATH DEAD-box ATP-dependent RNA helicase 7 OS=Arabidopsis thaliana GN=RH7 PE=1 SV=2	1	1	1	2.4	72.908	0	50200	21761	0	0	0	0	23116	0
tr|A0A178WFQ7|A0A178WFQ7_ARATHRFC2OS=ArabidopsisthalianaGN=AXX17_At1g56570PE=4SV=1;sp|Q9CAM7|RFC2_ARATHReplicationfactorCsubunit2OS=ArabidopsisthalianaGN=RFC2PE=1SV=1	tr|A0A178WFQ7|A0A178WFQ7_ARATH RFC2 OS=Arabidopsis thaliana GN=AXX17_At1g56570 PE=4 SV=1;sp|Q9CAM7|RFC2_ARATH Replication factor C subunit 2 OS=Arabidopsis thaliana GN=RFC2 PE=1 SV=1	1	1	1	2.7	36.747	0.0037547	46596	21361	0	0	0	0	22691	0
tr|A0A1P8AQZ1|A0A1P8AQZ1_ARATHCleavageandpolyadenylationspecificityfactor30OS=ArabidopsisthalianaGN=CPSF30PE=4SV=1;tr|A0A178WFS9|A0A178WFS9_ARATHUncharacterizedproteinOS=ArabidopsisthalianaGN=AXX17_At1g30920PE=4SV=1;sp|A9LNK9-2|CPSF_ARATHIsoform2of30-kDacleavageandpolyadenylationspecificityfactor30OS=ArabidopsisthalianaGN=CPSF30;sp|A9LNK9|CPSF_ARATH30-kDacleavageandpolyadenylationspecificityfacto…	tr|A0A1P8AQZ1|A0A1P8AQZ1_ARATH Cleavage and polyadenylation specificity factor 30 OS=Arabidopsis thaliana GN=CPSF30 PE=4 SV=1;tr|A0A178WFS9|A0A178WFS9_ARATH Uncharacterized protein OS=Arabidopsis thaliana GN=AXX17_At1g30920 PE=4 SV=1;sp|A9LNK9-2|CPSF_ARATH	1	1	1	5.3	27.246	0.002751	48901	21317	0	0	0	0	22645	0
tr|B9DHR4|B9DHR4_ARATHAT4G30440protein(Fragment)OS=ArabidopsisthalianaGN=At4g30440PE=2SV=1;tr|I1VCA9|I1VCA9_ARATHUDP-D-glucuronate4-epimerase1(Fragment)OS=ArabidopsisthalianaGN=GAE1PE=2SV=1;tr|A0A178UXF7|A0A178UXF7_ARATHGAE1OS=ArabidopsisthalianaGN=AXX17_At4g34900PE=4SV=1;sp|Q9M0B6|GAE1_ARATHUDP-glucuronate4-epimerase1OS=ArabidopsisthalianaGN=GAE1PE=1SV=1	tr|B9DHR4|B9DHR4_ARATH AT4G30440 protein (Fragment) OS=Arabidopsis thaliana GN=At4g30440 PE=2 SV=1;tr|I1VCA9|I1VCA9_ARATH UDP-D-glucuronate 4-epimerase 1 (Fragment) OS=Arabidopsis thaliana GN=GAE1 PE=2 SV=1;tr|A0A178UXF7|A0A178UXF7_ARATH GAE1 OS=Arabidopsi	3	1	1	12.8	28.457	0.0082353	77507	21275	0	0	0	0	22600	0
tr|Q9LR34|Q9LR34_ARATHProteinMAK16homologOS=ArabidopsisthalianaPE=3SV=1;tr|F4I4Q1|F4I4Q1_ARATHProteinMAK16homologOS=ArabidopsisthalianaGN=At1g23280PE=3SV=1;tr|A0A178WDJ9|A0A178WDJ9_ARATHProteinMAK16homologOS=ArabidopsisthalianaGN=AXX17_At1g24490PE=3SV=1	tr|Q9LR34|Q9LR34_ARATH Protein MAK16 homolog OS=Arabidopsis thaliana PE=3 SV=1;tr|F4I4Q1|F4I4Q1_ARATH Protein MAK16 homolog OS=Arabidopsis thaliana GN=At1g23280 PE=3 SV=1;tr|A0A178WDJ9|A0A178WDJ9_ARATH Protein MAK16 homolog OS=Arabidopsis thaliana GN=AXX17	1	1	1	3.7	35.557	0	70055	21160	0	0	0	0	22478	0
tr|A0A178VY55|A0A178VY55_ARATHPectinesteraseOS=ArabidopsisthalianaGN=AXX17_At2g42790PE=4SV=1;sp|O22149|PME17_ARATHProbablepectinesterase/pectinesteraseinhibitor17OS=ArabidopsisthalianaGN=PME17PE=2SV=2	tr|A0A178VY55|A0A178VY55_ARATH Pectinesterase OS=Arabidopsis thaliana GN=AXX17_At2g42790 PE=4 SV=1;sp|O22149|PME17_ARATH Probable pectinesterase/pectinesterase inhibitor 17 OS=Arabidopsis thaliana GN=PME17 PE=2 SV=2	1	1	1	2.7	56.01	0.0038023	53762	20456	0	0	0	0	21730	0
tr|A0A178VDC5|A0A178VDC5_ARATHUncharacterizedproteinOS=ArabidopsisthalianaGN=AXX17_At3g25480PE=4SV=1;sp|Q9LUG5|RPF2_ARATHRibosomeproductionfactor2homologOS=ArabidopsisthalianaGN=At3g23620PE=2SV=1	tr|A0A178VDC5|A0A178VDC5_ARATH Uncharacterized protein OS=Arabidopsis thaliana GN=AXX17_At3g25480 PE=4 SV=1;sp|Q9LUG5|RPF2_ARATH Ribosome production factor 2 homolog OS=Arabidopsis thaliana GN=At3g23620 PE=2 SV=1	1	1	1	3.5	35.727	0.0093349	75189	19660	0	0	0	0	20884	0
tr|A0A178VX07|A0A178VX07_ARATHUncharacterizedproteinOS=ArabidopsisthalianaGN=AXX17_At2g43410PE=3SV=1;sp|Q94BV4|RH6_ARATHDEAD-boxATP-dependentRNAhelicase6OS=ArabidopsisthalianaGN=RH6PE=2SV=2	tr|A0A178VX07|A0A178VX07_ARATH Uncharacterized protein OS=Arabidopsis thaliana GN=AXX17_At2g43410 PE=3 SV=1;sp|Q94BV4|RH6_ARATH DEAD-box ATP-dependent RNA helicase 6 OS=Arabidopsis thaliana GN=RH6 PE=2 SV=2	3	1	1	7	60.195	0	51331	18921	0	0	0	0	20100	0
tr|Q84TJ3|Q84TJ3_ARATHUncharacterizedproteinAt3g12590(Fragment)OS=ArabidopsisthalianaGN=At3g12590PE=2SV=1;tr|A0A1I9LQC1|A0A1I9LQC1_ARATHUncharacterizedproteinOS=ArabidopsisthalianaGN=At3g12590PE=4SV=1;tr|F4J9U2|F4J9U2_ARATHUncharacterizedproteinOS=ArabidopsisthalianaGN=At3g12590PE=4SV=1;tr|A0A178V6Y2|A0A178V6Y2_ARATHUncharacterizedproteinOS=ArabidopsisthalianaGN=At3g12590PE=4SV=1;tr|Q9C7B2|Q9C7B2…	tr|Q84TJ3|Q84TJ3_ARATH Uncharacterized protein At3g12590 (Fragment) OS=Arabidopsis thaliana GN=At3g12590 PE=2 SV=1;tr|A0A1I9LQC1|A0A1I9LQC1_ARATH Uncharacterized protein OS=Arabidopsis thaliana GN=At3g12590 PE=4 SV=1;tr|F4J9U2|F4J9U2_ARATH Uncharacterized	1	1	1	2.1	80.292	0.0038217	64822	18695	0	0	0	0	19859	0
tr|Q8LDP1|Q8LDP1_ARATHUncharacterizedproteinOS=ArabidopsisthalianaPE=2SV=1;tr|Q8H784|Q8H784_ARATHUncharacterizedproteinOS=ArabidopsisthalianaPE=2SV=1;tr|Q9LJ86|Q9LJ86_ARATHAT3g22600/F16J14_17OS=ArabidopsisthalianaGN=LTPG5PE=2SV=1;tr|A0A178VB68|A0A178VB68_ARATHUncharacterizedproteinOS=ArabidopsisthalianaGN=At3g22600PE=3SV=1	tr|Q8LDP1|Q8LDP1_ARATH Uncharacterized protein OS=Arabidopsis thaliana PE=2 SV=1;tr|Q8H784|Q8H784_ARATH Uncharacterized protein OS=Arabidopsis thaliana PE=2 SV=1;tr|Q9LJ86|Q9LJ86_ARATH AT3g22600/F16J14_17 OS=Arabidopsis thaliana GN=LTPG5 PE=2 SV=1;tr|A0A17	1	1	1	6.6	16.786	0	72776	18623	0	0	0	0	19782	0
tr|F4HW29|F4HW29_ARATHCalreticulin3OS=ArabidopsisthalianaGN=CRT3PE=3SV=1;tr|F4HW30|F4HW30_ARATHCalreticulin3OS=ArabidopsisthalianaGN=CRT3PE=3SV=1;tr|Q8GUI1|Q8GUI1_ARATHCalreticulin,putativeOS=ArabidopsisthalianaGN=At1g08450PE=2SV=1;tr|A0A178W681|A0A178W681_ARATHPSL1OS=ArabidopsisthalianaGN=AXX17_At1g08270PE=3SV=1;sp|O04153|CALR3_ARATHCalreticulin-3OS=ArabidopsisthalianaGN=CRT3PE=1SV=2	tr|F4HW29|F4HW29_ARATH Calreticulin 3 OS=Arabidopsis thaliana GN=CRT3 PE=3 SV=1;tr|F4HW30|F4HW30_ARATH Calreticulin 3 OS=Arabidopsis thaliana GN=CRT3 PE=3 SV=1;tr|Q8GUI1|Q8GUI1_ARATH Calreticulin, putative OS=Arabidopsis thaliana GN=At1g08450 PE=2 SV=1;tr|	1	1	1	3.5	43.594	0	30833	18512	0	0	0	0	19664	0
tr|Q9M0R3|Q9M0R3_ARATHT-complexprotein11OS=ArabidopsisthalianaGN=At4g09150PE=4SV=1;tr|A0A178V2E1|A0A178V2E1_ARATHUncharacterizedproteinOS=ArabidopsisthalianaGN=AXX17_At4g10480PE=4SV=1;tr|F4JJB2|F4JJB2_ARATHT-complexprotein11OS=ArabidopsisthalianaGN=At4g09150PE=4SV=1	tr|Q9M0R3|Q9M0R3_ARATH T-complex protein 11 OS=Arabidopsis thaliana GN=At4g09150 PE=4 SV=1;tr|A0A178V2E1|A0A178V2E1_ARATH Uncharacterized protein OS=Arabidopsis thaliana GN=AXX17_At4g10480 PE=4 SV=1;tr|F4JJB2|F4JJB2_ARATH T-complex protein 11 OS=Arabidopsi	1	1	1	1	122.9	0	167200	18061	0	0	0	0	19186	0
[truncated: 172 more rows]

## Sheet: proteinGroups-rep1
Protein IDs	Majority protein IDs	Peptide counts (all)	Peptide counts (razor+unique)	Peptide counts (unique)	Fasta headers	Number of proteins	Peptides	Razor + unique peptides	Unique peptides	Peptides GFP-NPH3-Dark	Peptides GFP-NPH3-Light	Peptides WT-Dark	Peptides WT-Light	Razor + unique peptides GFP-NPH3-Dark	Razor + unique peptides GFP-NPH3-Light	Razor + unique peptides WT-Dark	Razor + unique peptides WT-Light	Unique peptides GFP-NPH3-Dark	Unique peptides GFP-NPH3-Light	Unique peptides WT-Dark	Unique peptides WT-Light	Sequence coverage [%]	Unique + razor sequence coverage [%]	Unique sequence coverage [%]	Mol. weight [kDa]	Sequence length	Sequence lengths	Fraction average	Fraction 1	Fraction 2	Fraction 3	Fraction 4	Q-value	Score	Identification type GFP-NPH3-Dark	Identification type GFP-NPH3-Light	Identification type WT-Dark	Identification type WT-Light	Sequence coverage GFP-NPH3-Dark [%]	Sequence coverage GFP-NPH3-Light [%]	Sequence coverage WT-Dark [%]	Sequence coverage WT-Light [%]	Intensity	Intensity GFP-NPH3-Dark	Intensity GFP-NPH3-Light	Intensity WT-Dark	Intensity WT-Light	LFQ intensity GFP-NPH3-Dark	LFQ intensity GFP-NPH3-Light
[truncated: 851 more rows]
[truncated: 21 more columns]

[truncated: 3 more sheets: Analysis Summary-rep2, Protein Summary-rep2, proteinGroups-rep2]
