# Supplementary material for: Regulation of plant phototropic growth by NPH3/RPT2-like substrate phosphorylation and 14-3-3 binding
Source: Nat Commun. 2021 Oct 21;12:6129. doi: 10.1038/s41467-021-26333-5 (PMC8531357; doi:10.1038/s41467-021-26333-5)
Supplement: Supplementary file 7 — Source Data [file 41467_2021_26333_MOESM7_ESM.xlsx]

## Sheet: Figure 1
	Figure 1a				Relative abundance (%)
	AtG	Gene Name	Short Name	Group	Dark-rep1	Dark-rep2	Light-rep1	Light-rep2
	AT4G09000	GRF1	Chi	Non-epsilon	0.278625	1.19226	5.62452	26.1713
	AT1G78300	GRF2	Omega	Non-epsilon	0.371454	0.540378	5.78406	12.8051
	AT5G38480	GRF3	Psi	Non-epsilon	0.600538	0.139043	4.28782	5.52792
	AT1G35160	GRF4	Phi	Non-epsilon	0.0549343	0	1.00708	1.53564
	AT5G16050	GRF5	Upsilon	Non-epsilon	0	0	0.874273	2.62397
	AT5G10450	GRF6	Lambda	Non-epsilon	0	0.125202	0.49524	1.09667
	AT3G02520	GRF7	Nu	Non-epsilon	0.107496	0.0442685	0.783027	3.67253
	AT5G65430	GRF8	Kappa	Non-epsilon	0	0.240741	1.53193	5.03711
	AT2G42590	GRF9	Mu	Epsilon	0.118837	0.0600409	1.15909	2.7976
	AT1G22300	GRF10	Epsilon	Epsilon	0.393586	0.343892	4.42746	11.3777
	Figure 1b

## Sheet: Figure 2
	Figure 2c
	Figure 2e

## Sheet: Figure 3
	Figure 3b					Figure 3c

## Sheet: Figure 4
	Figure 4a					Figure 4b						Figure 4c

## Sheet: Figure 5
	Figure 5a					Figure 5b

## Sheet: Figure 6
	Figure 6a
	Time	WT	SE n=20	NPH3-1	SE n=20	NPH3-2	SE n=20	S744/746A-1	SE n=20	S744/746A-2	SE n=20	S744/746D-1	SE n=20	S744/746D-2	SE n=20
	0	0	0	0	0	0	0	0	0	0	0	0	0	0	0
	10	0	0	0	0	0	0	0	0	0	0	0	0	0	0
	20	0	0	0	0	0	0	0	0	0	0	0	0	0	0
	30	0	0	0	0	0	0	0	0	0	0	0	0	0	0
	40	0	0	0	0	0	0	-0.02275	0.02275	0	0	0	0	0	0
	50	0	0	0.30205	0.211184	0.0755714	0.0755714	-0.09805	0.09805	0.06095	0.06095	0	0	0	0
	60	1.14185	0.431887	0.61245	0.282886	0.0755714	0.0755714	-0.09805	0.09805	0.6436	0.406556	0	0	0.09545	0.09545
	70	5.86575	1.35764	3.2242	0.92804	1.23776	0.323927	0.5089	0.235131	1.52235	0.779458	0.3895	0.183834	0.18785	0.18785
	80	14.7469	2.05786	10.9824	2.10231	3.60143	0.740713	1.6383	0.491227	3.47825	1.12663	1.34915	0.411657	1.51325	0.509693
	90	26.1383	2.43171	23.7962	3.24424	10.6183	1.50189	3.9419	0.853444	7.3959	1.70815	4.27925	0.940892	3.99165	0.953513
	100	38.1412	2.85001	39.9154	4.14617	20.5801	2.28189	6.41465	1.17902	13.0694	2.65736	8.48955	1.58433	8.52895	1.46588
	110	49.1416	3.29523	55.1368	4.66143	32.255	2.63596	9.846	1.52918	19.0163	3.50217	13.037	2.27815	14.0575	1.85816
	120	58.0119	3.74217	65.4017	4.63074	42.0155	2.84793	13.3976	1.7903	23.7592	4.00809	18.0601	2.4159	19.6563	2.2889
	130	65.4057	3.66659	74.2963	4.24397	51.6268	3.0523	16.9066	1.79938	27.6953	4.09795	22.4279	2.57237	22.443	2.36552
	140	71.3285	3.6806	79.7903	3.84302	59.9818	3.19037	20.3039	1.72867	31.5437	4.02076	25.7529	2.6439	25.5941	2.27276
	150	76.1222	3.77819	82.7675	3.13527	66.1738	3.23353	23.45	1.72818	35.1392	3.75783	28.6044	2.58532	27.7698	2.33804
	160	79.1556	3.56752	83.0271	2.61889	70.7587	3.04449	27.0089	1.75332	37.035	3.38497	31.2507	2.68343	30.5467	2.53097
	170	79.5939	3.15942	82.1539	2.469	74.5177	2.86666	30.3649	1.88571	39.0041	3.26086	34.1065	2.84202	31.9586	2.64909
	180	79.2739	2.94615	81.7916	2.18814	76.8866	2.88363	34.1037	1.96156	40.5349	3.17995	35.9284	2.92728	34.5672	2.43165
	190	79.1327	2.8658	82.9845	2.18024	77.9003	2.59994	36.85	1.89744	42.4013	3.25069	36.8601	2.74761	36.7571	2.35052
	200	78.1438	2.78762	84.2013	2.24928	78.4858	2.58903	39.674	1.81888	44.1786	3.35988	37.5552	2.60498	37.4899	2.28395
	210	79.3234	2.85992	86.5898	2.0284	79.4227	2.31468	42.1327	1.93838	46.0191	3.48178	38.2659	2.62772	37.9151	2.30679
	220	81.7675	2.78702	88.4895	1.79685	80.8955	2.12513	42.6822	1.9654	47.4416	3.41223	38.7264	2.83067	39.0038	2.22961
	230	84.4027	2.85779	88.7635	1.72872	82.7153	2.08831	43.4993	2.03893	48.7727	3.40276	39.1418	2.82015	39.5954	2.17555
	240	86.8118	2.88388	88.1791	1.4666	83.9072	2.1303	44.1886	2.2753	49.7971	3.44189	40.1708	2.85297	40.1816	2.31338
	Figure 6b
	Time	NPH3-1	SE n=20	NPH3-2	SE n=20	S744A-1	SE n=18	S744A-2	SE n=20	S746A-1	SE n=20	S746A-2	SE n=20	nph3	SE n=20
	0	0	0	0	0	0	0	0	0	0	0	0	0	0	0
	10	0	0	0	0	0	0	0	0	0	0	0	0	-0.0966	0.148586
	20	0	0	0	0	0	0	0	0	0	0	0	0	0.1748	0.23706
	30	0	0	0	0	0	0	0	0	0	0	0	0	0.52475	0.57408
	40	0	0	0	0	0	0	0	0	0.1502	0.108921	0.09875	0.09875	1.1007	0.835379
	50	0.30205	0.211184	0.0755714	0.0755714	0	0	0.0693	0.0676299	0.72945	0.420348	0.34735	0.20489	0.9997	0.931616
	60	0.61245	0.282886	0.0755714	0.0755714	0.230222	0.159568	0.19685	0.141946	2.21495	0.863295	1.60895	0.673962	0.67915	1.14836
	70	3.2242	0.92804	1.23776	0.323927	0.708222	0.346071	1.10375	0.426461	5.1798	1.47374	4.382	1.32608	1.25315	0.998677
	80	10.9824	2.10231	3.60143	0.740713	2.68328	0.749832	2.93565	0.848084	10.5903	2.29651	9.7077	2.32026	1.95365	1.03208
	90	23.7962	3.24424	10.6183	1.50189	5.68422	1.27825	5.68205	1.46188	17.2775	2.88708	16.8909	3.23419	2.9814	1.122
	100	39.9154	4.14617	20.5801	2.28189	8.99739	1.63791	9.46795	2.26875	24.9326	3.46915	25.1129	3.93021	3.87225	1.27945
	110	55.1368	4.66143	32.255	2.63596	11.9986	1.81342	14.9492	2.90113	33.607	3.71803	34.3635	4.18434	3.2432	1.26528
	120	65.4017	4.63074	42.0155	2.84793	14.8904	1.98005	19.0692	3.12029	41.8792	3.7557	43.4157	4.15432	2.53465	1.56319
	130	74.2963	4.24397	51.6268	3.0523	17.2837	2.02064	22.6464	3.01581	48.7869	3.75648	51.5614	4.15644	2.9072	1.55833
	140	79.7903	3.84302	59.9818	3.19037	19.7384	2.12909	26.0621	2.87932	54.2341	3.84734	57.6317	4.15207	2.8481	1.61036
	150	82.7675	3.13527	66.1738	3.23353	23.3434	2.26103	28.3131	2.61165	59.8459	3.67826	62.3894	4.07001	2.61	1.76348
	160	83.0271	2.61889	70.7587	3.04449	27.4505	2.45532	30.6486	2.63624	65.1281	3.51832	64.5215	3.76748	2.4455	1.88947
	170	82.1539	2.469	74.5177	2.86666	30.9357	2.42869	32.4379	2.7531	68.7268	3.37245	65.379	3.37616	1.7702	2.02859
	180	81.7916	2.18814	76.8866	2.88363	33.7174	2.72164	34.6413	2.8882	70.913	3.38959	65.5597	3.02087	2.04715	2.11987
	190	82.9845	2.18024	77.9003	2.59994	35.8013	2.67065	36.5558	2.93067	72.2015	3.28901	65.9641	2.85724	2.45745	2.4181
	200	84.2013	2.24928	78.4858	2.58903	36.9132	2.67373	37.6497	2.96812	73.1867	3.29806	67.5958	2.82306	1.8956	2.14384
	210	86.5898	2.0284	79.4227	2.31468	38.4851	2.71756	39.8199	3.10095	73.6507	3.22129	69.3619	2.76694	1.65055	2.13173
	220	88.4895	1.79685	80.8955	2.12513	39.0406	2.71571	41.2775	3.15533	74.6244	3.33647	71.4289	2.94235	1.1658	1.9427
	230	88.7635	1.72872	82.7153	2.08831	40.3336	2.78331	41.858	3.15905	74.8764	3.39159	73.4047	3.19721	1.39315	2.00432
	240	88.1791	1.4666	83.9072	2.1303	40.9728	2.88667	41.9804	3.23215	75.4558	3.44303	75.5505	3.3989	1.35865	2.10263
	Figure 6c
	Time	NPH3-1	SE n=18	NPH3-2	SE n=20	S744A-1	SE n=17	S744A-2	SE n=20	S746A-1	SE n=17	S746A-2	SE n=20	nph3	SE n=20
	0	0	0	0	0	0	0	0	0	0	0	0	0	0	0
	10	0	0	0	0	0	0	0	0	0	0	0	0	-0.53385	0.37115
	20	0	0	0	0	0.0398235	0.0398235	0	0	0	0	0	0	-0.9586	0.54287
	30	0.736394	0.329676	0	0	0.253618	0.176787	0.222	0.162832	2.00794	0.812426	0.7618	0.427659	-0.4519	0.686988
	40	2.46827	0.580304	0.09945	0.09945	0.877935	0.401445	0.9522	0.453359	8.21265	1.43615	4.6355	1.31672	-0.26995	0.660784
	50	5.97971	1.20513	1.2068	0.495566	1.98932	0.695954	2.70595	0.92802	15.7604	2.37473	11.7275	2.6187	-0.51855	0.672304
	60	11.982	2.14313	5.8321	1.2022	3.05272	0.883823	4.7449	1.32653	26.6685	3.15805	22.348	3.51844	0.01075	0.765942
	70	23.0272	3.01736	14.2575	1.78861	4.41129	1.06794	8.31435	1.87508	41.6215	4.02184	35.0542	4.45506	-0.0165	0.763526
	80	36.2327	3.17973	26.6624	2.48148	6.32768	1.1883	13.0168	2.10602	52.8134	4.53833	49.4445	4.63977	-0.32025	0.847829
	90	49.0024	3.702	40.5808	2.95099	8.98045	1.58305	16.7228	2.36994	63.565	4.73268	61.998	4.14433	0.0398	0.978065
	100	60.4467	4.06355	53.0014	3.10967	12.8756	1.76686	19.6244	2.31759	69.0035	4.93175	72.6396	3.98815	0.016	0.888905
	110	69.9539	3.90594	63.1375	3.51227	15.4788	2.02368	23.0445	2.37317	71.6655	5.09978	80.2322	3.71559	-0.03655	1.09107
	120	75.9148	3.77128	71.3029	3.74136	17.5931	2.20097	24.2523	2.42951	73.0442	4.83223	84.0913	3.40991	-0.38065	1.16037
	130	80.3531	3.26458	74.3277	3.54112	19.1535	2.37778	24.4478	2.42898	70.6625	4.26236	83.4021	3.38915	-0.2754	1.10487
	140	81.977	2.94657	76.1392	3.36837	19.4999	2.68418	25.1171	2.51722	68.6344	3.72893	81.6073	3.40361	-0.89245	1.07682
	150	80.7793	2.64256	75.2182	2.87283	20.0344	2.6967	26.9609	2.49816	67.8498	3.21501	79.3569	3.32718	-0.64815	1.21749
	160	80.9228	2.44426	73.558	2.64102	21.105	2.27878	28.4386	2.6554	67.8571	3.03389	76.641	3.26728	-1.25955	1.31402
	170	80.8229	2.44316	71.8577	2.48444	21.6337	2.29447	29.6564	2.86611	69.1272	2.91692	74.8431	3.36772	-1.5873	1.30472
	180	80.816	2.19809	71.7787	2.4869	21.6516	2.19202	30.9509	2.7343	69.8135	2.58402	74.6217	3.45211	-1.66635	1.28345
	190	81.9237	1.87381	74.4278	2.41237	22.666	2.29728	31.8502	2.73462	71.3332	2.45523	75.7587	3.42635	-1.56025	1.35669
	200	82.8771	1.69839	77.4316	2.3199	23.3564	2.45076	32.4793	2.96198	74.7927	2.43058	77.5168	3.25564	-1.3954	1.29752
	210	83.7737	1.55717	80.993	2.42151	24.0053	2.82867	33.2777	3.06814	77.6276	2.76912	79.0545	3.01305	-0.7073	1.22789
	220	84.6934	1.49469	82.7344	2.46744	24.4023	2.75856	34.5688	3.07697	78.1331	3.13639	80.6001	2.89335	-0.6983	1.1801
	230	85.3262	1.54922	83.6154	2.71473	24.7477	2.77584	35.0248	3.01343	78.3504	3.49952	81.1153	2.8621	-1.49525	1.06301
	240	86.0468	1.78269	83.1255	2.70777	24.8324	2.87522	35.7179	2.96414	77.1023	3.57527	81.0534	2.72726	-1.8705	1.17527
	Figure 6d
	Time	NPH3-1	SE n=20	NPH3-2	SE n=20	S744A-1	SE n=19	S744A-2	SE n=20	S746A-1	SE n=18	S746A-2	SE n=20	nph3	SE n=20
	0	0	0	0	0	0	0	0	0	0	0	0	0	0	0
	10	0	0	0	0	0	0	0	0	0	0	0.02035	0.02035	0.1013	0.217604
	20	0	0	0	0	0	0	0	0	0	0	0.02035	0.02035	-0.19745	0.390428
	30	0	0	0	0	0	0	0	0	0	0	0.02035	0.02035	-0.76385	0.673924
	40	0	0	0	0	0	0	0	0	0	0	0.02035	0.02035	-0.8573	0.803437
	50	0	0	0	0	0	0	0	0	0	0	0.02035	0.02035	-0.79455	0.856248
	60	0	0	0	0	0.205474	0.205474	0.229	0.157829	0	0	0.1056	0.0865972	-0.4478	1.02314
	70	0.61415	0.33745	0.3464	0.246678	1.59753	0.949579	1.1415	0.638137	0.637944	0.298312	0.4563	0.312188	-0.3068	1.10215
	80	3.21135	1.11877	1.14975	0.434571	4.27584	1.46485	2.16415	1.00458	3.02667	0.860861	1.0778	0.596258	-0.18765	1.37288
	90	7.57995	1.98072	3.0692	0.856546	7.17868	2.02972	3.86825	1.46244	6.69494	1.55124	3.89405	1.25043	-0.13365	1.69192
	100	11.226	2.34218	5.67075	1.31155	9.57947	2.29433	5.8358	1.87895	12.9191	2.49011	7.59335	1.98332	0.16885	2.00697
	110	15.6526	2.51383	9.23645	2.00578	12.2811	2.5556	7.95645	2.26308	18.1227	3.19332	12.8846	3.02691	0.13305	2.24885
	120	19.5389	2.7963	13.6792	2.55642	15.0457	2.87155	10.3292	2.45801	23.1502	3.58118	19.6121	4.05891	0.15465	2.28886
	130	24.4327	2.83283	18.8061	3.40416	16.8628	2.92626	12.1604	2.53982	28.2214	4.2344	26.6274	4.65822	0.0587	2.389
	140	29.3509	2.72102	23.9297	4.04603	19.2092	2.93752	13.4615	2.62726	33.63	4.65637	33.315	5.09194	-0.0621	2.46686
	150	35.7192	2.70533	28.812	4.66042	20.8435	2.82978	15.2391	2.81724	37.8777	4.9242	39.791	5.60077	0.20565	2.63702
	160	41.1697	2.80809	32.4047	5.06101	23.0386	2.69817	16.4353	2.78229	42.6991	4.96955	47.5624	5.8129	-0.10925	2.70567
	170	46.8826	3.08257	37.881	5.51987	24.8428	2.62159	18.3591	2.84695	47.6092	5.00967	55.1461	6.05399	-0.40425	2.90084
	180	52.447	3.31806	42.4573	5.8144	27.1986	2.54515	20.2855	2.9383	52.9565	4.85331	61.307	5.90139	-0.2601	3.02373
	190	57.0655	3.27631	45.6535	5.86799	27.8961	2.49046	23.0204	3.01121	57.9693	4.76372	66.5805	5.37657	-0.2318	3.01164
	200	60.8804	3.33513	49.4273	5.6155	28.6563	2.59547	26.1122	3.09572	62.4156	4.41528	71.0068	4.70993	0.1159	2.95138
	210	66.2081	3.24867	52.826	5.17096	30.3309	2.46069	29.115	3.36333	67.4567	4.11616	73.7844	4.03011	0.15865	2.86745
	220	69.9356	3.19108	56.741	4.88469	32.0406	2.28197	31.2593	3.59298	70.7246	3.99723	76.5275	3.59762	0.75185	2.73575
	230	73.4016	3.13038	60.7219	4.3879	33.6593	2.1714	33.826	3.67593	74.6618	3.80857	78.7695	3.26988	1.1526	2.66964
	240	77.369	3.03235	64.3905	3.8506	35.4252	1.9283	35.7396	3.75309	78.2806	3.86713	80.7189	3.3436	1.2572	2.67623
	Figure 6e	WT n=20	nph3 n=20	NPH3-1 n=20	NPH3-2 n=20	S744A-1 n=20	S744A-2 n=20	S746A-1 n=20	S746A-2 n=20		WT n=20	nph3 n=20	NPH3-1 n=20	NPH3-2 n=20	S744A-1 n=20	S744A-2 n=20	S746A-1 n=20	S746A-2 n=20		WT n=20	nph3 n=20	NPH3-1 n=20	NPH3-2 n=20	S744A-1 n=20	S744A-2 n=20	S746A-1 n=20	S746A-2 n=20
	replicate1	52.975	2.8688	53.3508	43.5538	20.0221	13.8993	46.017	28.2174	replicate2	54.3602	10.0806	53.2971	42.7341	27.7585	25.9423	46.3972	46.5074	replicate3	53.001	7.907	56.233	59.826	22.62	25.889	58.299	50.826
		54.0276	26.128	44.7285	46.8885	26.8008	15.4595	55.9442	49.7636		49.5739	6.4588	54.888	44.0477	26.5651	27.0309	52.4959	34.992		59.452	-1.591	47.657	43.452	23.199	23.839	55.437	43.995
		57.8174	8.7074	54.5366	49.0851	21.3569	23.3925	45.9622	37.0232		60.3409	4.2248	46.8476	53.5571	21.8014	26.5651	45.5162	54.4623		54.039	-0.868	51.843	60.573	26.565	29.105	48.077	55.751
		51.1269	1.9921	42.4153	56.3665	14.574	22.269	52.0835	50.7417		62.6223	0.5154	39.8056	40.8416	28.3008	32.0054	47.4896	43.394		55.516	-3.27	52.696	50.204	20.854	22.392	49.236	49.316
		53.5308	12.6927	43.8475	49.3472	22.5012	19.1542	49.9697	59.891		46.273	6.3166	42.5104	51.6891	27.1811	29.9315	56.6894	54.4623		60.707	10.62	50.826	41.333	16.587	25.644	45.655	49.764
		54.5742	13.2405	54.7704	45.9274	11.7893	8.6864	35.6904	38.1088		51.9112	8.8858	43.3634	43.5312	25.1148	30.6507	52.4314	61.9275		52.137	11.598	48.814	47.849	23.839	14.859	53.846	48.468
		48.7215	0.5968	36.7249	53.6075	20.6872	19.2851	51.9087	36.4962		49.3045	3.3809	50.9806	41.1859	19.44	21.3706	55.5392	58.2764		61.103	16.557	55.981	41.634	16.858	21.984	53.947	42.369
		60.8817	-1.7534	53.8885	53.5066	28.3159	24.1435	40.2607	52.2398		42.6467	1.0093	41.894	51.1276	27.1811	29.9315	44.2152	49.514		51.901	3.504	51.096	41.502	14.621	24.059	40.604	56.296
		51.5569	1.0322	53.2289	55.6764	17.3746	2.3913	49.3696	32.7115		45	-1.8349	43.3634	49.9392	17.8787	23.0255	55.6539	50.9061		56.688	10.408	52.727	54.754	13.799	23.525	57.268	50.912
		50.6774	6.6544	49.3987	59.9456	16.5107	12.1469	51.5754	42.0797		51.4588	13.8132	40.2364	42.987	28.8108	34.439	54.4623	57.2157		48.731	11.094	51.44	46.04	24.619	24.473	45.645	48.927
		53.2971	-0.5968	43.2534	44.7184	14.5603	0.1281	53.0352	44.7503		48.5323	18.0238	42.7974	44.5843	15.9454	29.9816	52.125	52.8831		50.22	14.801	48.814	58.935	12.339	26.565	52.509	48.888
		58.7363	-0.6437	44.666	37.5629	20.2506	16.9675	49.8931	37.0082		53.5836	9.4264	33.9591	44.4851	28.6105	37.7757	57.6804	47.0096		57.127	3.536	51.789	45.326	13.536	24.905	54.162	57.031
		58.9229	0	37.6442	51.2339	14.1986	11.0777	49.6534	37.6915		40.5467	1.6969	48.4336	38.4341	25.4633	21.9606	53.3929	52.9893		56.66	14.931	51.665	51.634	24.842	14.036	55.04	52.496
		49.5663	3.3997	56.0456	51.8379	22.4161	30.7896	53.6371	59.6949		58.3245	6.3523	57.8043	52.9269	28.6105	20.2249	49.5378	43.1118		46.202	8.297	56.969	49.289	25.71	18.925	42.926	51.17
		56.5059	12.8043	45.2509	45.5256	13.9248	8.096	49.2006	29.3394		49.6552	2.9551	48.1221	43.2907	26.0754	22.8737	58.8775	39.8056		54.118	10.305	46.193	62.124	25.866	24.567	50.37	53.789
		47.4988	15.5241	57.6771	45.2851	15.8114	22.9095	35.6398	53.2233		46.626	6.2825	57.0508	46.302	24.7751	19.359	46.273	40.4261		57.771	11.07	54.821	46.009	22.38	21.541	58.618	54.349
		52.6754	18.4349	53.2194	51.1702	24.2881	20.3764	32.7344	48.6103		39.6037	6.7856	48.7517	51.2258	21.8014	34.6409	53.1301	34.3543		50.613	17.65	45.619	55.523	28.887	17.526	49.909	42.089
		53.1954	12.8937	41.1839	43.3082	7.8095	14.5742	44.7368	48.6063		53.2619	9.2057	48.9909	44.0122	20.9245	22.8906	56.8454	42.8253		45.393	15.945	45.947	54.627	22.62	13.241	40.557	48.366
		54.5263	23.5151	39.6647	46.0512	22.5426	29.4759	44.4032	44.2152		48.5035	-5.814	52.125	52.6486	26.5651	15.4612	51.5688	37.2664		46.591	9.689	52.992	47.07	27.519	25.017	56.411	52.907
		47.867	1.2704	42.9546	50.8886	8.6577	25.6768	42.2737	38.9275		44.3097	19.7654	53.1301	45.2444	27.8973	8.3659	55.751	57.1443		45	1.081	46.4	47.726	9.039	37.476	61.699	48.576
		59.0547	4.6774	47.0447	60.6231	17.8096	23.1265	36.4823	39.8056		45	12.8635	59.3936	43.9868	23.1986	18.9246	50.371	53.3103		59.216	12.2	55.842	43.348	24.22	20.956	57.791	52.595
		45.3167	5.7743	57.9295	45.3933	30.5143	12.8477	38.0567	43.1221		43.4089	7.125	50.4119	41.7616	28.3008	21.2505	57.5288	37.3039		48.447	2.045	48.021	56.028	25.56	22.62	56.683	44.887
		55.3423	7.7403	41.2498	44.5185	10.4258	22.0942	41.439	39.6566		45	11.9761	58.2011	40.7913	29.31	34.8753	56.6336	40.6013		61.033	15.593	48.715	45.104	17.928	22.011	50.904	55.295
		58.401	1.014	48.4215	51.7505	9.1623	5.2901	47.1318	49.6053		42.6627	6.7098	53.6156	53.6591	27.8973	23.4287	50.5722	39.6855		51.87	7.943	49.078	63.925	11.592	17.447	52.969	49.949
		54.5002	2.5814	52.5452	40.4637	18.7186	21.3369	56.6185	60.1106		44.2927	5.7222	59.4208	42.8789	23.459	19.44	52.0284	53.2971		54.246	9.689	45.78	48.691	18.853	28.61	57.716	56.004
		56.5555	0.4372	45.286	53.7678	23.0148	22.4259	34.7652	35.5314		57.6002	1.3941	47.663	52.5394	27.1497	23.4986	57.9074	49.1849		53.616	-7.848	52.416	48.337	21.307	24.905	53.337	43.363
		44.765	1.7715	37.6443	45.8551	21.3966	26.764	55.2343	29.1099		45	14.4898	39.1304	51.4993	25.7693	28.3008	53.4986	40.9144		53.471	16.39	58.51	54.392	11.768	16.314	60.278	52.224
		47.7497	-0.5509	59.3279	44.2293	7.125	16.7898	43.3852	53.1301		43.4089	18.8861	50.0131	46.6683	29.7449	38.047	57.3391	51.3402		52.202	11.497	44.841	60.294	19.747	23.171	55.264	53.531
		58.9192	-0.6296	60.0865	43.5312	23.8387	19.5923	44.6283	37.9683		52.9072	14.7436	44.1697	43.2936	26.1753	12.0948	54.1179	57.2005		51.47	-3.527	59.617	50.793	22.109	20.27	51.444	45.579
		43.6818	-3.5763	29.6894	54.1302	8.4889	23.4287	53.2273	61.5457		45	-3.6697	44.029	42.9342	20.8545	16.46	50.7106	47.9357		48.814	15.826	57.906	49.128	16.113	13.158	49.319	60.599
		47.7009	14.2903	50.1944	33.2649	16.0626	21.8668	52.0878	26.5845		42.1376	10.8326	47.3278	41.5109	25.3014	35.2724	57.875	44.3097		51.746	10.222	52.79	42.397	27.096	11.772	59.323	55.67
		50.1176	15.8712	53.1961	59.9899	38.0888	8.1136	45.443	47.548		41.7295	7.6293	56.4755	48.743	24.7751	26.5651	44.0906	54.0903		50.08	9.462	58.106	43.958	23.051	28.936	56.821	51.147
		45.9341	10.9111	36.7225	43.0908	18.5704	17.4639	46.2844	43.4089		49.8991	13.6055	58.8912	45.6903	26.5651	32.0054	48.4682	42.1659		44.408	11.31	43.512	50.938	14.797	29.745	53.506	55.632
		45.3128	5.5722	44.7087	42.732	23.505	10.8403	39.5424	32.9492		43.4926	-1.8476	45	40.1193	17.1027	15.9454	49.7079	46.4943		46.201	2.386	44.211	50.733	24.444	28.295	48.366	51.605
		46.9979	15.1201	42.7375	51.4588	24.7457	17.2234	38.9382	34.6127		43.4518	0.6022	43.5312	54.3335	24.6769	31.6075	55.4915	55.5816		58.817	-4.399	51.858	63.587	16.189	16.803	59.479	45.928
		54.9406	24.7235	43.5797	40.2595	22.5725	16.7984	35.8974	43.2549		46.4321	7.2387	53.6955	40.4261	19.29	31.185	45.7073	48.8141		43.567	3.122	55.176	43.012	19.231	25.875	47.285	54.559
		46.2189	4.6534	38.2047	52.7523	7.4533	10.6497	34.7769	39.07		39.9364	4.4608	42.3162	45.6669	22.5206	14.8586	47.3533	47.3533		46.931	1.146	47.891	56.259	23.629	24.567	55.765	54.559
		53.4927	9.8658	54.7674	33.0726	12.5208	22.641	42.4006	58.7515		44.3097	1.5911	42.1659	40.1009	23.4986	16.3139	51.4993	44.1815		54.904	-6.17	47.231	54.372	15.255	14.9	44.567	49.399
		47.4994	1.3972	49.2006	42.8978	3.4682	16.2038	56.2239	40.956		50.6307	8.7462	46.6366	48.891	20.6744	20.9558	47.4195	47.2906		59.541	3.504	50.477	46.708	18.925	14.381	54.168	48.945
		51.4748	-4.8793	46.6181	57.5456	12.3808	16.543	39.6723	38.5892		45	-1.6366	42.9786	44.0001	23.7026	20.1363	51.2034	53.4089		51.554	-0.605	45.801	49.957	21.801	11.31	51.17	50.856
	Figure 6e P Values
			Tukey's multiple comparisons test	Mean Diff.	99.00% CI of diff.	Below threshold?	Summary	Adjusted P Value
			WT vs. nph3	43.9	40.85 to 46.95	Yes	****	<0.0001
			WT vs. NPH3-1	1.968	-1.080 to 5.016	No	ns	0.3032
			WT vs. NPH3-2	2.592	-0.4564 to 5.640	No	ns	0.0544
			WT vs. S744A-1	29.87	26.82 to 32.92	Yes	****	<0.0001
			WT vs. S744A-2	29.43	26.38 to 32.48	Yes	****	<0.0001
			WT vs. S746A-1	0.7276	-2.320 to 3.776	No	ns	0.9905
			WT vs. S746A-2	3.486	0.4378 to 6.534	Yes	**	0.0014
			nph3 vs. NPH3-1	-41.93	-44.98 to -38.88	Yes	****	<0.0001
			nph3 vs. NPH3-2	-41.31	-44.36 to -38.26	Yes	****	<0.0001
			nph3 vs. S744A-1	-14.03	-17.08 to -10.98	Yes	****	<0.0001
			nph3 vs. S744A-2	-14.47	-17.52 to -11.42	Yes	****	<0.0001
			nph3 vs. S746A-1	-43.17	-46.22 to -40.12	Yes	****	<0.0001
			nph3 vs. S746A-2	-40.41	-43.46 to -37.37	Yes	****	<0.0001
			NPH3-1 vs. NPH3-2	0.6236	-2.424 to 3.672	No	ns	0.9963
			NPH3-1 vs. S744A-1	27.9	24.86 to 30.95	Yes	****	<0.0001
			NPH3-1 vs. S744A-2	27.46	24.41 to 30.51	Yes	****	<0.0001
			NPH3-1 vs. S746A-1	-1.241	-4.289 to 1.808	No	ns	0.8385
			NPH3-1 vs. S746A-2	1.518	-1.530 to 4.566	No	ns	0.6464
			NPH3-2 vs. S744A-1	27.28	24.23 to 30.33	Yes	****	<0.0001
			NPH3-2 vs. S744A-2	26.84	23.79 to 29.88	Yes	****	<0.0001
			NPH3-2 vs. S746A-1	-1.864	-4.912 to 1.184	No	ns	0.3749
			NPH3-2 vs. S746A-2	0.8941	-2.154 to 3.942	No	ns	0.9686
			S744A-1 vs. S744A-2	-0.4442	-3.492 to 2.604	No	ns	0.9996
			S744A-1 vs. S746A-1	-29.14	-32.19 to -26.10	Yes	****	<0.0001
			S744A-1 vs. S746A-2	-26.39	-29.43 to -23.34	Yes	****	<0.0001
			S744A-2 vs. S746A-1	-28.7	-31.75 to -25.65	Yes	****	<0.0001
			S744A-2 vs. S746A-2	-25.94	-28.99 to -22.89	Yes	****	<0.0001
			S746A-1 vs. S746A-2	2.758	-0.2898 to 5.806	No	*	0.0305

## Sheet: Figure 7
								Figure 7f
	Figure 7d							Time	NPH3-1	SE n=20	NPH3-2	SE n=20	R18-1	SE n=20	R18-2	SE n=20	mR18-1	SE n=20	mR18-2	SE n=20	nph3	SE n=20
								0	0	0	0	0	0	0	0	0	0	0	0	0	0	0
								10	0	0	0	0	-0.08415	0.08415	-0.1631	0.1631	0	0	0	0	0.696115	0.355233
								20	0	0	0	0	-0.15465	0.394639	-0.30545	0.155774	0	0	0	0	0.959735	0.587356
								30	0.31135	0.216296	0.0868	0.0868	0.41205	1.04434	-0.4581	0.501422	0.12232	0.12232	0.09991	0.09991	1.47635	0.96423
								40	1.0117	0.403382	0.4788	0.276012	1.3513	1.55847	-0.97785	1.10367	0.21447	0.21447	0.367435	0.272548	1.66784	1.21785
								50	2.32465	0.715056	1.6223	0.697133	2.04335	1.87266	-0.31325	1.42939	0.354255	0.283676	0.83546	0.347642	1.38105	1.35824
								60	8.3518	1.30095	4.8822	1.10367	2.5703	2.23054	1.07745	1.79115	0.90236	0.416793	2.38881	0.67982	1.91523	1.43703
								70	17.2386	1.92541	12.5762	1.76207	4.3888	2.77879	2.77125	2.09489	1.7921	0.706789	4.88049	0.980663	2.42325	1.40951
								80	28.0606	2.40259	22.9837	2.12601	5.83295	2.9925	5.2946	2.63727	2.70097	0.889691	7.19765	1.25007	2.98366	1.35464
								90	40.2828	2.5581	34.1724	2.68794	7.3689	3.20118	7.94415	2.94175	4.61597	1.15513	10.3894	1.43187	3.59815	1.40791
								100	51.8837	3.23804	45.9755	3.13648	9.35915	3.42256	10.461	3.18026	7.87959	1.37651	13.9031	1.47201	3.68894	1.51364
	Figure 7e							110	60.4165	3.57033	55.0759	3.23239	10.5722	3.50493	13.2697	3.42655	11.0571	1.45529	15.9687	1.4987	3.37799	1.83666
								120	68.6125	3.51314	65.2156	3.74308	11.7366	3.57556	15.288	3.81755	14.747	1.69698	17.1148	1.73749	2.73879	1.91354
								130	73.0976	3.42993	71.2567	3.79652	12.5521	3.63643	16.4384	4.1178	18.1074	1.84884	18.6326	1.95717	2.65281	2.02404
								140	75.6618	3.23988	74.6901	3.28728	13.308	3.59898	16.8362	4.34115	20.9221	1.96227	20.0004	2.02002	3.60665	1.80259
								150	75.5378	3.03917	76.6421	2.98357	12.8156	3.25778	16.2143	4.32821	22.792	2.10628	20.8644	2.18291	3.16766	1.81286
								160	76.2155	2.92254	75.544	2.87735	11.993	3.05793	15.8316	4.43125	24.0123	2.00724	21.8229	2.26287	2.28131	1.99199
								170	75.9862	2.76764	74.7626	2.81262	10.3886	3.00411	14.9861	4.51181	24.7552	1.89928	22.4921	2.25886	2.72575	2.14967
								180	75.9844	2.53572	75.0225	2.75224	9.97685	3.18617	14.829	4.55168	25.3924	1.86539	23.1614	2.12675	2.63162	2.17467
								190	77.3287	2.38091	76.2936	2.77128	8.59905	3.3669	14.3456	4.44706	25.9269	1.85521	23.6968	2.10237	2.57059	2.1091
								200	80.2449	1.94297	78.2512	2.95027	8.43995	3.49309	14.5814	4.29292	26.5465	2.04455	24.4343	2.03217	2.5729	2.29421
								210	83.2769	1.81339	80.5461	3.04385	8.8415	3.45653	14.4515	4.18141	27.0408	2.00663	25.1788	2.10441	2.93419	2.40124
								220	84.5439	1.75552	82.4794	2.8725	9.17195	3.42023	15.0728	4.10433	28.5758	1.97964	26.6374	2.23903	3.07631	2.37073
								230	84.4042	1.98523	84.4363	2.52785	9.28005	3.35155	15.743	4.20596	29.9442	2.07323	28.3138	2.46783	2.68326	2.55557
								240	83.2689	2.5915	85.0055	2.67787	9.29335	3.2934	15.5458	4.33535	30.8838	2.05823	30.1527	2.74682	2.11647	2.46466
								Figure 7g
								Time	NPH3-1	SE n=20	NPH3-2	SE n=20	R18-1	SE n=20	R18-2	SE n=20	mR18-1	SE n=20	mR18-2	SE n=20	nph3	SE n=18
								0	0	0	0	0	0	0	0	0	0	0	0	0	0	0
								10	0	0	0.00845	0.00845	0.0037	0.0804231	0.39915	0.378298	0	0	0	0	-0.102644	0.102644
								20	0	0	0.00845	0.00845	0.20985	0.315085	0.97105	0.588512	0	0	0	0	0.279628	0.352836
								30	0	0	0.00845	0.00845	0.8026	0.6461	1.42985	0.897707	0	0	0	0	0.330694	0.407178
								40	0	0	0.0493	0.0493	0.73485	1.01988	1.70665	1.36109	0	0	0	0	0.395044	0.466068
								50	0.7331	0.355611	0.37055	0.173838	1.53285	1.49268	2.54875	1.80788	0.03308	0.03308	0	0	0.639333	0.518864
								60	2.6276	0.622256	2.10975	0.54449	3.17025	1.96881	4.2541	2.24022	0.162635	0.0892812	0.123985	0.123985	1.00248	0.602253
								70	7.34025	1.25938	6.89125	1.06541	4.9834	2.37007	6.4957	2.75316	0.57768	0.279926	0.757875	0.321629	1.16713	0.685688
								80	16.2392	2.01995	15.1648	1.7978	7.92155	3.12703	9.11005	3.42711	2.12733	1.02621	1.57785	0.544582	1.25492	0.726203
								90	28.4753	2.2597	25.7027	2.51481	10.7221	3.88513	11.9302	4.04486	3.79713	1.15636	3.79329	0.757381	1.05508	0.860039
								100	40.8752	2.30958	36.0669	3.00482	12.1121	4.34778	14.776	4.50312	6.985	1.05413	6.91617	1.12496	0.884044	0.851768
								110	52.0677	3.22046	46.1737	3.40749	14.1125	4.73258	18.2034	5.14709	10.4761	1.12978	10.3131	1.42265	1.09761	1.21204
								120	60.1215	3.57854	55.6097	3.92521	15.6582	4.95435	21.6357	5.72364	14.9116	1.42507	14.1482	1.68106	1.18733	1.54053
								130	65.5164	3.47502	63.0129	4.13864	16.7109	4.9353	23.8044	6.15688	18.6343	1.75529	18.5883	1.88322	0.923311	2.02095
								140	69.1557	3.16898	66.9216	4.19524	16.8752	4.83219	25.4115	6.39929	21.4161	1.84608	22.1519	1.9908	1.38968	2.32422
								150	71.4076	2.76753	70.0427	3.82869	16.941	4.73791	26.2026	6.61279	24.4311	1.85633	26.0512	2.11726	1.59527	2.43038
								160	73.1455	2.30762	70.9008	3.51401	16.5558	4.65323	25.7302	6.77652	27.4192	2.05299	29.7036	1.9668	1.81794	2.54109
								170	74.592	2.299	71.9197	3.04332	15.9092	4.76127	24.9744	6.80585	29.8836	2.06848	32.5331	2.15436	1.90394	2.63643
								180	77.0129	2.54122	73.1924	2.66083	15.624	4.83579	24.113	6.94752	31.5186	1.96798	34.3895	2.35867	1.89734	2.62615
								190	80.2325	2.57779	75.5259	2.72511	15.862	5.00124	23.2462	7.06464	32.9061	2.02897	36.3514	2.20575	1.86668	2.62395
								200	82.5383	2.46804	78.8749	2.80621	15.5847	5.1229	23.0995	7.52655	34.0467	2.08027	36.7655	2.24945	1.54684	2.67927
								210	84.0647	2.51145	81.4233	2.67808	15.3124	5.29159	22.7859	7.59621	34.8174	2.20198	38.4304	2.20921	1.53327	2.7084
								220	84.4305	2.55908	84.2156	2.60234	14.5908	5.32889	22.9319	7.58087	35.3485	2.19298	40.0935	2.14124	1.72514	2.7798
								230	84.3421	2.51088	85.451	2.46413	13.9387	5.33654	24.0281	7.89862	36.278	2.17244	41.5904	2.13508	2.07964	2.85591
								240	84.1733	2.49087	85.4572	2.47802	13.3074	5.23873	24.0836	8.12197	37.0329	2.30519	41.8316	2.18174	2.01582	2.90467
								Figure 7h
								Time	NPH3-1	SE n=20	NPH3-2	SE n=19	R18-1	SE n=20	R18-2	SE n=20	mR18-1	SE n=20	mR18-2	SE n=18	nph3	SE n=20
								0	0	0	0	0	0	0	0	0	0	0	0	0	0	0
								10	0	0	0	0	1.2389	1.2389	0	0	0	0	0	0	-0.059645	0.059645
								20	0	0	0	0	1.2835	1.23735	-0.04	0.169115	0	0	0	0	-0.09436	0.365922
								30	0	0	0	0	1.29925	1.23659	0.08685	0.260181	0	0	0	0	-0.12686	0.624393
								40	0	0	0	0	1.37975	0.977943	0.37245	0.380139	0	0	0	0	-0.307375	0.796719
								50	0	0	0	0	1.9937	0.903244	0.5405	0.401208	0	0	0	0	-0.47254	0.803836
								60	0.095	0.095	0.0976316	0.0976316	2.9715	1.11123	1.1332	0.574639	0.201	0.141004	0	0	-0.47155	0.835167
								70	0.17065	0.17065	0.271737	0.203129	3.7637	1.2603	2.6878	1.07295	0.5896	0.393867	0.06495	0.06495	-0.314905	0.860897
								80	0.7568	0.332432	0.621053	0.34365	5.16345	1.77636	4.99745	1.89216	1.29733	0.92156	0.644122	0.261701	0.25073	0.866522
								90	1.9351	0.465635	2.09153	0.809053	6.29865	2.05442	6.72295	2.74291	2.20869	1.22179	1.93416	0.460379	0.781245	0.944913
								100	3.8405	0.812724	4.63347	1.42412	8.1074	2.48431	9.64615	3.64546	3.12221	1.45535	4.84148	0.994911	1.19139	1.04628
								110	6.6058	1.20936	8.26668	2.15368	9.3514	2.78602	11.2274	4.03776	4.24171	1.52362	8.13656	1.79208	1.67922	1.1645
								120	10.1989	1.57238	12.4699	2.90179	10.2982	2.98047	12.1342	4.47384	6.03718	1.71156	10.6007	2.33122	2.2432	1.30538
								130	14.8692	2.09716	17.7296	3.65639	11.0372	3.14287	12.584	4.59837	8.0859	1.92314	12.5445	2.71709	2.49206	1.48493
								140	19.7222	2.41379	23.5964	4.37328	11.7207	3.18947	13.4409	4.66979	9.60429	2.18327	13.9581	2.81238	3.26597	1.79088
								150	23.7007	2.51715	29.9446	5.06881	13.3576	3.28764	15.2442	4.88906	11.6689	2.22944	15.3644	2.84572	3.49504	1.98689
								160	27.1715	2.59156	35.6654	5.1824	14.5854	3.46971	16.235	4.88854	13.8368	2.27065	16.7511	2.79167	3.7928	2.14272
								170	30.6523	2.52713	42.4823	5.40167	15.4614	3.58274	17.3816	5.24438	15.0694	2.16462	18.4591	2.6275	3.95223	2.20552
								180	35.3517	2.83146	49.0915	5.70047	16.0775	3.81111	18.2406	5.50702	17.0672	2.09912	19.6468	2.5327	3.84671	2.19599
								190	39.8935	2.95056	54.5978	5.82666	16.615	4.00776	19.6351	5.72495	18.5539	2.01653	20.9685	2.43715	3.86614	2.22861
								200	44.8444	2.8418	59.34	5.44038	17.9488	4.37149	21.4924	6.15378	20.1493	1.86648	22.7232	2.55429	3.83112	2.23412
								210	50.2815	2.91507	63.8074	5.22305	19.0882	4.65265	22.5306	6.43862	22.1056	1.90828	24.6494	2.67386	3.99955	2.24356
								220	55.0657	2.92587	67.9745	4.90744	20.0189	4.88873	24.8858	7.0178	24.534	1.98394	27.2182	2.84364	3.80162	2.25443
								230	59.7986	2.88149	71.8043	4.31105	20.2599	5.007	25.8124	7.43329	26.5255	2.03064	30.3779	3.13177	3.38768	2.19602
								240	64.2424	2.89709	74.1868	3.77272	20.5084	5.06668	25.5443	7.55308	28.8893	2.26272	33.4795	3.57364	2.69819	2.06749

## Sheet: Supplementary Figure S1
	Figure S1c

## Sheet: Supplementary Figure S2
	Figure S2a								Figure S2b								Figure S2c								Figure S2d
	WT	NPH3-1	NPH3-2	S744/746A-1	S744/746A-2	S744/746D-1	S744/747D-2		NPH3-1	NPH3-2	S744A-1	S744A-2	S746A-1	S746A-2	nph3		NPH3-1	NPH3-2	S744A-1	S744A-2	S746A-1	S746A-2	nph3		NPH3-1	NPH3-2	S744A-1	S744A-2	S746A-1	S746A-2	nph3
	79.484	74.961	86.979	41.82	57.343	19.768	48.013		74.961	86.979	54.165	48.314	76.278	88.781	-0.687		78.607	106.632	23.5083	45.27	51.044	95.44	-4.994		49.274	100.043	25.524	36.591	72.944	63.65	-14.854
	84.289	86.878	87.785	31.759	53.372	29.715	44.785		86.878	87.785	48.002	32.959	85.426	59.538	14.534		78.2791	87.552	11.3472	17.88	80.1	72.612	-4.821		60.155	77.963	22.752	25.346	69.974	57.523	3.814
	92.254	93.383	97.394	30.687	50.599	45.143	21.727		93.383	97.394	32.205	65.556	81.708	87.02	2.273		100.032	66.754	19.3403	32.196	70.702	66.744	-3.692		95.346	59.153	40.236	28.468	65.564	71.095	20.821
	100.481	93.21	71.267	45.909	17.63	45.638	34.824		93.21	71.267	39.762	60.422	95.761	96.52	7.853		78.5721	80.538	30.9947	47.834	64.768	90.191	-1.106		80.883	62.109	45	33.076	101.66	90.466	-1.681
	104.313	86.987	76.61	34.967	81.911	38.454	25.463		86.987	76.61	59.618	43.556	75.601	86.517	1.112		92.3239	69.52	38.5855	56.489	70.88	73.54	2.366		71.315	75.634	33.163	41.156	73.651	109.301	-12.987
	94.611	90.272	93.85	56.942	67.249	26.625	38.293		90.272	93.85	25.937	55.207	55.836	78.865	-4.635		88.7127	68.513	36.5404	41.928	79.519	44.991	-8.276		81.838	78.559	20.082	40.882	83.991	85.391	-7.496
	85.834	102.903	88.179	55.793	22.817	33.117	49.027		102.903	88.179	35.018	39.114	92.26	40.426	4.863		75.1051	82.074	14.0363	1.918	72.696	73.468	1.409		68.199	80.894	24.394	40.601	88.332	90.749	-24.89
	59.621	84.039	88.585	36.703	44.429	46.046	19.799		84.039	88.585	24.421	44.029	98.283	67.153	-9.142		83.5612	73.041	11.3614	39.556	66.636	84.094	-7.331		75.35	54.262	26.566	55.22	61.579	90.47	3.895
	76.499	92.684	80.756	49.662	44.773	17.628	32.927		92.684	80.756	43.771	68.099	77.8	85.365	2.604		88.405	81.885	20.6375	40.07	104.62	87.436	-3.93		83.333	83.092	35.785	38.706	79.786	77.309	2.411
	62.946	87.657	66.107	41.216	66.502	39.574	55.039		87.657	66.107	29.745	29.56	41.186	91.848	13.979		101.599	75.809	36.876	36.532	74.784	68.913	-10.915		69.52	88.005	42.338	54.039	87.368	75.217	14.036
	78.559	97.4	87.732	57.767	50.717	37.405	32.856		97.4	87.732	50.454	32.953	52.843	52.843	3.422		91.0713	76.759	21.6635	30.194	75.079	84.97	9.384		93.576	68.062	38.324	68.646	55.288	99.358	5.412
	87.797	90	85.601	59.036	50.219	55.722	45.976		90	85.601	39.943	14.468	76.329	76.329	-8.972		82.11	87.979	31.5363	14.731	69.734	96.833	8.962		78.957	60.402	36.624	32.669	53.378	80.327	-10.32
	90	77.074	84.52	44.037	39.846	44.537	39.094		77.074	84.52	51.907	56.972	68.517	68.517	6.399		89.4491	84.211	17.4962	54.009	86.94	76.883	-0.987		64.359	41.263	46.432	17.447	84.764	74.887	16.097
	92.551	83.911	105.622	26.74	40.549	31.781	46.685		83.911	105.622	37.69	45	101.669	101.669	-6.572		86.7845	112.965	17.1295	33.554	66.595	80.551	-4.399		71.838	35.301	40.061	48.064	49.879	46.469	6.381
	91.909	87.347	84.752	38.66	55.582	28.641	43.698		87.347	84.752	61.649	39.806	70.051	70.051	-1.629		82.5976	73.877	13.073	50.188	74.839	89.438	-3.621		58.11	67.62	30.811	48.483	91.191	92.504	9.918
	82.231	81.607	63.112	53.131	53.704	34.945	29.92		81.607	63.112	51.737	26.41	71.565	71.565	-23.534		89.2333	88.919	23.1788	30.027	112.218	94.286	-5.133		85.265	41.299	44.124	40.143	89.083	66.994	5.469
	76.444	85.09	80.838	55.886	63.12	49.817	44.453		85.09	80.838	26.863	46.79	78.236	78.236	-0.555		90.4631	82.47	54.8458	29.522	89.585	79.897	2.663		86.033	48.542	46.905	18.462	100.528	90.343	-12.052
	103.465	92.064	84.4	30.964	53.13	59.214	52.595		92.064	84.4	24.624	44.1	59.744	59.744	17.329		71.9365	81.674		38.042		83.679	-5.216		104.575	60.386	40.409	42.727	100.091	93.2	1.691
	110.072	84.196	86.296	44.276	55.886	61.587	51.483		84.196	86.296		17.312	70.643	70.643	0			80.879		33.811		88.435	0		86.872	56.969	33.548	2.779		76.251	2.07
	82.875	91.918	75.174	47.816	26.565	58.059	46.975		91.918	75.174		28.982	79.38	79.38	8.531			100.459		40.608		88.668	2.227		82.583	48.252		1.287		82.875	17.409
	Figure S2a P Values								Figure S2b P Values								Figure S2c P Values								Figure S2d P Values
		Tukey's multiple comparisons test	Mean Diff.	99.00% CI of diff.	Below threshold?	Summary	Adjusted P Value			Tukey's multiple comparisons test	Mean Diff.	99.00% CI of diff.	Below threshold?	Summary	Adjusted P Value			Tukey's multiple comparisons test	Mean Diff.	99.00% CI of diff.	Below threshold?	Summary	Adjusted P Value			Tukey's multiple comparisons test	Mean Diff.	99.00% CI of diff.	Below threshold?	Summary	Adjusted P Value
		WT vs. NPH3-1	-1.367	-14.16 to 11.43	No	ns	0.9998			NPH3-1 vs. NPH3-2	4.401	-9.403 to 18.20	No	ns	0.919			NPH3-1 vs. NPH3-2	2.921	-10.19 to 16.03	No	ns	0.9858			NPH3-1 vs. NPH3-2	12.98	-3.209 to 29.17	No	ns	0.0768
		WT vs. NPH3-2	3.034	-9.763 to 15.83	No	ns	0.9806			NPH3-1 vs. S744A-1	47.21	33.02 to 61.39	Yes	****	<0.0001			NPH3-1 vs. S744A-1	61.21	47.57 to 74.86	Yes	****	<0.0001			NPH3-1 vs. S744A-1	41.94	25.54 to 58.34	Yes	****	<0.0001
		WT vs. S744/746A-1	42.62	29.83 to 55.42	Yes	****	<0.0001			NPH3-1 vs. S744A-2	46.2	32.39 to 60.00	Yes	****	<0.0001			NPH3-1 vs. S744A-2	50.33	37.22 to 63.44	Yes	****	<0.0001			NPH3-1 vs. S744A-2	41.63	25.44 to 57.82	Yes	****	<0.0001
		WT vs. S744/746A-2	37.01	24.22 to 49.81	Yes	****	<0.0001			NPH3-1 vs. S746A-1	12.72	-1.080 to 26.53	No	*	0.0237			NPH3-1 vs. S746A-1	8.945	-4.703 to 22.59	No	ns	0.2441			NPH3-1 vs. S746A-1	-0.9116	-17.54 to 15.72	No	ns	>0.9999
		WT vs. S744/746D-1	46.64	33.84 to 59.44	Yes	****	<0.0001			NPH3-1 vs. S746A-2	12.63	-1.175 to 26.43	No	*	0.0255			NPH3-1 vs. S746A-2	4.993	-8.118 to 18.10	No	ns	0.8284			NPH3-1 vs. S746A-2	-3.35	-19.54 to 12.84	No	ns	0.9904
		WT vs. S744/747D-2	46.63	33.83 to 59.43	Yes	****	<0.0001			NPH3-1 vs. nph3	86.82	73.02 to 100.6	Yes	****	<0.0001			NPH3-1 vs. nph3	87.92	74.81 to 101.0	Yes	****	<0.0001			NPH3-1 vs. nph3	76.11	59.92 to 92.30	Yes	****	<0.0001
		NPH3-1 vs. NPH3-2	4.401	-8.396 to 17.20	No	ns	0.8875			NPH3-2 vs. S744A-1	42.81	28.62 to 56.99	Yes	****	<0.0001			NPH3-2 vs. S744A-1	58.29	44.98 to 71.61	Yes	****	<0.0001			NPH3-2 vs. S744A-1	28.97	12.57 to 45.36	Yes	****	<0.0001
		NPH3-1 vs. S744/746A-1	43.99	31.19 to 56.79	Yes	****	<0.0001			NPH3-2 vs. S744A-2	41.8	27.99 to 55.60	Yes	****	<0.0001			NPH3-2 vs. S744A-2	47.41	34.65 to 60.17	Yes	****	<0.0001			NPH3-2 vs. S744A-2	28.65	12.46 to 44.84	Yes	****	<0.0001
		NPH3-1 vs. S744/746A-2	38.38	25.58 to 51.18	Yes	****	<0.0001			NPH3-2 vs. S746A-1	8.322	-5.482 to 22.13	No	ns	0.3418			NPH3-2 vs. S746A-1	6.023	-7.289 to 19.34	No	ns	0.6827			NPH3-2 vs. S746A-1	-13.89	-30.52 to 2.741	No	ns	0.0564
		NPH3-1 vs. S744/746D-1	48.01	35.21 to 60.81	Yes	****	<0.0001			NPH3-2 vs. S746A-2	8.227	-5.576 to 22.03	No	ns	0.3558			NPH3-2 vs. S746A-2	2.072	-10.69 to 14.83	No	ns	0.9974			NPH3-2 vs. S746A-2	-16.33	-32.52 to -0.1404	Yes	**	0.009
		NPH3-1 vs. S744/747D-2	48	35.20 to 60.79	Yes	****	<0.0001			NPH3-2 vs. nph3	82.42	68.62 to 96.22	Yes	****	<0.0001			NPH3-2 vs. nph3	85	72.23 to 97.76	Yes	****	<0.0001			NPH3-2 vs. nph3	63.13	46.95 to 79.32	Yes	****	<0.0001
		NPH3-2 vs. S744/746A-1	39.59	26.79 to 52.39	Yes	****	<0.0001			S744A-1 vs. S744A-2	-1.008	-15.19 to 13.17	No	ns	>0.9999			S744A-1 vs. S744A-2	-10.89	-24.20 to 2.427	No	ns	0.0662			S744A-1 vs. S744A-2	-0.3144	-16.71 to 16.09	No	ns	>0.9999
		NPH3-2 vs. S744/746A-2	33.98	21.18 to 46.78	Yes	****	<0.0001			S744A-1 vs. S746A-1	-34.48	-48.66 to -20.30	Yes	****	<0.0001			S744A-1 vs. S746A-1	-52.27	-66.11 to -38.43	Yes	****	<0.0001			S744A-1 vs. S746A-1	-42.86	-59.69 to -26.02	Yes	****	<0.0001
		NPH3-2 vs. S744/746D-1	43.61	30.81 to 56.40	Yes	****	<0.0001			S744A-1 vs. S746A-2	-34.58	-48.76 to -20.40	Yes	****	<0.0001			S744A-1 vs. S746A-2	-56.22	-69.53 to -42.91	Yes	****	<0.0001			S744A-1 vs. S746A-2	-45.29	-61.69 to -28.89	Yes	****	<0.0001
		NPH3-2 vs. S744/747D-2	43.6	30.80 to 56.39	Yes	****	<0.0001			S744A-1 vs. nph3	39.61	25.43 to 53.80	Yes	****	<0.0001			S744A-1 vs. nph3	26.7	13.39 to 40.02	Yes	****	<0.0001			S744A-1 vs. nph3	34.17	17.77 to 50.57	Yes	****	<0.0001
		S744/746A-1 vs. S744/746A-2	-5.609	-18.41 to 7.189	No	ns	0.7156			S744A-2 vs. S746A-1	-33.48	-47.28 to -19.67	Yes	****	<0.0001			S744A-2 vs. S746A-1	-41.38	-54.70 to -28.07	Yes	****	<0.0001			S744A-2 vs. S746A-1	-42.54	-59.17 to -25.91	Yes	****	<0.0001
		S744/746A-1 vs. S744/746D-1	4.018	-8.779 to 16.81	No	ns	0.9245			S744A-2 vs. S746A-2	-33.57	-47.37 to -19.77	Yes	****	<0.0001			S744A-2 vs. S746A-2	-45.34	-58.10 to -32.57	Yes	****	<0.0001			S744A-2 vs. S746A-2	-44.98	-61.17 to -28.79	Yes	****	<0.0001
		S744/746A-1 vs. S744/747D-2	4.007	-8.790 to 16.80	No	ns	0.9255			S744A-2 vs. nph3	40.62	26.82 to 54.43	Yes	****	<0.0001			S744A-2 vs. nph3	37.59	24.83 to 50.35	Yes	****	<0.0001			S744A-2 vs. nph3	34.48	18.29 to 50.67	Yes	****	<0.0001
		S744/746A-2 vs. S744/746D-1	9.626	-3.171 to 22.42	No	ns	0.118			S746A-1 vs. S746A-2	-0.0947	-13.90 to 13.71	No	ns	>0.9999			S746A-1 vs. S746A-2	-3.951	-17.26 to 9.361	No	ns	0.9412			S746A-1 vs. S746A-2	-2.438	-19.07 to 14.19	No	ns	0.9986
		S744/746A-2 vs. S744/747D-2	9.616	-3.182 to 22.41	No	ns	0.1189			S746A-1 vs. nph3	74.1	60.29 to 87.90	Yes	****	<0.0001			S746A-1 vs. nph3	78.97	65.66 to 92.29	Yes	****	<0.0001			S746A-1 vs. nph3	77.02	60.39 to 93.66	Yes	****	<0.0001
		S744/746D-1 vs. S744/747D-2	-0.0108	-12.81 to 12.79	No	ns	>0.9999			S746A-2 vs. nph3	74.19	60.39 to 88.00	Yes	****	<0.0001			S746A-2 vs. nph3	82.92	70.16 to 95.69	Yes	****	<0.0001			S746A-2 vs. nph3	79.46	63.27 to 95.65	Yes	****	<0.0001

## Sheet: Supplementary Figure S3
	Figure S3	NPH3-1	NPH3-2	nph3	S744/746A-1	S744/746A-2	S744/746D-1	S744/746D-2		NPH3-1	NPH3-2	nph3	S744/746A-1	S744/746A-2	S744/746D-1	S744/746D-2		NPH3-1	NPH3-2	nph3	S744/746A-1	S744/746A-2	S744/746D-1	S744/746D-2
	replicate1	47.083	45.616	-0.818	25.346	19.855	23.962	16.607	replicate2	53.2971	42.7341	10.0806	22.5572	27.451	23.3556	19.1336	replicate3	56.233	59.826	7.907	25.278	26.565	15.945	13.736
		48.588	43.995	0.909	24.944	23.356	12.926	19.983		54.888	44.0477	6.4588	23.0255	24.2277	24.5672	22.0679		47.657	43.452	-1.591	28.496	23.356	19.654	22.479
		39.92	53.13	4.478	14.036	20.925	16.887	26.565		46.8476	53.5571	4.2248	28.8866	23.1986	21.8014	26.5651		51.843	60.573	-0.868	23.962	29.578	17.7	19.44
		43.727	41.82	5.14	17.475	18.778	21.485	26.565		39.8056	40.8416	0.5154	24.2277	29.7449	28.6105	27.2553		52.696	50.204	-3.27	27.181	28.29	30.7	17.969
		55.222	48.145	8.246	19.747	17.613	30.964	26.966		42.5104	51.6891	6.3166	23.3049	24.7024	22.8906	23.9625		50.826	41.333	10.62	15.709	29.358	18.435	18.886
		52.046	52.883	-7.539	13.392	22.989	18.083	23.356		43.3634	43.5312	8.8858	29.7449	26.1468	23.8753	29.7449		48.814	47.849	11.598	16.858	21.161	21.801	29.932
		53.746	44.236	-6.966	20.095	24.842	23.749	19.832		50.9806	41.1859	3.3809	22.1663	15.7808	20.9735	18.8861		55.981	41.634	16.557	19.231	30.141	28.74	24.305
		45	38.956	14.401	18.435	27.181	14.036	20.807		41.894	51.1276	1.0093	26.9395	18.0343	28.393	23.3852		51.096	41.502	3.504	16.887	24.373	20.695	16.39
		41.257	44.588	17.103	27.216	23.782	18.138	21.801		43.3634	49.9392	-1.8349	23.3177	25.2011	29.4072	29.7449		52.727	54.754	10.408	18.104	29.081	12.171	17.447
		47.816	52.896	11.802	12.381	23.199	11.689	16.928		40.2364	42.987	13.8132	28.7798	19.0935	21.8014	16.3139		51.44	46.04	11.094	17.199	25.821	25.278	16.991
		48.311	39.699	11.155	11.041	20.925	16.955	11.31		42.7974	44.5843	18.0238	26.9395	29.2488	20.7723	19.2307		48.814	58.935	14.801	23.199	25.907	17.241	26.565
		38.367	40.486	12.095	22.068	24.538	16.535	14.257		33.9591	44.4851	9.4264	26.5651	25.9744	30.0686	25.8664		51.789	45.326	3.536	19.855	24.952	22.521	29.578
		45	45	0	21.801	20.095	24.228	14.323		48.4336	38.4341	1.6969	23.459	21.413	25.6022	28.393		51.665	51.634	14.931	21.161	26.03	20.323	18.435
		41.566	49.6	-1.848	26.565	21.297	23.587	23.318		57.8043	52.9269	6.3523	23.5323	29.6045	23.5523	25.3462		56.969	49.289	8.297	19.359	25.828	19.058	16.858
		51.563	38.199	21.595	23.356	15.945	12.529	22.203		48.1221	43.2907	2.9551	23.0704	16.5044	25.9065	29.6045		46.193	62.124	10.305	15.422	20.448	24.702	29.932
		43.423	44.465	7.667	28.926	27.013	16.645	29.859		57.0508	46.302	6.2825	28.5514	21.656	26.5651	27.0721		54.821	46.009	11.07	14.676	21.651	22.62	16.699
		41.269	42.672	10.305	15.593	25.463	19.335	16.783		48.7517	51.2258	6.7856	28.54	17.6844	23.3177	22.249		45.619	55.523	17.65	20.807	22.888	18.853	18.97
		43.332	36.552	20.283	20.283	23.532	9.142	19.926		48.9909	44.0122	9.2057	29.4759	19.8852	17.0205	22.7144		45.947	54.627	15.945	19.179	22.491	25.084	28.301
		41.906	36.621	3.506	24.228	14.3	15.593	21.194		52.125	52.6486	-5.814	19.5731	18.4349	19.6538	22.3062		52.992	47.07	9.689	19.885	26.053	17.354	26.565
		44.356	45.444	1.979	19.516	15.751	15.709	15.35		53.1301	45.2444	19.7654	22.4428	20.4495	25.1148	25.9744		46.4	47.726	1.081	28.61	25.215	13.392	28.61
		43.698	47.22	11.479	19.573	18.435	11.976	11.634		59.3936	43.9868	12.8635	16.049	21.8014	25.9065	25.3462		55.842	43.348	12.2	17.354	28.974	17.526	21.801
		42.879	49.399	-4.399	17.038	16.285	16.966	17.162		50.4119	41.7616	7.125	13.134	17.2815	17.5256	28.951		48.021	56.028	2.045	20.556	27.072	13.627	16.699
		48.814	33.024	4.15	23.629	16.082	26.25	22.38		58.2011	40.7913	11.9761	20.1363	21.9911	27.6995	26.5651		48.715	45.104	15.593	14.621	23.839	14.036	27.255
		46.245	42.455	10.34	19.573	18.166	11.165	23.962		53.6156	53.6591	6.7098	21.4768	18.1527	20.6955	22.9887		49.078	63.925	7.943	16.699	15.376	17.879	21.801
		53.973	45	9.324	19.093	21.801	27.824	14.995		59.4208	42.8789	5.7222	30.5792	24.1791	16.9908	29.0546		45.78	48.691	9.689	21.413	15.945	22.166	16.991
		48.013	46.809	-2.862	19.44	14.237	27.929	19.516		47.663	52.5394	1.3941	22.9887	26.131	26.5651	18.8861		52.416	48.337	-7.848	24.864	21.984	27.15	24.305
		44.145	56.31	13.577	23.749	18.853	25.133	11.634		39.1304	51.4993	14.4898	21.1398	28.0092	32.0054	23.9625		58.51	54.392	16.39	24.567	30.897	19.537	27.979
		51.71	51.459	-2.442	14.876	25.56	16.975	24.538		50.0131	46.6683	18.8861	23.6294	22.5206	13.6713	23.7026		44.841	60.294	11.497	20.854	20.331	24.444	22.38
		41.785	46.762	12.926	17.418	19.799	14.931	23.552		44.1697	43.2936	14.7436	18.0834	22.3062	14.8265	29.1975		59.617	50.793	-3.527	25.017	17.592	18.435	18.435
		50.44	51.633	18.435	21.801	24.075	12.529	21.615		44.029	42.9342	-3.6697	29.4759	24.0755	18.0834	23.5523		57.906	49.128	15.826	23.051	27.35	16.314	18.97
		42.337	43.807	0.909	20.925	22.543	12.836	18.435		47.3278	41.5109	10.8326	28.0725	23.3556	31.1088	28.1416		52.79	42.397	10.222	25.907	27.979	22.62	12.529
		47.353	38.29	-0.955	16.46	25.017	10.251	24.717		56.4755	48.743	7.6293	27.4744	22.7824	24.8637	23.1986		58.106	43.958	9.462	23.682	29.291	19.573	28.179
		44.119	47.353	13.191	20.323	17.162	16.798	27.051		58.8912	45.6903	13.6055	22.5035	29.3578	35.5377	29.7449		43.512	50.938	11.31	22.714	17.447	21.801	28.179
		54.058	41.634	11.929	25.017	14.744	16.621	17.216		45	40.1193	-1.8476	24.9439	21.6148	25.1448	27.0309		44.211	50.733	2.386	15.376	17.65	21.251	21.038
		40.503	46.591	6.009	15.781	21.615	10.008	12.171		43.5312	54.3335	0.6022	24.2277	23.334	30.4111	22.9887		51.858	63.587	-4.399	13.671	21.478	19.44	18.435
		50.042	40.815	20.807	17.475	21.251	15.767	15.611		53.6955	40.4261	7.2387	29.0546	24.5196	29.0546	21.1613		55.176	43.012	3.122	27.35	17.417	25.769	28.301
		47.911	51.801	6.766	15.461	18.853	25.201	18.759		42.3162	45.6669	4.4608	27.8015	22.1663	25.8664	19.8552		47.891	56.259	1.146	17.652	17.354	19.29	15.642
		52.907	42.839	15.524	18.435	26.114	23.199	18.677		42.1659	40.1009	1.5911	29.1975	30.4111	25.9423	28.0092		47.231	54.372	-6.17	19.532	13.325	18.435	21.801
		45.707	58.643	2.337	11.514	17.928	25.463	18.435		46.6366	48.891	8.7462	29.4275	24.8424	20.1363	26.5651		50.477	46.708	3.504	16.504	25.346	15.945	21.448
		47.579	47.49	3.18	12.426	20.956	14.226	21.346		42.9786	44.0001	-1.6366	25.6022	24.0755	16.9908	26.5651		45.801	49.957	-0.605	23.629	23.629	25.115	22.479
	Figure S3 P Values
			Tukey's multiple comparisons test	Mean Diff.	99.00% CI of diff.	Below threshold?	Summary	Adjusted P Value
			NPH3-1 vs. NPH3-2	1.278	-1.174 to 3.731	No	ns	0.5443
			NPH3-1 vs. nph3	41.61	39.16 to 44.07	Yes	****	<0.0001
			NPH3-1 vs. S744/746A-1	26.97	24.52 to 29.43	Yes	****	<0.0001
			NPH3-1 vs. S744/746A-2	26.01	23.56 to 28.47	Yes	****	<0.0001
			NPH3-1 vs. S744/746D-1	27.75	25.30 to 30.21	Yes	****	<0.0001
			NPH3-1 vs. S744/746D-2	26.45	24.00 to 28.90	Yes	****	<0.0001
			NPH3-2 vs. nph3	40.34	37.88 to 42.79	Yes	****	<0.0001
			NPH3-2 vs. S744/746A-1	25.69	23.24 to 28.15	Yes	****	<0.0001
			NPH3-2 vs. S744/746A-2	24.74	22.28 to 27.19	Yes	****	<0.0001
			NPH3-2 vs. S744/746D-1	26.47	24.02 to 28.93	Yes	****	<0.0001
			NPH3-2 vs. S744/746D-2	25.17	22.72 to 27.62	Yes	****	<0.0001
			nph3 vs. S744/746A-1	-14.64	-17.09 to -12.19	Yes	****	<0.0001
			nph3 vs. S744/746A-2	-15.6	-18.05 to -13.15	Yes	****	<0.0001
			nph3 vs. S744/746D-1	-13.86	-16.31 to -11.41	Yes	****	<0.0001
			nph3 vs. S744/746D-2	-15.16	-17.62 to -12.71	Yes	****	<0.0001
			S744/746A-1 vs. S744/746A-2	-0.9587	-3.411 to 1.494	No	ns	0.8258
			S744/746A-1 vs. S744/746D-1	0.7792	-1.674 to 3.232	No	ns	0.928
			S744/746A-1 vs. S744/746D-2	-0.5228	-2.975 to 1.930	No	ns	0.9901
			S744/746A-2 vs. S744/746D-1	1.738	-0.7148 to 4.191	No	ns	0.1775
			S744/746A-2 vs. S744/746D-2	0.4359	-2.017 to 2.889	No	ns	0.9963
			S744/746D-1 vs. S744/746D-2	-1.302	-3.755 to 1.151	No	ns	0.5218

[truncated: 4 more sheets: Supplementary Figure S4, Supplementary Figure S5, Supplementary Figure S6, Supplementary Figure S7]
